# Supplementary material for: Baleen whales host a unique gut microbiome with similarities to both carnivores and herbivores
Source: Nat Commun. 2015 Sep 22;6:8285. doi: 10.1038/ncomms9285 (PMC4595633; doi:10.1038/ncomms9285)
Supplement: Supplementary Data 1 — Output from LEfSe analysis of taxonomic categories as biomarkers of baleen whales, toothed whales, and terrestrial mammals. [file ncomms9285-s2.xlsx]

## Sheet: Title
Table S1: Output from LEfSe analysis of taxonomic categories as biomarkers of baleen whales, toothed whales, and terrestrial mammals.

## Sheet: .lefse_internal_res.txt)Galaxy2
Taxon	Effect Size	Category	Effect Size	P-value
k__Bacteria.p__Bacteroidetes.c__Bacteroidia	5.19653	Baleen	4.88987	0.00183766
k__Bacteria.p__Bacteroidetes.c__Bacteroidia.o__Bacteroidales	5.19653	Baleen	4.88987	0.00183766
k__Bacteria.p__Bacteroidetes.c__Bacteroidia.o__Bacteroidales.f___Odoribacteraceae_.g__Odoribacter	3.38021	Baleen	3.11302	5.05297e-05
k__Bacteria.p__Bacteroidetes.c__Bacteroidia.o__Bacteroidales.f___Paraprevotellaceae_	4.45398	Baleen	4.15329	7.7226e-05
k__Bacteria.p__Bacteroidetes.c__Bacteroidia.o__Bacteroidales.f___Paraprevotellaceae_.g___Prevotella_	4.44106	Baleen	4.14091	2.58388e-06
k__Bacteria.p__Bacteroidetes.c__Bacteroidia.o__Bacteroidales.f__Bacteroidaceae	4.91773	Baleen	4.61249	0.000109461
k__Bacteria.p__Bacteroidetes.c__Bacteroidia.o__Bacteroidales.f__Bacteroidaceae.g__Bacteroides	4.91756	Baleen	4.61251	1.75008e-05
k__Bacteria.p__Bacteroidetes.c__Bacteroidia.o__Bacteroidales.f__Porphyromonadaceae	4.38227	Baleen	4.06051	0.00100761
k__Bacteria.p__Bacteroidetes.c__Bacteroidia.o__Bacteroidales.f__Porphyromonadaceae.g__Candidatus_Azobacteroides	2.72016	Baleen	2.8678	1.03232e-10
k__Bacteria.p__Bacteroidetes.c__Bacteroidia.o__Bacteroidales.f__Porphyromonadaceae.g__Dysgonomonas	3.75545	Baleen	3.47826	9.69089e-11
k__Bacteria.p__Bacteroidetes.c__Bacteroidia.o__Bacteroidales.f__Porphyromonadaceae.g__Parabacteroides	4.22731	Baleen	3.90146	0.00288813
k__Bacteria.p__Firmicutes	5.81234	Baleen	5.4192	0.00296243
k__Bacteria.p__Firmicutes.c__Bacilli.o__Lactobacillales.f__Enterococcaceae.g__Vagococcus	2.88124	Baleen	3.01406	8.6781e-08
k__Bacteria.p__Firmicutes.c__Clostridia	5.79227	Baleen	5.40555	5.09858e-05
k__Bacteria.p__Firmicutes.c__Clostridia.o__Clostridiales	5.79226	Baleen	5.40489	5.21535e-05
k__Bacteria.p__Firmicutes.c__Clostridia.o__Clostridiales.f___Mogibacteriaceae_.g__Anaerovorax	2.35218	Baleen	3.0979	6.15229e-06
k__Bacteria.p__Firmicutes.c__Clostridia.o__Clostridiales.f__Clostridiaceae	5.39702	Baleen	5.01072	2.83178e-06
k__Bacteria.p__Firmicutes.c__Clostridia.o__Clostridiales.f__Clostridiaceae.g__Clostridium	5.28775	Baleen	4.96448	2.00077e-07
k__Bacteria.p__Firmicutes.c__Clostridia.o__Clostridiales.f__Clostridiaceae.Unnamed_f__Clostridiaceae	4.73972	Baleen	4.43795	8.60833e-05
k__Bacteria.p__Firmicutes.c__Clostridia.o__Clostridiales.f__Peptococcaceae	3.93173	Baleen	3.63801	1.31383e-07
k__Bacteria.p__Firmicutes.c__Clostridia.o__Clostridiales.f__Peptococcaceae.g__Peptococcus	3.92317	Baleen	3.65168	3.1635e-09
k__Bacteria.p__Firmicutes.c__Clostridia.o__Clostridiales.f__Peptostreptococcaceae.g__Peptostreptococcus	2.86843	Baleen	2.93633	2.18934e-09
k__Bacteria.p__Firmicutes.c__Clostridia.o__Clostridiales.f__Ruminococcaceae	5.37066	Baleen	5.06021	7.86545e-06
k__Bacteria.p__Firmicutes.c__Clostridia.o__Clostridiales.f__Ruminococcaceae.g__Oscillospira	4.52328	Baleen	4.21862	2.64416e-08
k__Bacteria.p__Firmicutes.c__Clostridia.o__Clostridiales.f__Ruminococcaceae.Unnamed_f__Ruminococcaceae	5.28823	Baleen	4.97856	1.53099e-05
k__Bacteria.p__Firmicutes.c__Clostridia.o__Clostridiales.f__Syntrophomonadaceae	2.55429	Baleen	4.34171	1.97382e-05
k__Bacteria.p__Firmicutes.c__Clostridia.o__Clostridiales.f__Syntrophomonadaceae.g__Syntrophomonas	2.55429	Baleen	4.32795	1.97382e-05
k__Bacteria.p__Firmicutes.c__Clostridia.o__Clostridiales.Other	4.23291	Baleen	3.92351	6.41971e-08
k__Bacteria.p__Firmicutes.c__Clostridia.o__Clostridiales.Other.Other	4.23291	Baleen	3.92351	6.41971e-08
k__Bacteria.p__Firmicutes.c__Clostridia.o__Clostridiales.Unnamed_o__Clostridiales	4.77524	Baleen	4.46413	0.00168475
k__Bacteria.p__Firmicutes.c__Erysipelotrichi.o__Erysipelotrichales.f__Erysipelotrichaceae.g__p_75_a5	3.80024	Baleen	3.48187	6.09681e-05
k__Bacteria.p__Proteobacteria.c__Deltaproteobacteria.o__Bdellovibrionales	2.64509	Baleen	3.28841	0.00131663
k__Bacteria.p__Proteobacteria.c__Deltaproteobacteria.o__Bdellovibrionales.f__Bacteriovoracaceae	2.64509	Baleen	4.41869	3.94926e-05
k__Bacteria.p__Proteobacteria.c__Deltaproteobacteria.o__Bdellovibrionales.f__Bacteriovoracaceae.Unnamed_f__Bacteriovoracaceae	2.64509	Baleen	4.40925	3.94926e-05
k__Bacteria.p__Spirochaetes	4.74632	Baleen	4.42607	1.68909e-05
k__Bacteria.p__Spirochaetes.c__Spirochaetes	4.74294	Baleen	4.42237	1.74444e-05
k__Bacteria.p__Synergistetes.c__Synergistia.o__Synergistales.f__Synergistaceae.g__vadinCA02	2.72016	Baleen	3.50863	2.55153e-28
Unassigned	4.92439	Baleen	4.52091	0.000486065
Unassigned.Other	4.92439	Baleen	4.52091	0.000486065
Unassigned.Other.Other	4.92439	Baleen	4.52091	0.000486065
Unassigned.Other.Other.Other	4.92439	Baleen	4.52091	0.000486065
Unassigned.Other.Other.Other.Other	4.92439	Baleen	4.52091	0.000486065
Unassigned.Other.Other.Other.Other.Other	4.92439	Baleen	4.52091	0.000486065
k__Bacteria.p__Actinobacteria.c__Coriobacteriia	3.81546	NonWhale	3.49456	0.000835497
k__Bacteria.p__Actinobacteria.c__Coriobacteriia.o__Coriobacteriales	3.81546	NonWhale	3.49458	0.000835497
k__Bacteria.p__Actinobacteria.c__Coriobacteriia.o__Coriobacteriales.f__Coriobacteriaceae	3.81546	NonWhale	3.49456	0.000835497
k__Bacteria.p__Actinobacteria.c__Coriobacteriia.o__Coriobacteriales.f__Coriobacteriaceae.Unnamed_f__Coriobacteriaceae	3.47408	NonWhale	3.15677	0.0030728
k__Bacteria.p__Bacteroidetes	5.2702	NonWhale	4.96648	0.00197812
k__Bacteria.p__Bacteroidetes.c__Bacteroidia.o__Bacteroidales.f__S24_7	4.17204	NonWhale	3.9103	0.00742152
k__Bacteria.p__Bacteroidetes.c__Bacteroidia.o__Bacteroidales.f__S24_7.Unnamed_f__S24_7	4.17204	NonWhale	3.91023	0.00742152
k__Bacteria.p__Bacteroidetes.c__Bacteroidia.o__Bacteroidales.Unnamed_o__Bacteroidales	4.395	NonWhale	4.09219	0.0199413
k__Bacteria.p__Bacteroidetes.c__Flavobacteriia.o__Flavobacteriales.f___Weeksellaceae_.Unnamed_f___Weeksellaceae_	3.39059	NonWhale	3.08705	0.00121078
k__Bacteria.p__Firmicutes.c__Bacilli	5.20435	NonWhale	4.89157	6.99692e-06
k__Bacteria.p__Firmicutes.c__Bacilli.o__Bacillales.f__Bacillaceae	4.2759	NonWhale	3.95309	0.000503149
k__Bacteria.p__Firmicutes.c__Bacilli.o__Lactobacillales	4.79155	NonWhale	4.43616	0.00427505
k__Bacteria.p__Firmicutes.c__Bacilli.o__Lactobacillales.f__Streptococcaceae	4.50332	NonWhale	4.1792	3.77799e-07
k__Bacteria.p__Firmicutes.c__Bacilli.o__Lactobacillales.f__Streptococcaceae.g__Streptococcus	4.29769	NonWhale	3.96369	0.000101177
k__Bacteria.p__Firmicutes.c__Clostridia.o__Clostridiales.f___Mogibacteriaceae_	3.76806	NonWhale	3.48889	0.000874807
k__Bacteria.p__Firmicutes.c__Clostridia.o__Clostridiales.f___Mogibacteriaceae_.Unnamed_f___Mogibacteriaceae_	3.68984	NonWhale	3.42148	0.00224989
k__Bacteria.p__Firmicutes.c__Clostridia.o__Clostridiales.f__Christensenellaceae	3.47419	NonWhale	3.41526	0.0229225
k__Bacteria.p__Firmicutes.c__Clostridia.o__Clostridiales.f__Christensenellaceae.Unnamed_f__Christensenellaceae	3.4697	NonWhale	3.41775	0.0227202
k__Bacteria.p__Firmicutes.c__Clostridia.o__Clostridiales.f__Lachnospiraceae	4.83123	NonWhale	4.47864	0.00336319
k__Bacteria.p__Firmicutes.c__Clostridia.o__Clostridiales.f__Lachnospiraceae.g__Blautia	3.93671	NonWhale	3.60656	3.42502e-05
k__Bacteria.p__Firmicutes.c__Clostridia.o__Clostridiales.f__Lachnospiraceae.g__Coprococcus	3.81706	NonWhale	3.51683	1.85327e-07
k__Bacteria.p__Firmicutes.c__Clostridia.o__Clostridiales.f__Lachnospiraceae.g__Dorea	3.91782	NonWhale	3.60474	0.00112212
k__Bacteria.p__Firmicutes.c__Clostridia.o__Clostridiales.f__Lachnospiraceae.Other	4.07692	NonWhale	3.75549	0.000911828
k__Bacteria.p__Firmicutes.c__Clostridia.o__Clostridiales.f__Lachnospiraceae.Unnamed_f__Lachnospiraceae	4.42513	NonWhale	4.01576	0.0435362
k__Bacteria.p__Firmicutes.c__Clostridia.o__Clostridiales.f__Ruminococcaceae.g__Ruminococcus	4.06509	NonWhale	3.77468	0.00461069
k__Bacteria.p__Firmicutes.c__Clostridia.o__Clostridiales.f__Veillonellaceae	3.8131	NonWhale	3.49321	0.010263
k__Bacteria.p__Firmicutes.c__Erysipelotrichi	4.58894	NonWhale	4.27007	0.00114058
k__Bacteria.p__Firmicutes.c__Erysipelotrichi.o__Erysipelotrichales	4.58894	NonWhale	4.27008	0.00114058
k__Bacteria.p__Firmicutes.c__Erysipelotrichi.o__Erysipelotrichales.f__Erysipelotrichaceae	4.58894	NonWhale	4.27007	0.00114058
k__Bacteria.p__Firmicutes.c__Erysipelotrichi.o__Erysipelotrichales.f__Erysipelotrichaceae.g___Eubacterium_	4.00677	NonWhale	3.67962	0.0298097
k__Bacteria.p__Firmicutes.c__Erysipelotrichi.o__Erysipelotrichales.f__Erysipelotrichaceae.Unnamed_f__Erysipelotrichaceae	3.90331	NonWhale	3.60544	0.00669505
k__Bacteria.p__Proteobacteria.c__Alphaproteobacteria	4.47273	NonWhale	4.1826	4.77282e-06
k__Bacteria.p__Proteobacteria.c__Alphaproteobacteria.o__Rhizobiales	4.27857	NonWhale	3.98294	0.000130004
k__Bacteria.p__Proteobacteria.c__Betaproteobacteria	4.37008	NonWhale	4.05552	0.00337081
k__Bacteria.p__Proteobacteria.c__Betaproteobacteria.o__Burkholderiales	4.32804	NonWhale	4.01386	0.00520313
k__Bacteria.p__Proteobacteria.c__Betaproteobacteria.o__Burkholderiales.f__Alcaligenaceae	3.9321	NonWhale	3.63482	0.0148503
k__Bacteria.p__Proteobacteria.c__Gammaproteobacteria.o__Enterobacteriales	4.60645	NonWhale	4.30624	3.47698e-06
k__Bacteria.p__Proteobacteria.c__Gammaproteobacteria.o__Enterobacteriales.f__Enterobacteriaceae	4.60645	NonWhale	4.30627	3.47698e-06
k__Bacteria.p__Proteobacteria.c__Gammaproteobacteria.o__Enterobacteriales.f__Enterobacteriaceae.Unnamed_f__Enterobacteriaceae	4.5234	NonWhale	4.22796	8.91621e-07
k__Bacteria.p__Tenericutes.c__Mollicutes.o__RF39	4.12222	NonWhale	3.84075	0.000604648
k__Bacteria.p__Tenericutes.c__Mollicutes.o__RF39.Unnamed_o__RF39	4.12222	NonWhale	3.84076	0.000604648
k__Bacteria	5.98849	Odontocete	4.53863	0.000872682
k__Bacteria.p__Actinobacteria	5.41969	Odontocete	5.18877	0.000113168
k__Bacteria.p__Actinobacteria.c__Actinobacteria	5.41969	Odontocete	5.19114	0.000826385
k__Bacteria.p__Actinobacteria.c__Actinobacteria.o__Actinomycetales	5.41969	Odontocete	5.19112	0.00406147
k__Bacteria.p__Proteobacteria	5.57959	Odontocete	5.27375	1.04964e-05
k__Bacteria.p__Proteobacteria.c__Alphaproteobacteria.o__Rhodospirillales.f__Acetobacteraceae.g__Acidocella	1.77815	Odontocete	4.02032	6.31888e-05
k__Bacteria.p__Proteobacteria.c__Epsilonproteobacteria.o__Campylobacterales.f__Campylobacteraceae.g__Arcobacter	3.60423	Odontocete	3.41797	0.000242164
k__Bacteria.p__Proteobacteria.c__Gammaproteobacteria	5.56164	Odontocete	5.26587	0.000554181
k__Bacteria.p__Proteobacteria.c__Gammaproteobacteria.o__Pasteurellales	4.1995	Odontocete	3.97211	1.9818e-16
k__Bacteria.p__Proteobacteria.c__Gammaproteobacteria.o__Pasteurellales.f__Pasteurellaceae	4.1995	Odontocete	4.04707	2.58252e-18
k__Bacteria.p__Proteobacteria.c__Gammaproteobacteria.o__Pasteurellales.f__Pasteurellaceae.Unnamed_f__Pasteurellaceae	4.19674	Odontocete	4.09147	5.34531e-21
k__Bacteria.p__Proteobacteria.c__Gammaproteobacteria.o__Vibrionales	5.49833	Odontocete	5.21974	4.1222e-20
k__Bacteria.p__Proteobacteria.c__Gammaproteobacteria.o__Vibrionales.f__Pseudoalteromonadaceae	5.28217	Odontocete	5.06118	2.7438e-13
k__Bacteria.p__Proteobacteria.c__Gammaproteobacteria.o__Vibrionales.f__Pseudoalteromonadaceae.g__Pseudoalteromonas	5.28217	Odontocete	5.07088	2.7438e-13
k__Bacteria.p__Proteobacteria.c__Gammaproteobacteria.o__Vibrionales.f__Vibrionaceae	5.09173	Odontocete	4.77465	4.56359e-11
k__Bacteria.p__Proteobacteria.c__Gammaproteobacteria.o__Vibrionales.f__Vibrionaceae.Unnamed_f__Vibrionaceae	5.08855	Odontocete	4.73469	3.30107e-13
k__Bacteria.p__Tenericutes	4.54605	Odontocete	4.06439	0.0287368
k__Bacteria.p__Tenericutes.c__Mollicutes	4.54605	Odontocete	4.05633	0.0383946
k__Archaea	3.5368			-
k__Archaea.p__Crenarchaeota	2.06795			-
k__Archaea.p__Crenarchaeota.c__Thaumarchaeota	2.06795			-
k__Archaea.p__Crenarchaeota.c__Thaumarchaeota.o__Nitrososphaerales	2.06795			-
k__Archaea.p__Crenarchaeota.c__Thaumarchaeota.o__Nitrososphaerales.f__Nitrososphaeraceae	2.06795			-
k__Archaea.p__Crenarchaeota.c__Thaumarchaeota.o__Nitrososphaerales.f__Nitrososphaeraceae.g__Candidatus_Nitrososphaera	2.06795			-
k__Archaea.p__Euryarchaeota	3.52179			-
k__Archaea.p__Euryarchaeota.c__Methanobacteria	3.43857			-
k__Archaea.p__Euryarchaeota.c__Methanobacteria.o__Methanobacteriales	3.43857			-
k__Archaea.p__Euryarchaeota.c__Methanobacteria.o__Methanobacteriales.f__Methanobacteriaceae	3.43857			-
k__Archaea.p__Euryarchaeota.c__Methanobacteria.o__Methanobacteriales.f__Methanobacteriaceae.g__Methanobacterium	0.809668			-
k__Archaea.p__Euryarchaeota.c__Methanobacteria.o__Methanobacteriales.f__Methanobacteriaceae.g__Methanobrevibacter	3.32703			-
k__Archaea.p__Euryarchaeota.c__Methanobacteria.o__Methanobacteriales.f__Methanobacteriaceae.g__Methanosphaera	2.6912			-
k__Archaea.p__Euryarchaeota.c__Methanobacteria.o__Methanobacteriales.f__Methanobacteriaceae.Unnamed_f__Methanobacteriaceae	2.0941			-
k__Archaea.p__Euryarchaeota.c__Methanomicrobia	1.98213			-
k__Archaea.p__Euryarchaeota.c__Methanomicrobia.o__Methanocellales	0.3837			-
k__Archaea.p__Euryarchaeota.c__Methanomicrobia.o__Methanocellales.f__Methanocellaceae	0.3837			-
k__Archaea.p__Euryarchaeota.c__Methanomicrobia.o__Methanocellales.f__Methanocellaceae.g__Methanocella	0.3837			-
k__Archaea.p__Euryarchaeota.c__Methanomicrobia.o__Methanomicrobiales	1.9558			-
k__Archaea.p__Euryarchaeota.c__Methanomicrobia.o__Methanomicrobiales.f__Methanocorpusculaceae	1.88885			-
k__Archaea.p__Euryarchaeota.c__Methanomicrobia.o__Methanomicrobiales.f__Methanocorpusculaceae.g__Methanocorpusculum	1.88885			-
k__Archaea.p__Euryarchaeota.c__Methanomicrobia.o__Methanomicrobiales.f__Methanomicrobiaceae	1.1107			-
k__Archaea.p__Euryarchaeota.c__Methanomicrobia.o__Methanomicrobiales.f__Methanomicrobiaceae.g__Methanoculleus	1.1107			-
k__Archaea.p__Euryarchaeota.c__Methanomicrobia.o__Methanosarcinales	0.508638			-
k__Archaea.p__Euryarchaeota.c__Methanomicrobia.o__Methanosarcinales.f__Methanosarcinaceae	0.508638			-
k__Archaea.p__Euryarchaeota.c__Methanomicrobia.o__Methanosarcinales.f__Methanosarcinaceae.g__Methanimicrococcus	0			-
k__Archaea.p__Euryarchaeota.c__Methanomicrobia.o__Methanosarcinales.f__Methanosarcinaceae.g__Methanosarcina	0.3837			-
k__Archaea.p__Euryarchaeota.c__Thermoplasmata	3.46364			-
k__Archaea.p__Euryarchaeota.c__Thermoplasmata.o__E2	3.46364			-
k__Archaea.p__Euryarchaeota.c__Thermoplasmata.o__E2.f___Methanomassiliicoccaceae_	3.46364			-
k__Archaea.p__Euryarchaeota.c__Thermoplasmata.o__E2.f___Methanomassiliicoccaceae_.g__vadinCA11	3.46364			-
k__Bacteria.Other	1.64694			-
k__Bacteria.Other.Other	1.64694			-
k__Bacteria.Other.Other.Other	1.64694			-
k__Bacteria.Other.Other.Other.Other	1.64694			-
k__Bacteria.Other.Other.Other.Other.Other	1.64694			-
k__Bacteria.p___Thermi_	2.01038			-
k__Bacteria.p___Thermi_.c__Deinococci	2.01038			-
k__Bacteria.p___Thermi_.c__Deinococci.o__Deinococcales	2			-
k__Bacteria.p___Thermi_.c__Deinococci.o__Deinococcales.f__Deinococcaceae	0.605548			-
k__Bacteria.p___Thermi_.c__Deinococci.o__Deinococcales.f__Deinococcaceae.g__Deinococcus	0.605548			-
k__Bacteria.p___Thermi_.c__Deinococci.o__Deinococcales.f__Trueperaceae	1.98213			-
k__Bacteria.p___Thermi_.c__Deinococci.o__Deinococcales.f__Trueperaceae.g__B_42	1.98213			-
k__Bacteria.p___Thermi_.c__Deinococci.o__Thermales	0.3837			-
k__Bacteria.p___Thermi_.c__Deinococci.o__Thermales.f__Thermaceae	0.3837			-
k__Bacteria.p___Thermi_.c__Deinococci.o__Thermales.f__Thermaceae.g__Meiothermus	0.3837			-
k__Bacteria.p__Acidobacteria	3.13292			-
k__Bacteria.p__Acidobacteria.c___Chloracidobacteria_	2.20543			-
k__Bacteria.p__Acidobacteria.c___Chloracidobacteria_.o__PK29	1.61415			-
k__Bacteria.p__Acidobacteria.c___Chloracidobacteria_.o__PK29.Unnamed_o__PK29	1.61415			-
k__Bacteria.p__Acidobacteria.c___Chloracidobacteria_.o__RB41	2.07684			-
k__Bacteria.p__Acidobacteria.c___Chloracidobacteria_.o__RB41.f__Ellin6075	2.0558			-
k__Bacteria.p__Acidobacteria.c___Chloracidobacteria_.o__RB41.f__Ellin6075.Unnamed_f__Ellin6075	2.0558			-
k__Bacteria.p__Acidobacteria.c___Chloracidobacteria_.o__RB41.Unnamed_o__RB41	0.751676			-
k__Bacteria.p__Acidobacteria.c__Acidobacteria_5	0.98576			-
k__Bacteria.p__Acidobacteria.c__Acidobacteria_5.Unnamed_c__Acidobacteria_5	0.98576			-
k__Bacteria.p__Acidobacteria.c__Acidobacteria_6	1.69191			-
k__Bacteria.p__Acidobacteria.c__Acidobacteria_6.o__CCU21	1.1107			-
k__Bacteria.p__Acidobacteria.c__Acidobacteria_6.o__CCU21.Unnamed_o__CCU21	1.1107			-
k__Bacteria.p__Acidobacteria.c__Acidobacteria_6.o__iii1_15	1.55979			-
k__Bacteria.p__Acidobacteria.c__Acidobacteria_6.o__iii1_15.f__RB40	0.207608			-
k__Bacteria.p__Acidobacteria.c__Acidobacteria_6.o__iii1_15.f__RB40.Unnamed_f__RB40	0.207608			-
k__Bacteria.p__Acidobacteria.c__Acidobacteria_6.o__iii1_15.Unnamed_o__iii1_15	1.54005			-
k__Bacteria.p__Acidobacteria.c__Acidobacteriia	2.77815			-
k__Bacteria.p__Acidobacteria.c__Acidobacteriia.o__Acidobacteriales	2.77815			-
k__Bacteria.p__Acidobacteria.c__Acidobacteriia.o__Acidobacteriales.f__Acidobacteriaceae	2.01379			-
k__Bacteria.p__Acidobacteria.c__Acidobacteriia.o__Acidobacteriales.f__Acidobacteriaceae.g__Edaphobacter	1.32155			-
k__Bacteria.p__Acidobacteria.c__Acidobacteriia.o__Acidobacteriales.f__Acidobacteriaceae.g__Terriglobus	1.65477			-
k__Bacteria.p__Acidobacteria.c__Acidobacteriia.o__Acidobacteriales.f__Acidobacteriaceae.Unnamed_f__Acidobacteriaceae	1.56934			-
k__Bacteria.p__Acidobacteria.c__Acidobacteriia.o__Acidobacteriales.f__Koribacteraceae	2.69616			-
k__Bacteria.p__Acidobacteria.c__Acidobacteriia.o__Acidobacteriales.f__Koribacteraceae.g__Candidatus_Koribacter	1.85106			-
k__Bacteria.p__Acidobacteria.c__Acidobacteriia.o__Acidobacteriales.f__Koribacteraceae.Unnamed_f__Koribacteraceae	2.62921			-
k__Bacteria.p__Acidobacteria.c__BPC102	0			-
k__Bacteria.p__Acidobacteria.c__BPC102.o__MVS_40	0			-
k__Bacteria.p__Acidobacteria.c__BPC102.o__MVS_40.Unnamed_o__MVS_40	0			-
k__Bacteria.p__Acidobacteria.c__DA052	1.41173			-
k__Bacteria.p__Acidobacteria.c__DA052.o__Ellin6513	1.41173			-
k__Bacteria.p__Acidobacteria.c__DA052.o__Ellin6513.Unnamed_o__Ellin6513	1.41173			-
k__Bacteria.p__Acidobacteria.c__iii1_8	0.508638			-
k__Bacteria.p__Acidobacteria.c__iii1_8.o__32_20	0.508638			-
k__Bacteria.p__Acidobacteria.c__iii1_8.o__32_20.Unnamed_o__32_20	0.508638			-
k__Bacteria.p__Acidobacteria.c__S035	0.207608			-
k__Bacteria.p__Acidobacteria.c__S035.Unnamed_c__S035	0.207608			-
k__Bacteria.p__Acidobacteria.c__Solibacteres	2.70454			-
k__Bacteria.p__Acidobacteria.c__Solibacteres.o__Solibacterales	2.70454			-
k__Bacteria.p__Acidobacteria.c__Solibacteres.o__Solibacterales.f__AKIW659	0.751676			-
k__Bacteria.p__Acidobacteria.c__Solibacteres.o__Solibacterales.f__AKIW659.Unnamed_f__AKIW659	0.751676			-
k__Bacteria.p__Acidobacteria.c__Solibacteres.o__Solibacterales.f__Solibacteraceae	2.63167			-
k__Bacteria.p__Acidobacteria.c__Solibacteres.o__Solibacterales.f__Solibacteraceae.g__Candidatus_Solibacter	1.88885			-
k__Bacteria.p__Acidobacteria.c__Solibacteres.o__Solibacterales.f__Solibacteraceae.Unnamed_f__Solibacteraceae	2.54507			-
k__Bacteria.p__Acidobacteria.c__Solibacteres.o__Solibacterales.Other	0.207608			-
k__Bacteria.p__Acidobacteria.c__Solibacteres.o__Solibacterales.Other.Other	0.207608			-
k__Bacteria.p__Acidobacteria.c__Solibacteres.o__Solibacterales.Unnamed_o__Solibacterales	1.85106			-
k__Bacteria.p__Acidobacteria.c__Sva0725	0			-
k__Bacteria.p__Acidobacteria.c__Sva0725.o__Sva0725	0			-
k__Bacteria.p__Acidobacteria.c__Sva0725.o__Sva0725.Unnamed_o__Sva0725	0			-
k__Bacteria.p__Actinobacteria.c__Acidimicrobiia	2.66549			-
k__Bacteria.p__Actinobacteria.c__Acidimicrobiia.o__Acidimicrobiales	2.66549			-
k__Bacteria.p__Actinobacteria.c__Acidimicrobiia.o__Acidimicrobiales.f__Acidimicrobiaceae	0.508638			-
k__Bacteria.p__Actinobacteria.c__Acidimicrobiia.o__Acidimicrobiales.f__Acidimicrobiaceae.Unnamed_f__Acidimicrobiaceae	0.508638			-
k__Bacteria.p__Actinobacteria.c__Acidimicrobiia.o__Acidimicrobiales.f__AKIW874	1.55979			-
k__Bacteria.p__Actinobacteria.c__Acidimicrobiia.o__Acidimicrobiales.f__AKIW874.Unnamed_f__AKIW874	1.55979			-
k__Bacteria.p__Actinobacteria.c__Acidimicrobiia.o__Acidimicrobiales.f__C111	1.60555			-
k__Bacteria.p__Actinobacteria.c__Acidimicrobiia.o__Acidimicrobiales.f__C111.Unnamed_f__C111	1.60555			-
k__Bacteria.p__Actinobacteria.c__Acidimicrobiia.o__Acidimicrobiales.f__EB1017	1.68473			-
k__Bacteria.p__Actinobacteria.c__Acidimicrobiia.o__Acidimicrobiales.f__EB1017.Unnamed_f__EB1017	1.68473			-
k__Bacteria.p__Actinobacteria.c__Acidimicrobiia.o__Acidimicrobiales.f__Iamiaceae	0.207608			-
k__Bacteria.p__Actinobacteria.c__Acidimicrobiia.o__Acidimicrobiales.f__Iamiaceae.g__Iamia	0.207608			-
k__Bacteria.p__Actinobacteria.c__Acidimicrobiia.o__Acidimicrobiales.f__Microthrixaceae	1.57868			-
k__Bacteria.p__Actinobacteria.c__Acidimicrobiia.o__Acidimicrobiales.f__Microthrixaceae.Unnamed_f__Microthrixaceae	1.57868			-
k__Bacteria.p__Actinobacteria.c__Acidimicrobiia.o__Acidimicrobiales.Other	0.605548			-
k__Bacteria.p__Actinobacteria.c__Acidimicrobiia.o__Acidimicrobiales.Other.Other	0.605548			-
k__Bacteria.p__Actinobacteria.c__Acidimicrobiia.o__Acidimicrobiales.Unnamed_o__Acidimicrobiales	2.46409			-
k__Bacteria.p__Actinobacteria.c__Actinobacteria.o__Actinomycetales.f__Actinomycetaceae	1.80421			-
k__Bacteria.p__Actinobacteria.c__Actinobacteria.o__Actinomycetales.f__Actinomycetaceae.g__Actinobaculum	0			-
k__Bacteria.p__Actinobacteria.c__Actinobacteria.o__Actinomycetales.f__Actinomycetaceae.g__Actinomyces	1.28679			-
k__Bacteria.p__Actinobacteria.c__Actinobacteria.o__Actinomycetales.f__Actinomycetaceae.g__Arcanobacterium	1.08267			-
k__Bacteria.p__Actinobacteria.c__Actinobacteria.o__Actinomycetales.f__Actinomycetaceae.g__Candidatus_Ancillula	0.906578			-
k__Bacteria.p__Actinobacteria.c__Actinobacteria.o__Actinomycetales.f__Actinomycetaceae.g__Mobiluncus	0.207608			-
k__Bacteria.p__Actinobacteria.c__Actinobacteria.o__Actinomycetales.f__Actinomycetaceae.g__N09	0.207608			-
k__Bacteria.p__Actinobacteria.c__Actinobacteria.o__Actinomycetales.f__Actinomycetaceae.g__Trueperella	0			-
k__Bacteria.p__Actinobacteria.c__Actinobacteria.o__Actinomycetales.f__Actinomycetaceae.Unnamed_f__Actinomycetaceae	1.28679			-
k__Bacteria.p__Actinobacteria.c__Actinobacteria.o__Actinomycetales.f__Actinospicaceae	0.605548			-
k__Bacteria.p__Actinobacteria.c__Actinobacteria.o__Actinomycetales.f__Actinospicaceae.Unnamed_f__Actinospicaceae	0.605548			-
k__Bacteria.p__Actinobacteria.c__Actinobacteria.o__Actinomycetales.f__Actinosynnemataceae	1.249			-
k__Bacteria.p__Actinobacteria.c__Actinobacteria.o__Actinomycetales.f__Actinosynnemataceae.g__Kibdelosporangium	0.207608			-
k__Bacteria.p__Actinobacteria.c__Actinobacteria.o__Actinomycetales.f__Actinosynnemataceae.g__Lentzea	0			-
k__Bacteria.p__Actinobacteria.c__Actinobacteria.o__Actinomycetales.f__Actinosynnemataceae.Unnamed_f__Actinosynnemataceae	1.18533			-
k__Bacteria.p__Actinobacteria.c__Actinobacteria.o__Actinomycetales.f__Beutenbergiaceae	0.207608			-
k__Bacteria.p__Actinobacteria.c__Actinobacteria.o__Actinomycetales.f__Beutenbergiaceae.Unnamed_f__Beutenbergiaceae	0.207608			-
k__Bacteria.p__Actinobacteria.c__Actinobacteria.o__Actinomycetales.f__Bogoriellaceae	1.65477			-
k__Bacteria.p__Actinobacteria.c__Actinobacteria.o__Actinomycetales.f__Bogoriellaceae.g__Georgenia	1.65477			-
k__Bacteria.p__Actinobacteria.c__Actinobacteria.o__Actinomycetales.f__Brevibacteriaceae	1.59677			-
k__Bacteria.p__Actinobacteria.c__Actinobacteria.o__Actinomycetales.f__Brevibacteriaceae.g__Brevibacterium	1.59677			-
k__Bacteria.p__Actinobacteria.c__Actinobacteria.o__Actinomycetales.f__Cellulomonadaceae	2.54206			-
k__Bacteria.p__Actinobacteria.c__Actinobacteria.o__Actinomycetales.f__Cellulomonadaceae.g__Cellulomonas	2.43933			-
k__Bacteria.p__Actinobacteria.c__Actinobacteria.o__Actinomycetales.f__Cellulomonadaceae.g__Demequina	1.86562			-
k__Bacteria.p__Actinobacteria.c__Actinobacteria.o__Actinomycetales.f__Corynebacteriaceae	3.05084			-
k__Bacteria.p__Actinobacteria.c__Actinobacteria.o__Actinomycetales.f__Corynebacteriaceae.g__Corynebacterium	3.05084			-
k__Bacteria.p__Actinobacteria.c__Actinobacteria.o__Actinomycetales.f__Dermabacteraceae	1.33794			-
k__Bacteria.p__Actinobacteria.c__Actinobacteria.o__Actinomycetales.f__Dermabacteraceae.g__Brachybacterium	1.26831			-
k__Bacteria.p__Actinobacteria.c__Actinobacteria.o__Actinomycetales.f__Dermabacteraceae.Unnamed_f__Dermabacteraceae	0.508638			-
k__Bacteria.p__Actinobacteria.c__Actinobacteria.o__Actinomycetales.f__Dermacoccaceae	0.751676			-
k__Bacteria.p__Actinobacteria.c__Actinobacteria.o__Actinomycetales.f__Dermacoccaceae.g__Dermacoccus	0.751676			-
k__Bacteria.p__Actinobacteria.c__Actinobacteria.o__Actinomycetales.f__Dermatophilaceae	1.26831			-
k__Bacteria.p__Actinobacteria.c__Actinobacteria.o__Actinomycetales.f__Dermatophilaceae.g__Dermatophilus	1.26831			-
k__Bacteria.p__Actinobacteria.c__Actinobacteria.o__Actinomycetales.f__Dietziaceae	2.595			-
k__Bacteria.p__Actinobacteria.c__Actinobacteria.o__Actinomycetales.f__Dietziaceae.g__Dietzia	2.595			-
k__Bacteria.p__Actinobacteria.c__Actinobacteria.o__Actinomycetales.f__Frankiaceae	1.94797			-
k__Bacteria.p__Actinobacteria.c__Actinobacteria.o__Actinomycetales.f__Frankiaceae.g__Frankia	0.207608			-
k__Bacteria.p__Actinobacteria.c__Actinobacteria.o__Actinomycetales.f__Frankiaceae.Other	0.3837			-
k__Bacteria.p__Actinobacteria.c__Actinobacteria.o__Actinomycetales.f__Frankiaceae.Unnamed_f__Frankiaceae	1.92777			-
k__Bacteria.p__Actinobacteria.c__Actinobacteria.o__Actinomycetales.f__Geodermatophilaceae	2.93311			-
k__Bacteria.p__Actinobacteria.c__Actinobacteria.o__Actinomycetales.f__Geodermatophilaceae.g__Geodermatophilus	1.93188			-
k__Bacteria.p__Actinobacteria.c__Actinobacteria.o__Actinomycetales.f__Geodermatophilaceae.Other	1.13703			-
k__Bacteria.p__Actinobacteria.c__Actinobacteria.o__Actinomycetales.f__Geodermatophilaceae.Unnamed_f__Geodermatophilaceae	2.87971			-
k__Bacteria.p__Actinobacteria.c__Actinobacteria.o__Actinomycetales.f__Glycomycetaceae	0.860821			-
k__Bacteria.p__Actinobacteria.c__Actinobacteria.o__Actinomycetales.f__Glycomycetaceae.g__Glycomyces	0.860821			-
k__Bacteria.p__Actinobacteria.c__Actinobacteria.o__Actinomycetales.f__Gordoniaceae	2.8461			-
k__Bacteria.p__Actinobacteria.c__Actinobacteria.o__Actinomycetales.f__Gordoniaceae.g__Gordonia	2.8461			-
k__Bacteria.p__Actinobacteria.c__Actinobacteria.o__Actinomycetales.f__Intrasporangiaceae	2.48978			-
k__Bacteria.p__Actinobacteria.c__Actinobacteria.o__Actinomycetales.f__Intrasporangiaceae.Other	1.9109			-
k__Bacteria.p__Actinobacteria.c__Actinobacteria.o__Actinomycetales.f__Intrasporangiaceae.Unnamed_f__Intrasporangiaceae	2.35683			-
k__Bacteria.p__Actinobacteria.c__Actinobacteria.o__Actinomycetales.f__Jonesiaceae	2.47478			-
k__Bacteria.p__Actinobacteria.c__Actinobacteria.o__Actinomycetales.f__Jonesiaceae.Other	2.37493			-
k__Bacteria.p__Actinobacteria.c__Actinobacteria.o__Actinomycetales.f__Jonesiaceae.Unnamed_f__Jonesiaceae	1.78739			-
k__Bacteria.p__Actinobacteria.c__Actinobacteria.o__Actinomycetales.f__Kineosporiaceae	0.207608			-
k__Bacteria.p__Actinobacteria.c__Actinobacteria.o__Actinomycetales.f__Kineosporiaceae.g__Kineococcus	0			-
k__Bacteria.p__Actinobacteria.c__Actinobacteria.o__Actinomycetales.f__Kineosporiaceae.g__Kineosporia	0			-
k__Bacteria.p__Actinobacteria.c__Actinobacteria.o__Actinomycetales.f__Microbacteriaceae	3.88054			-
k__Bacteria.p__Actinobacteria.c__Actinobacteria.o__Actinomycetales.f__Microbacteriaceae.g__Agrococcus	0			-
k__Bacteria.p__Actinobacteria.c__Actinobacteria.o__Actinomycetales.f__Microbacteriaceae.g__Agromyces	1.79307			-
k__Bacteria.p__Actinobacteria.c__Actinobacteria.o__Actinomycetales.f__Microbacteriaceae.g__Cryocola	2.02052			-
k__Bacteria.p__Actinobacteria.c__Actinobacteria.o__Actinomycetales.f__Microbacteriaceae.g__Leucobacter	3.68934			-
k__Bacteria.p__Actinobacteria.c__Actinobacteria.o__Actinomycetales.f__Microbacteriaceae.g__Microbacterium	2.1134			-
k__Bacteria.p__Actinobacteria.c__Actinobacteria.o__Actinomycetales.f__Microbacteriaceae.g__Rathayibacter	1.46288			-
k__Bacteria.p__Actinobacteria.c__Actinobacteria.o__Actinomycetales.f__Microbacteriaceae.g__Yonghaparkia	1.61415			-
k__Bacteria.p__Actinobacteria.c__Actinobacteria.o__Actinomycetales.f__Microbacteriaceae.Other	3.30901			-
k__Bacteria.p__Actinobacteria.c__Actinobacteria.o__Actinomycetales.f__Microbacteriaceae.Unnamed_f__Microbacteriaceae	2.47829			-
k__Bacteria.p__Actinobacteria.c__Actinobacteria.o__Actinomycetales.f__Micrococcaceae	3.74407			-
k__Bacteria.p__Actinobacteria.c__Actinobacteria.o__Actinomycetales.f__Micrococcaceae.g__Arthrobacter	3.61661			-
k__Bacteria.p__Actinobacteria.c__Actinobacteria.o__Actinomycetales.f__Micrococcaceae.g__Kocuria	1.82272			-
k__Bacteria.p__Actinobacteria.c__Actinobacteria.o__Actinomycetales.f__Micrococcaceae.g__Micrococcus	1.32155			-
k__Bacteria.p__Actinobacteria.c__Actinobacteria.o__Actinomycetales.f__Micrococcaceae.Other	1.1107			-
k__Bacteria.p__Actinobacteria.c__Actinobacteria.o__Actinomycetales.f__Micrococcaceae.Unnamed_f__Micrococcaceae	3.11743			-
k__Bacteria.p__Actinobacteria.c__Actinobacteria.o__Actinomycetales.f__Micromonosporaceae	3.00522			-
k__Bacteria.p__Actinobacteria.c__Actinobacteria.o__Actinomycetales.f__Micromonosporaceae.g__Actinoplanes	1.45065			-
k__Bacteria.p__Actinobacteria.c__Actinobacteria.o__Actinomycetales.f__Micromonosporaceae.g__Dactylosporangium	1.249			-
k__Bacteria.p__Actinobacteria.c__Actinobacteria.o__Actinomycetales.f__Micromonosporaceae.g__Pilimelia	0.809668			-
k__Bacteria.p__Actinobacteria.c__Actinobacteria.o__Actinomycetales.f__Micromonosporaceae.g__Virgisporangium	1.39794			-
k__Bacteria.p__Actinobacteria.c__Actinobacteria.o__Actinomycetales.f__Micromonosporaceae.Other	2.02385			-
k__Bacteria.p__Actinobacteria.c__Actinobacteria.o__Actinomycetales.f__Micromonosporaceae.Unnamed_f__Micromonosporaceae	2.91857			-
k__Bacteria.p__Actinobacteria.c__Actinobacteria.o__Actinomycetales.f__Mycobacteriaceae	5.40841			-
k__Bacteria.p__Actinobacteria.c__Actinobacteria.o__Actinomycetales.f__Mycobacteriaceae.g__Mycobacterium	5.40841			-
k__Bacteria.p__Actinobacteria.c__Actinobacteria.o__Actinomycetales.f__Nakamurellaceae	0.906578			-
k__Bacteria.p__Actinobacteria.c__Actinobacteria.o__Actinomycetales.f__Nakamurellaceae.Unnamed_f__Nakamurellaceae	0.906578			-
k__Bacteria.p__Actinobacteria.c__Actinobacteria.o__Actinomycetales.f__Nocardiaceae	3.25702			-
k__Bacteria.p__Actinobacteria.c__Actinobacteria.o__Actinomycetales.f__Nocardiaceae.g__Nocardia	1.50864			-
k__Bacteria.p__Actinobacteria.c__Actinobacteria.o__Actinomycetales.f__Nocardiaceae.g__Rhodococcus	2.78853			-
k__Bacteria.p__Actinobacteria.c__Actinobacteria.o__Actinomycetales.f__Nocardiaceae.Unnamed_f__Nocardiaceae	3.06464			-
k__Bacteria.p__Actinobacteria.c__Actinobacteria.o__Actinomycetales.f__Nocardioidaceae	2.81021			-
k__Bacteria.p__Actinobacteria.c__Actinobacteria.o__Actinomycetales.f__Nocardioidaceae.g__Actinopolymorpha	0			-
k__Bacteria.p__Actinobacteria.c__Actinobacteria.o__Actinomycetales.f__Nocardioidaceae.g__Aeromicrobium	2.04012			-
k__Bacteria.p__Actinobacteria.c__Actinobacteria.o__Actinomycetales.f__Nocardioidaceae.g__Kribbella	0.3837			-
k__Bacteria.p__Actinobacteria.c__Actinobacteria.o__Actinomycetales.f__Nocardioidaceae.g__Nocardioides	0.906578			-
k__Bacteria.p__Actinobacteria.c__Actinobacteria.o__Actinomycetales.f__Nocardioidaceae.Other	0.809668			-
k__Bacteria.p__Actinobacteria.c__Actinobacteria.o__Actinomycetales.f__Nocardioidaceae.Unnamed_f__Nocardioidaceae	2.71479			-
k__Bacteria.p__Actinobacteria.c__Actinobacteria.o__Actinomycetales.f__Nocardiopsaceae	3.12169			-
k__Bacteria.p__Actinobacteria.c__Actinobacteria.o__Actinomycetales.f__Nocardiopsaceae.Unnamed_f__Nocardiopsaceae	3.12169			-
k__Bacteria.p__Actinobacteria.c__Actinobacteria.o__Actinomycetales.f__Promicromonosporaceae	3.10386			-
k__Bacteria.p__Actinobacteria.c__Actinobacteria.o__Actinomycetales.f__Promicromonosporaceae.g__Cellulosimicrobium	3.09719			-
k__Bacteria.p__Actinobacteria.c__Actinobacteria.o__Actinomycetales.f__Promicromonosporaceae.g__Promicromonospora	0.751676			-
k__Bacteria.p__Actinobacteria.c__Actinobacteria.o__Actinomycetales.f__Promicromonosporaceae.g__Xylanimicrobium	1.13703			-
k__Bacteria.p__Actinobacteria.c__Actinobacteria.o__Actinomycetales.f__Propionibacteriaceae	0.605548			-
k__Bacteria.p__Actinobacteria.c__Actinobacteria.o__Actinomycetales.f__Propionibacteriaceae.g__Propionibacterium	0			-
k__Bacteria.p__Actinobacteria.c__Actinobacteria.o__Actinomycetales.f__Propionibacteriaceae.g__Tessaracoccus	0.605548			-
k__Bacteria.p__Actinobacteria.c__Actinobacteria.o__Actinomycetales.f__Propionibacteriaceae.Unnamed_f__Propionibacteriaceae	0			-
k__Bacteria.p__Actinobacteria.c__Actinobacteria.o__Actinomycetales.f__Pseudonocardiaceae	2.76871			-
k__Bacteria.p__Actinobacteria.c__Actinobacteria.o__Actinomycetales.f__Pseudonocardiaceae.g__Actinomycetospora	1.85106			-
k__Bacteria.p__Actinobacteria.c__Actinobacteria.o__Actinomycetales.f__Pseudonocardiaceae.g__Amycolatopsis	2.22255			-
k__Bacteria.p__Actinobacteria.c__Actinobacteria.o__Actinomycetales.f__Pseudonocardiaceae.g__Pseudonocardia	2.35374			-
k__Bacteria.p__Actinobacteria.c__Actinobacteria.o__Actinomycetales.f__Pseudonocardiaceae.g__Saccharomonospora	0.605548			-
k__Bacteria.p__Actinobacteria.c__Actinobacteria.o__Actinomycetales.f__Pseudonocardiaceae.g__Saccharopolyspora	1.30452			-
k__Bacteria.p__Actinobacteria.c__Actinobacteria.o__Actinomycetales.f__Pseudonocardiaceae.Other	0.947971			-
k__Bacteria.p__Actinobacteria.c__Actinobacteria.o__Actinomycetales.f__Pseudonocardiaceae.Unnamed_f__Pseudonocardiaceae	2.66276			-
k__Bacteria.p__Actinobacteria.c__Actinobacteria.o__Actinomycetales.f__Sanguibacteraceae	2.21621			-
k__Bacteria.p__Actinobacteria.c__Actinobacteria.o__Actinomycetales.f__Sanguibacteraceae.g__Sanguibacter	1.95966			-
k__Bacteria.p__Actinobacteria.c__Actinobacteria.o__Actinomycetales.f__Sanguibacteraceae.Other	1.86562			-
k__Bacteria.p__Actinobacteria.c__Actinobacteria.o__Actinomycetales.f__Sporichthyaceae	1.28679			-
k__Bacteria.p__Actinobacteria.c__Actinobacteria.o__Actinomycetales.f__Sporichthyaceae.Unnamed_f__Sporichthyaceae	1.28679			-
k__Bacteria.p__Actinobacteria.c__Actinobacteria.o__Actinomycetales.f__Streptomycetaceae	3.13957			-
k__Bacteria.p__Actinobacteria.c__Actinobacteria.o__Actinomycetales.f__Streptomycetaceae.g__Streptomyces	3.13137			-
k__Bacteria.p__Actinobacteria.c__Actinobacteria.o__Actinomycetales.f__Streptomycetaceae.Unnamed_f__Streptomycetaceae	1.41173			-
k__Bacteria.p__Actinobacteria.c__Actinobacteria.o__Actinomycetales.f__Streptosporangiaceae	3.14185			-
k__Bacteria.p__Actinobacteria.c__Actinobacteria.o__Actinomycetales.f__Streptosporangiaceae.g__Nonomuraea	2.99754			-
k__Bacteria.p__Actinobacteria.c__Actinobacteria.o__Actinomycetales.f__Streptosporangiaceae.g__Sphaerisporangium	1.20761			-
k__Bacteria.p__Actinobacteria.c__Actinobacteria.o__Actinomycetales.f__Streptosporangiaceae.g__Streptosporangium	2.56554			-
k__Bacteria.p__Actinobacteria.c__Actinobacteria.o__Actinomycetales.f__Streptosporangiaceae.Other	0.906578			-
k__Bacteria.p__Actinobacteria.c__Actinobacteria.o__Actinomycetales.f__Thermomonosporaceae	3.86928			-
k__Bacteria.p__Actinobacteria.c__Actinobacteria.o__Actinomycetales.f__Thermomonosporaceae.g__Actinoallomurus	1.13703			-
k__Bacteria.p__Actinobacteria.c__Actinobacteria.o__Actinomycetales.f__Thermomonosporaceae.g__Actinomadura	3.86847			-
k__Bacteria.p__Actinobacteria.c__Actinobacteria.o__Actinomycetales.f__Williamsiaceae	0.809668			-
k__Bacteria.p__Actinobacteria.c__Actinobacteria.o__Actinomycetales.f__Williamsiaceae.g__Williamsia	0.809668			-
k__Bacteria.p__Actinobacteria.c__Actinobacteria.o__Actinomycetales.f__Yaniellaceae	1.45065			-
k__Bacteria.p__Actinobacteria.c__Actinobacteria.o__Actinomycetales.f__Yaniellaceae.g__Yaniella	1.45065			-
k__Bacteria.p__Actinobacteria.c__Actinobacteria.o__Actinomycetales.Other	3.78958			-
k__Bacteria.p__Actinobacteria.c__Actinobacteria.o__Actinomycetales.Other.Other	3.78958			-
k__Bacteria.p__Actinobacteria.c__Actinobacteria.o__Actinomycetales.Unnamed_o__Actinomycetales	2.77431			-
k__Bacteria.p__Actinobacteria.c__Actinobacteria.o__Bifidobacteriales	3.2543			-
k__Bacteria.p__Actinobacteria.c__Actinobacteria.o__Bifidobacteriales.f__Bifidobacteriaceae	3.2543			-
k__Bacteria.p__Actinobacteria.c__Actinobacteria.o__Bifidobacteriales.f__Bifidobacteriaceae.g__Bifidobacterium	3.24224			-
k__Bacteria.p__Actinobacteria.c__Actinobacteria.o__Bifidobacteriales.f__Bifidobacteriaceae.Other	0.751676			-
k__Bacteria.p__Actinobacteria.c__Actinobacteria.o__Bifidobacteriales.f__Bifidobacteriaceae.Unnamed_f__Bifidobacteriaceae	1.63897			-
k__Bacteria.p__Actinobacteria.c__Actinobacteria.o__Micrococcales	2.10524			-
k__Bacteria.p__Actinobacteria.c__Actinobacteria.o__Micrococcales.Unnamed_o__Micrococcales	2.10524			-
k__Bacteria.p__Actinobacteria.c__Actinobacteria.Other	0.207608			-
k__Bacteria.p__Actinobacteria.c__Actinobacteria.Other.Other	0.207608			-
k__Bacteria.p__Actinobacteria.c__Actinobacteria.Other.Other.Other	0.207608			-
k__Bacteria.p__Actinobacteria.c__Coriobacteriia.o__Coriobacteriales.f__Coriobacteriaceae.g__Adlercreutzia	3.19795			-
k__Bacteria.p__Actinobacteria.c__Coriobacteriia.o__Coriobacteriales.f__Coriobacteriaceae.g__Atopobium	1.8461			-
k__Bacteria.p__Actinobacteria.c__Coriobacteriia.o__Coriobacteriales.f__Coriobacteriaceae.g__Collinsella	3.02894			-
k__Bacteria.p__Actinobacteria.c__Coriobacteriia.o__Coriobacteriales.f__Coriobacteriaceae.g__Eggerthella	2.07684			-
k__Bacteria.p__Actinobacteria.c__Coriobacteriia.o__Coriobacteriales.f__Coriobacteriaceae.g__Slackia	2.83899			-
k__Bacteria.p__Actinobacteria.c__Coriobacteriia.o__Coriobacteriales.f__Coriobacteriaceae.Other	1.51936			-
k__Bacteria.p__Actinobacteria.c__MB_A2_108	1.18533			-
k__Bacteria.p__Actinobacteria.c__MB_A2_108.o__0319_7L14	1.18533			-
k__Bacteria.p__Actinobacteria.c__MB_A2_108.o__0319_7L14.Unnamed_o__0319_7L14	1.18533			-
k__Bacteria.p__Actinobacteria.c__Nitriliruptoria	0.947971			-
k__Bacteria.p__Actinobacteria.c__Nitriliruptoria.o__Euzebyales	0.947971			-
k__Bacteria.p__Actinobacteria.c__Nitriliruptoria.o__Euzebyales.f__Euzebyaceae	0.947971			-
k__Bacteria.p__Actinobacteria.c__Nitriliruptoria.o__Euzebyales.f__Euzebyaceae.g__Euzebya	0.947971			-
k__Bacteria.p__Actinobacteria.c__OPB41	2.37933			-
k__Bacteria.p__Actinobacteria.c__OPB41.Unnamed_c__OPB41	2.37933			-
k__Bacteria.p__Actinobacteria.c__Rubrobacteria	1.8461			-
k__Bacteria.p__Actinobacteria.c__Rubrobacteria.o__Rubrobacterales	1.8461			-
k__Bacteria.p__Actinobacteria.c__Rubrobacteria.o__Rubrobacterales.f__Rubrobacteraceae	1.8461			-
k__Bacteria.p__Actinobacteria.c__Rubrobacteria.o__Rubrobacterales.f__Rubrobacteraceae.g__Rubrobacter	1.79307			-
k__Bacteria.p__Actinobacteria.c__Rubrobacteria.o__Rubrobacterales.f__Rubrobacteraceae.Unnamed_f__Rubrobacteraceae	0.906578			-
k__Bacteria.p__Actinobacteria.c__Thermoleophilia	3.50196			-
k__Bacteria.p__Actinobacteria.c__Thermoleophilia.o__Gaiellales	2.18304			-
k__Bacteria.p__Actinobacteria.c__Thermoleophilia.o__Gaiellales.f__AK1AB1_02E	1.45065			-
k__Bacteria.p__Actinobacteria.c__Thermoleophilia.o__Gaiellales.f__AK1AB1_02E.Unnamed_f__AK1AB1_02E	1.45065			-
k__Bacteria.p__Actinobacteria.c__Thermoleophilia.o__Gaiellales.f__Gaiellaceae	2.05887			-
k__Bacteria.p__Actinobacteria.c__Thermoleophilia.o__Gaiellales.f__Gaiellaceae.Unnamed_f__Gaiellaceae	2.05887			-
k__Bacteria.p__Actinobacteria.c__Thermoleophilia.o__Gaiellales.Unnamed_o__Gaiellales	0.98576			-
k__Bacteria.p__Actinobacteria.c__Thermoleophilia.o__Solirubrobacterales	3.48061			-
k__Bacteria.p__Actinobacteria.c__Thermoleophilia.o__Solirubrobacterales.f__Conexibacteraceae	2.51617			-
k__Bacteria.p__Actinobacteria.c__Thermoleophilia.o__Solirubrobacterales.f__Conexibacteraceae.Unnamed_f__Conexibacteraceae	2.51617			-
k__Bacteria.p__Actinobacteria.c__Thermoleophilia.o__Solirubrobacterales.f__Patulibacteraceae	2.615			-
k__Bacteria.p__Actinobacteria.c__Thermoleophilia.o__Solirubrobacterales.f__Patulibacteraceae.g__Patulibacter	0			-
k__Bacteria.p__Actinobacteria.c__Thermoleophilia.o__Solirubrobacterales.f__Patulibacteraceae.Other	1.13703			-
k__Bacteria.p__Actinobacteria.c__Thermoleophilia.o__Solirubrobacterales.f__Patulibacteraceae.Unnamed_f__Patulibacteraceae	2.60031			-
k__Bacteria.p__Actinobacteria.c__Thermoleophilia.o__Solirubrobacterales.f__Solirubrobacteraceae	3.16209			-
k__Bacteria.p__Actinobacteria.c__Thermoleophilia.o__Solirubrobacterales.f__Solirubrobacteraceae.g__Solirubrobacter	1.92361			-
k__Bacteria.p__Actinobacteria.c__Thermoleophilia.o__Solirubrobacterales.f__Solirubrobacteraceae.Unnamed_f__Solirubrobacteraceae	3.13626			-
k__Bacteria.p__Actinobacteria.c__Thermoleophilia.o__Solirubrobacterales.Other	1.96348			-
k__Bacteria.p__Actinobacteria.c__Thermoleophilia.o__Solirubrobacterales.Other.Other	1.96348			-
k__Bacteria.p__Actinobacteria.c__Thermoleophilia.o__Solirubrobacterales.Unnamed_o__Solirubrobacterales	2.86895			-
k__Bacteria.p__Actinobacteria.Other	1.72612			-
k__Bacteria.p__Actinobacteria.Other.Other	1.72612			-
k__Bacteria.p__Actinobacteria.Other.Other.Other	1.72612			-
k__Bacteria.p__Actinobacteria.Other.Other.Other.Other	1.72612			-
k__Bacteria.p__AD3	2.02052			-
k__Bacteria.p__AD3.c__ABS_6	1.944			-
k__Bacteria.p__AD3.c__ABS_6.Unnamed_c__ABS_6	1.944			-
k__Bacteria.p__AD3.c__JG37_AG_4	1.2288			-
k__Bacteria.p__AD3.c__JG37_AG_4.Unnamed_c__JG37_AG_4	1.2288			-
k__Bacteria.p__Armatimonadetes	2.06795			-
k__Bacteria.p__Armatimonadetes.c___Fimbriimonadia_	1.33794			-
k__Bacteria.p__Armatimonadetes.c___Fimbriimonadia_.o___Fimbriimonadales_	1.33794			-
k__Bacteria.p__Armatimonadetes.c___Fimbriimonadia_.o___Fimbriimonadales_.f___Fimbriimonadaceae_	1.33794			-
k__Bacteria.p__Armatimonadetes.c___Fimbriimonadia_.o___Fimbriimonadales_.f___Fimbriimonadaceae_.g__Fimbriimonas	1.32155			-
k__Bacteria.p__Armatimonadetes.c___Fimbriimonadia_.o___Fimbriimonadales_.f___Fimbriimonadaceae_.Other	0			-
k__Bacteria.p__Armatimonadetes.c___Fimbriimonadia_.o___Fimbriimonadales_.f___Fimbriimonadaceae_.Unnamed_f___Fimbriimonadaceae_	0			-
k__Bacteria.p__Armatimonadetes.c__0319_6E2	1.18533			-
k__Bacteria.p__Armatimonadetes.c__0319_6E2.Unnamed_c__0319_6E2	1.18533			-
k__Bacteria.p__Armatimonadetes.c__Armatimonadia	0.860821			-
k__Bacteria.p__Armatimonadetes.c__Armatimonadia.o__Armatimonadales	0.207608			-
k__Bacteria.p__Armatimonadetes.c__Armatimonadia.o__Armatimonadales.f__Armatimonadaceae	0.207608			-
k__Bacteria.p__Armatimonadetes.c__Armatimonadia.o__Armatimonadales.f__Armatimonadaceae.Unnamed_f__Armatimonadaceae	0.207608			-
k__Bacteria.p__Armatimonadetes.c__Armatimonadia.o__FW68	0.751676			-
k__Bacteria.p__Armatimonadetes.c__Armatimonadia.o__FW68.Unnamed_o__FW68	0.751676			-
k__Bacteria.p__Armatimonadetes.c__Chthonomonadetes	0.605548			-
k__Bacteria.p__Armatimonadetes.c__Chthonomonadetes.o__Chthonomonadales	0.3837			-
k__Bacteria.p__Armatimonadetes.c__Chthonomonadetes.o__Chthonomonadales.f__Chthonomonadaceae	0.3837			-
k__Bacteria.p__Armatimonadetes.c__Chthonomonadetes.o__Chthonomonadales.f__Chthonomonadaceae.Unnamed_f__Chthonomonadaceae	0.3837			-
k__Bacteria.p__Armatimonadetes.c__Chthonomonadetes.o__SJA_22	0.207608			-
k__Bacteria.p__Armatimonadetes.c__Chthonomonadetes.o__SJA_22.Unnamed_o__SJA_22	0.207608			-
k__Bacteria.p__Armatimonadetes.c__SJA_176	1.836			-
k__Bacteria.p__Armatimonadetes.c__SJA_176.o__RB046	1.836			-
k__Bacteria.p__Armatimonadetes.c__SJA_176.o__RB046.Unnamed_o__RB046	1.836			-
k__Bacteria.p__Bacteroidetes.c___Saprospirae_	3.38413			-
k__Bacteria.p__Bacteroidetes.c___Saprospirae_.o___Saprospirales_	3.38413			-
k__Bacteria.p__Bacteroidetes.c___Saprospirae_.o___Saprospirales_.f__Chitinophagaceae	3.36537			-
k__Bacteria.p__Bacteroidetes.c___Saprospirae_.o___Saprospirales_.f__Chitinophagaceae.g__Chitinophaga	1.99648			-
k__Bacteria.p__Bacteroidetes.c___Saprospirae_.o___Saprospirales_.f__Chitinophagaceae.g__Flavisolibacter	2.10798			-
k__Bacteria.p__Bacteroidetes.c___Saprospirae_.o___Saprospirales_.f__Chitinophagaceae.g__Segetibacter	1.61415			-
k__Bacteria.p__Bacteroidetes.c___Saprospirae_.o___Saprospirales_.f__Chitinophagaceae.Other	2.75353			-
k__Bacteria.p__Bacteroidetes.c___Saprospirae_.o___Saprospirales_.f__Chitinophagaceae.Unnamed_f__Chitinophagaceae	3.1714			-
k__Bacteria.p__Bacteroidetes.c___Saprospirae_.o___Saprospirales_.f__Saprospiraceae	2.01038			-
k__Bacteria.p__Bacteroidetes.c___Saprospirae_.o___Saprospirales_.f__Saprospiraceae.Unnamed_f__Saprospiraceae	2.01038			-
k__Bacteria.p__Bacteroidetes.c__Bacteroidia.o__Bacteroidales.f___Barnesiellaceae_	2.96728			-
k__Bacteria.p__Bacteroidetes.c__Bacteroidia.o__Bacteroidales.f___Barnesiellaceae_.Unnamed_f___Barnesiellaceae_	2.96728			-
k__Bacteria.p__Bacteroidetes.c__Bacteroidia.o__Bacteroidales.f___Odoribacteraceae_	3.38021			-
k__Bacteria.p__Bacteroidetes.c__Bacteroidia.o__Bacteroidales.f___Odoribacteraceae_.g__Butyricimonas	2.46887			-
k__Bacteria.p__Bacteroidetes.c__Bacteroidia.o__Bacteroidales.f___Paraprevotellaceae_.g__CF231	3.51403			-
k__Bacteria.p__Bacteroidetes.c__Bacteroidia.o__Bacteroidales.f___Paraprevotellaceae_.g__Paraprevotella	2.29218			-
k__Bacteria.p__Bacteroidetes.c__Bacteroidia.o__Bacteroidales.f___Paraprevotellaceae_.g__YRC22	3.21386			-
k__Bacteria.p__Bacteroidetes.c__Bacteroidia.o__Bacteroidales.f___Paraprevotellaceae_.Other	1.20761			-
k__Bacteria.p__Bacteroidetes.c__Bacteroidia.o__Bacteroidales.f___Paraprevotellaceae_.Unnamed_f___Paraprevotellaceae_	3.26356			-
k__Bacteria.p__Bacteroidetes.c__Bacteroidia.o__Bacteroidales.f__Bacteroidaceae.g__5_7N15	3.60581			-
k__Bacteria.p__Bacteroidetes.c__Bacteroidia.o__Bacteroidales.f__Bacteroidaceae.g__BF311	2.18988			-
k__Bacteria.p__Bacteroidetes.c__Bacteroidia.o__Bacteroidales.f__Bacteroidaceae.Other	2.42902			-
k__Bacteria.p__Bacteroidetes.c__Bacteroidia.o__Bacteroidales.f__Bacteroidaceae.Unnamed_f__Bacteroidaceae	3.93238			-
k__Bacteria.p__Bacteroidetes.c__Bacteroidia.o__Bacteroidales.f__BS11	3.16641			-
k__Bacteria.p__Bacteroidetes.c__Bacteroidia.o__Bacteroidales.f__BS11.Unnamed_f__BS11	3.16641			-
k__Bacteria.p__Bacteroidetes.c__Bacteroidia.o__Bacteroidales.f__Marinilabiaceae	2.14962			-
k__Bacteria.p__Bacteroidetes.c__Bacteroidia.o__Bacteroidales.f__Marinilabiaceae.Unnamed_f__Marinilabiaceae	2.14962			-
k__Bacteria.p__Bacteroidetes.c__Bacteroidia.o__Bacteroidales.f__ML635J_40	1.47478			-
k__Bacteria.p__Bacteroidetes.c__Bacteroidia.o__Bacteroidales.f__ML635J_40.Unnamed_f__ML635J_40	1.47478			-
k__Bacteria.p__Bacteroidetes.c__Bacteroidia.o__Bacteroidales.f__p_2534_18B5	3.09691			-
k__Bacteria.p__Bacteroidetes.c__Bacteroidia.o__Bacteroidales.f__p_2534_18B5.Unnamed_f__p_2534_18B5	3.09691			-
k__Bacteria.p__Bacteroidetes.c__Bacteroidia.o__Bacteroidales.f__Porphyromonadaceae.g__Paludibacter	3.10248			-
k__Bacteria.p__Bacteroidetes.c__Bacteroidia.o__Bacteroidales.f__Porphyromonadaceae.g__Porphyromonas	1.18533			-
k__Bacteria.p__Bacteroidetes.c__Bacteroidia.o__Bacteroidales.f__Porphyromonadaceae.g__Tannerella	1.73909			-
k__Bacteria.p__Bacteroidetes.c__Bacteroidia.o__Bacteroidales.f__Porphyromonadaceae.Other	2.02385			-
k__Bacteria.p__Bacteroidetes.c__Bacteroidia.o__Bacteroidales.f__Porphyromonadaceae.Unnamed_f__Porphyromonadaceae	2.86178			-
k__Bacteria.p__Bacteroidetes.c__Bacteroidia.o__Bacteroidales.f__Prevotellaceae	4.55805			-
k__Bacteria.p__Bacteroidetes.c__Bacteroidia.o__Bacteroidales.f__Prevotellaceae.g__Prevotella	4.55796			-
k__Bacteria.p__Bacteroidetes.c__Bacteroidia.o__Bacteroidales.f__Prevotellaceae.Other	0.751676			-
k__Bacteria.p__Bacteroidetes.c__Bacteroidia.o__Bacteroidales.f__Prevotellaceae.Unnamed_f__Prevotellaceae	0.207608			-
k__Bacteria.p__Bacteroidetes.c__Bacteroidia.o__Bacteroidales.f__RF16	3.59304			-
k__Bacteria.p__Bacteroidetes.c__Bacteroidia.o__Bacteroidales.f__RF16.Unnamed_f__RF16	3.59304			-
k__Bacteria.p__Bacteroidetes.c__Bacteroidia.o__Bacteroidales.f__Rikenellaceae	3.62905			-
k__Bacteria.p__Bacteroidetes.c__Bacteroidia.o__Bacteroidales.f__Rikenellaceae.g__PW3	1.36898			-
k__Bacteria.p__Bacteroidetes.c__Bacteroidia.o__Bacteroidales.f__Rikenellaceae.Unnamed_f__Rikenellaceae	3.62665			-
k__Bacteria.p__Bacteroidetes.c__Bacteroidia.o__Bacteroidales.f__SB_1	2.04959			-
k__Bacteria.p__Bacteroidetes.c__Bacteroidia.o__Bacteroidales.f__SB_1.Unnamed_f__SB_1	2.04959			-
k__Bacteria.p__Bacteroidetes.c__Bacteroidia.o__Bacteroidales.f__VC21_Bac22	1.63085			-
k__Bacteria.p__Bacteroidetes.c__Bacteroidia.o__Bacteroidales.f__VC21_Bac22.Unnamed_f__VC21_Bac22	1.63085			-
k__Bacteria.p__Bacteroidetes.c__Bacteroidia.o__Bacteroidales.Other	3.02649			-
k__Bacteria.p__Bacteroidetes.c__Bacteroidia.o__Bacteroidales.Other.Other	3.02649			-
k__Bacteria.p__Bacteroidetes.c__Cytophagia	2.78567			-
k__Bacteria.p__Bacteroidetes.c__Cytophagia.o__Cytophagales	2.78567			-
k__Bacteria.p__Bacteroidetes.c__Cytophagia.o__Cytophagales.f__Cyclobacteriaceae	1.58782			-
k__Bacteria.p__Bacteroidetes.c__Cytophagia.o__Cytophagales.f__Cyclobacteriaceae.Unnamed_f__Cyclobacteriaceae	1.58782			-
k__Bacteria.p__Bacteroidetes.c__Cytophagia.o__Cytophagales.f__Cytophagaceae	2.74227			-
k__Bacteria.p__Bacteroidetes.c__Cytophagia.o__Cytophagales.f__Cytophagaceae.g__Adhaeribacter	0.906578			-
k__Bacteria.p__Bacteroidetes.c__Cytophagia.o__Cytophagales.f__Cytophagaceae.g__Dyadobacter	1.35374			-
k__Bacteria.p__Bacteroidetes.c__Cytophagia.o__Cytophagales.f__Cytophagaceae.g__Flectobacillus	0			-
k__Bacteria.p__Bacteroidetes.c__Cytophagia.o__Cytophagales.f__Cytophagaceae.g__Hymenobacter	1.18533			-
k__Bacteria.p__Bacteroidetes.c__Cytophagia.o__Cytophagales.f__Cytophagaceae.g__Larkinella	0.3837			-
k__Bacteria.p__Bacteroidetes.c__Cytophagia.o__Cytophagales.f__Cytophagaceae.g__Leadbetterella	2.09127			-
k__Bacteria.p__Bacteroidetes.c__Cytophagia.o__Cytophagales.f__Cytophagaceae.g__Spirosoma	0			-
k__Bacteria.p__Bacteroidetes.c__Cytophagia.o__Cytophagales.f__Cytophagaceae.g__Sporocytophaga	1.08267			-
k__Bacteria.p__Bacteroidetes.c__Cytophagia.o__Cytophagales.f__Cytophagaceae.Other	2.48177			-
k__Bacteria.p__Bacteroidetes.c__Cytophagia.o__Cytophagales.f__Cytophagaceae.Unnamed_f__Cytophagaceae	1.80967			-
k__Bacteria.p__Bacteroidetes.c__Cytophagia.o__Cytophagales.f__Flammeovirgaceae	1.28679			-
k__Bacteria.p__Bacteroidetes.c__Cytophagia.o__Cytophagales.f__Flammeovirgaceae.g__Roseivirga	1.249			-
k__Bacteria.p__Bacteroidetes.c__Cytophagia.o__Cytophagales.f__Flammeovirgaceae.Unnamed_f__Flammeovirgaceae	0.207608			-
k__Bacteria.p__Bacteroidetes.c__Flavobacteriia	4.24861			-
k__Bacteria.p__Bacteroidetes.c__Flavobacteriia.o__Flavobacteriales	4.24861			-
k__Bacteria.p__Bacteroidetes.c__Flavobacteriia.o__Flavobacteriales.f___Weeksellaceae_	3.92557			-
k__Bacteria.p__Bacteroidetes.c__Flavobacteriia.o__Flavobacteriales.f___Weeksellaceae_.g__Chryseobacterium	3.39583			-
k__Bacteria.p__Bacteroidetes.c__Flavobacteriia.o__Flavobacteriales.f___Weeksellaceae_.g__Cloacibacterium	1.94			-
k__Bacteria.p__Bacteroidetes.c__Flavobacteriia.o__Flavobacteriales.f___Weeksellaceae_.g__Elizabethkingia	0.920819			-
k__Bacteria.p__Bacteroidetes.c__Flavobacteriia.o__Flavobacteriales.f___Weeksellaceae_.g__Wautersiella	3.44553			-
k__Bacteria.p__Bacteroidetes.c__Flavobacteriia.o__Flavobacteriales.f___Weeksellaceae_.Other	2.77873			-
k__Bacteria.p__Bacteroidetes.c__Flavobacteriia.o__Flavobacteriales.f__Cryomorphaceae	3.11151			-
k__Bacteria.p__Bacteroidetes.c__Flavobacteriia.o__Flavobacteriales.f__Cryomorphaceae.g__Cryomorpha	0.947971			-
k__Bacteria.p__Bacteroidetes.c__Flavobacteriia.o__Flavobacteriales.f__Cryomorphaceae.g__Fluviicola	3.04803			-
k__Bacteria.p__Bacteroidetes.c__Flavobacteriia.o__Flavobacteriales.f__Cryomorphaceae.Other	1.68473			-
k__Bacteria.p__Bacteroidetes.c__Flavobacteriia.o__Flavobacteriales.f__Cryomorphaceae.Unnamed_f__Cryomorphaceae	2.0739			-
k__Bacteria.p__Bacteroidetes.c__Flavobacteriia.o__Flavobacteriales.f__Flavobacteriaceae	3.90217			-
k__Bacteria.p__Bacteroidetes.c__Flavobacteriia.o__Flavobacteriales.f__Flavobacteriaceae.g__Aequorivita	0			-
k__Bacteria.p__Bacteroidetes.c__Flavobacteriia.o__Flavobacteriales.f__Flavobacteriaceae.g__Flavobacterium	1.89335			-
k__Bacteria.p__Bacteroidetes.c__Flavobacteriia.o__Flavobacteriales.f__Flavobacteriaceae.g__Gelidibacter	0			-
k__Bacteria.p__Bacteroidetes.c__Flavobacteriia.o__Flavobacteriales.f__Flavobacteriaceae.g__Mesonia	1.77815			-
k__Bacteria.p__Bacteroidetes.c__Flavobacteriia.o__Flavobacteriales.f__Flavobacteriaceae.g__Myroides	3.33859			-
k__Bacteria.p__Bacteroidetes.c__Flavobacteriia.o__Flavobacteriales.f__Flavobacteriaceae.g__Tenacibaculum	3.27875			-
k__Bacteria.p__Bacteroidetes.c__Flavobacteriia.o__Flavobacteriales.f__Flavobacteriaceae.g__Winogradskyella	2.35836			-
k__Bacteria.p__Bacteroidetes.c__Flavobacteriia.o__Flavobacteriales.f__Flavobacteriaceae.Other	2.48978			-
k__Bacteria.p__Bacteroidetes.c__Flavobacteriia.o__Flavobacteriales.f__Flavobacteriaceae.Unnamed_f__Flavobacteriaceae	3.71486			-
k__Bacteria.p__Bacteroidetes.c__Flavobacteriia.o__Flavobacteriales.Other	1.249			-
k__Bacteria.p__Bacteroidetes.c__Flavobacteriia.o__Flavobacteriales.Other.Other	1.249			-
k__Bacteria.p__Bacteroidetes.c__Flavobacteriia.o__Flavobacteriales.Unnamed_o__Flavobacteriales	2.47712			-
k__Bacteria.p__Bacteroidetes.c__Sphingobacteriia	4.02186			-
k__Bacteria.p__Bacteroidetes.c__Sphingobacteriia.o__Sphingobacteriales	4.02186			-
k__Bacteria.p__Bacteroidetes.c__Sphingobacteriia.o__Sphingobacteriales.f__Sphingobacteriaceae	4.01962			-
k__Bacteria.p__Bacteroidetes.c__Sphingobacteriia.o__Sphingobacteriales.f__Sphingobacteriaceae.g__Pedobacter	2.5151			-
k__Bacteria.p__Bacteroidetes.c__Sphingobacteriia.o__Sphingobacteriales.f__Sphingobacteriaceae.g__Sphingobacterium	3.96345			-
k__Bacteria.p__Bacteroidetes.c__Sphingobacteriia.o__Sphingobacteriales.f__Sphingobacteriaceae.Unnamed_f__Sphingobacteriaceae	2.97402			-
k__Bacteria.p__Bacteroidetes.c__Sphingobacteriia.o__Sphingobacteriales.Other	0			-
k__Bacteria.p__Bacteroidetes.c__Sphingobacteriia.o__Sphingobacteriales.Other.Other	0			-
k__Bacteria.p__Bacteroidetes.c__Sphingobacteriia.o__Sphingobacteriales.Unnamed_o__Sphingobacteriales	1.72612			-
k__Bacteria.p__Bacteroidetes.Other	1.50864			-
k__Bacteria.p__Bacteroidetes.Other.Other	1.50864			-
k__Bacteria.p__Bacteroidetes.Other.Other.Other	1.50864			-
k__Bacteria.p__Bacteroidetes.Other.Other.Other.Other	1.50864			-
k__Bacteria.p__Bacteroidetes.Unnamed_p__Bacteroidetes	1.82391			-
k__Bacteria.p__BHI80_139	0.207608			-
k__Bacteria.p__BHI80_139.Unnamed_p__BHI80_139	0.207608			-
k__Bacteria.p__BRC1	1.57868			-
k__Bacteria.p__BRC1.c__PRR_11	1.57868			-
k__Bacteria.p__BRC1.c__PRR_11.Unnamed_c__PRR_11	1.57868			-
k__Bacteria.p__Chlamydiae	2.66093			-
k__Bacteria.p__Chlamydiae.c__Chlamydiia	2.66093			-
k__Bacteria.p__Chlamydiae.c__Chlamydiia.o__Chlamydiales	2.65786			-
k__Bacteria.p__Chlamydiae.c__Chlamydiia.o__Chlamydiales.f__Parachlamydiaceae	1.249			-
k__Bacteria.p__Chlamydiae.c__Chlamydiia.o__Chlamydiales.f__Parachlamydiaceae.g__Candidatus_Protochlamydia	0			-
k__Bacteria.p__Chlamydiae.c__Chlamydiia.o__Chlamydiales.f__Parachlamydiaceae.g__Parachlamydia	0			-
k__Bacteria.p__Chlamydiae.c__Chlamydiia.o__Chlamydiales.f__Parachlamydiaceae.Other	1.1107			-
k__Bacteria.p__Chlamydiae.c__Chlamydiia.o__Chlamydiales.f__Parachlamydiaceae.Unnamed_f__Parachlamydiaceae	0.508638			-
k__Bacteria.p__Chlamydiae.c__Chlamydiia.o__Chlamydiales.f__Rhabdochlamydiaceae	2.63493			-
k__Bacteria.p__Chlamydiae.c__Chlamydiia.o__Chlamydiales.f__Rhabdochlamydiaceae.g__Candidatus_Rhabdochlamydia	2.63493			-
k__Bacteria.p__Chlamydiae.c__Chlamydiia.o__Chlamydiales.Unnamed_o__Chlamydiales	0.751676			-
k__Bacteria.p__Chlamydiae.c__Chlamydiia.Unnamed_c__Chlamydiia	0.508638			-
k__Bacteria.p__Chloroflexi	2.81774			-
k__Bacteria.p__Chloroflexi.c__Anaerolineae	2.02385			-
k__Bacteria.p__Chloroflexi.c__Anaerolineae.o__A31	0.809668			-
k__Bacteria.p__Chloroflexi.c__Anaerolineae.o__A31.f__S47	0.508638			-
k__Bacteria.p__Chloroflexi.c__Anaerolineae.o__A31.f__S47.Unnamed_f__S47	0.508638			-
k__Bacteria.p__Chloroflexi.c__Anaerolineae.o__A31.Unnamed_o__A31	0.508638			-
k__Bacteria.p__Chloroflexi.c__Anaerolineae.o__Anaerolineales	1.81506			-
k__Bacteria.p__Chloroflexi.c__Anaerolineae.o__Anaerolineales.f__Anaerolinaceae	1.81506			-
k__Bacteria.p__Chloroflexi.c__Anaerolineae.o__Anaerolineales.f__Anaerolinaceae.g__Longilinea	0			-
k__Bacteria.p__Chloroflexi.c__Anaerolineae.o__Anaerolineales.f__Anaerolinaceae.g__SHD_231	1.63085			-
k__Bacteria.p__Chloroflexi.c__Anaerolineae.o__Anaerolineales.f__Anaerolinaceae.g__T78	0.68473			-
k__Bacteria.p__Chloroflexi.c__Anaerolineae.o__Anaerolineales.f__Anaerolinaceae.Other	1.1107			-
k__Bacteria.p__Chloroflexi.c__Anaerolineae.o__Anaerolineales.f__Anaerolinaceae.Unnamed_f__Anaerolinaceae	0.605548			-
k__Bacteria.p__Chloroflexi.c__Anaerolineae.o__Ardenscatenales	0.508638			-
k__Bacteria.p__Chloroflexi.c__Anaerolineae.o__Ardenscatenales.f__Ardenscatenaceae	0.508638			-
k__Bacteria.p__Chloroflexi.c__Anaerolineae.o__Ardenscatenales.f__Ardenscatenaceae.g__Ardenscatena	0.508638			-
k__Bacteria.p__Chloroflexi.c__Anaerolineae.o__Caldilineales	1.30452			-
k__Bacteria.p__Chloroflexi.c__Anaerolineae.o__Caldilineales.f__Caldilineaceae	1.30452			-
k__Bacteria.p__Chloroflexi.c__Anaerolineae.o__Caldilineales.f__Caldilineaceae.g__Caldilinea	0.207608			-
k__Bacteria.p__Chloroflexi.c__Anaerolineae.o__Caldilineales.f__Caldilineaceae.Unnamed_f__Caldilineaceae	1.26831			-
k__Bacteria.p__Chloroflexi.c__Anaerolineae.o__envOPS12	0			-
k__Bacteria.p__Chloroflexi.c__Anaerolineae.o__envOPS12.Unnamed_o__envOPS12	0			-
k__Bacteria.p__Chloroflexi.c__Anaerolineae.o__GCA004	0.605548			-
k__Bacteria.p__Chloroflexi.c__Anaerolineae.o__GCA004.Unnamed_o__GCA004	0.605548			-
k__Bacteria.p__Chloroflexi.c__Anaerolineae.o__SBR1031	0.68473			-
k__Bacteria.p__Chloroflexi.c__Anaerolineae.o__SBR1031.f__A4b	0.68473			-
k__Bacteria.p__Chloroflexi.c__Anaerolineae.o__SBR1031.f__A4b.Unnamed_f__A4b	0.68473			-
k__Bacteria.p__Chloroflexi.c__Anaerolineae.o__SJA_15	0			-
k__Bacteria.p__Chloroflexi.c__Anaerolineae.o__SJA_15.Unnamed_o__SJA_15	0			-
k__Bacteria.p__Chloroflexi.c__C0119	1.05271			-
k__Bacteria.p__Chloroflexi.c__C0119.Unnamed_c__C0119	1.05271			-
k__Bacteria.p__Chloroflexi.c__Chloroflexi	1.48636			-
k__Bacteria.p__Chloroflexi.c__Chloroflexi.o___Roseiflexales_	1.30452			-
k__Bacteria.p__Chloroflexi.c__Chloroflexi.o___Roseiflexales_.Unnamed_o___Roseiflexales_	1.30452			-
k__Bacteria.p__Chloroflexi.c__Chloroflexi.o__AKIW781	0			-
k__Bacteria.p__Chloroflexi.c__Chloroflexi.o__AKIW781.Unnamed_o__AKIW781	0			-
k__Bacteria.p__Chloroflexi.c__Chloroflexi.o__Chloroflexales	0.98576			-
k__Bacteria.p__Chloroflexi.c__Chloroflexi.o__Chloroflexales.f__Chloroflexaceae	0.207608			-
k__Bacteria.p__Chloroflexi.c__Chloroflexi.o__Chloroflexales.f__Chloroflexaceae.g__Chloronema	0.207608			-
k__Bacteria.p__Chloroflexi.c__Chloroflexi.o__Chloroflexales.f__FFCH7168	0.906578			-
k__Bacteria.p__Chloroflexi.c__Chloroflexi.o__Chloroflexales.f__FFCH7168.Unnamed_f__FFCH7168	0.906578			-
k__Bacteria.p__Chloroflexi.c__Dehalococcoidetes	0			-
k__Bacteria.p__Chloroflexi.c__Dehalococcoidetes.o__Dehalococcoidales	0			-
k__Bacteria.p__Chloroflexi.c__Dehalococcoidetes.o__Dehalococcoidales.f__Dehalococcoidaceae	0			-
k__Bacteria.p__Chloroflexi.c__Dehalococcoidetes.o__Dehalococcoidales.f__Dehalococcoidaceae.Unnamed_f__Dehalococcoidaceae	0			-
k__Bacteria.p__Chloroflexi.c__Ellin6529	1.30452			-
k__Bacteria.p__Chloroflexi.c__Ellin6529.Unnamed_c__Ellin6529	1.30452			-
k__Bacteria.p__Chloroflexi.c__Gitt_GS_136	0.3837			-
k__Bacteria.p__Chloroflexi.c__Gitt_GS_136.Unnamed_c__Gitt_GS_136	0.3837			-
k__Bacteria.p__Chloroflexi.c__Ktedonobacteria	2.41173			-
k__Bacteria.p__Chloroflexi.c__Ktedonobacteria.o__B12_WMSP1	0.860821			-
k__Bacteria.p__Chloroflexi.c__Ktedonobacteria.o__B12_WMSP1.Unnamed_o__B12_WMSP1	0.860821			-
k__Bacteria.p__Chloroflexi.c__Ktedonobacteria.o__JG30_KF_AS9	0.68473			-
k__Bacteria.p__Chloroflexi.c__Ktedonobacteria.o__JG30_KF_AS9.Unnamed_o__JG30_KF_AS9	0.68473			-
k__Bacteria.p__Chloroflexi.c__Ktedonobacteria.o__Ktedonobacterales	2.27019			-
k__Bacteria.p__Chloroflexi.c__Ktedonobacteria.o__Ktedonobacterales.f__Ktedonobacteraceae	2.27019			-
k__Bacteria.p__Chloroflexi.c__Ktedonobacteria.o__Ktedonobacterales.f__Ktedonobacteraceae.g__FFCH10602	1.67743			-
k__Bacteria.p__Chloroflexi.c__Ktedonobacteria.o__Ktedonobacterales.f__Ktedonobacteraceae.Unnamed_f__Ktedonobacteraceae	2.14211			-
k__Bacteria.p__Chloroflexi.c__Ktedonobacteria.o__Thermogemmatisporales	1.75784			-
k__Bacteria.p__Chloroflexi.c__Ktedonobacteria.o__Thermogemmatisporales.f__Thermogemmatisporaceae	1.75784			-
k__Bacteria.p__Chloroflexi.c__Ktedonobacteria.o__Thermogemmatisporales.f__Thermogemmatisporaceae.Unnamed_f__Thermogemmatisporaceae	1.75784			-
k__Bacteria.p__Chloroflexi.c__Ktedonobacteria.Other	0.207608			-
k__Bacteria.p__Chloroflexi.c__Ktedonobacteria.Other.Other	0.207608			-
k__Bacteria.p__Chloroflexi.c__Ktedonobacteria.Other.Other.Other	0.207608			-
k__Bacteria.p__Chloroflexi.c__Ktedonobacteria.Unnamed_c__Ktedonobacteria	0			-
k__Bacteria.p__Chloroflexi.c__S085	0.68473			-
k__Bacteria.p__Chloroflexi.c__S085.Unnamed_c__S085	0.68473			-
k__Bacteria.p__Chloroflexi.c__Thermomicrobia	2.15455			-
k__Bacteria.p__Chloroflexi.c__Thermomicrobia.o__AKYG1722	1.249			-
k__Bacteria.p__Chloroflexi.c__Thermomicrobia.o__AKYG1722.Unnamed_o__AKYG1722	1.249			-
k__Bacteria.p__Chloroflexi.c__Thermomicrobia.o__Ellin6537	0.3837			-
k__Bacteria.p__Chloroflexi.c__Thermomicrobia.o__Ellin6537.Unnamed_o__Ellin6537	0.3837			-
k__Bacteria.p__Chloroflexi.c__Thermomicrobia.o__JG30_KF_CM45	2.08842			-
k__Bacteria.p__Chloroflexi.c__Thermomicrobia.o__JG30_KF_CM45.Unnamed_o__JG30_KF_CM45	2.08842			-
k__Bacteria.p__Chloroflexi.c__Thermomicrobia.o__Sphaerobacterales	0			-
k__Bacteria.p__Chloroflexi.c__Thermomicrobia.o__Sphaerobacterales.Unnamed_o__Sphaerobacterales	0			-
k__Bacteria.p__Chloroflexi.c__TK10	1.90658			-
k__Bacteria.p__Chloroflexi.c__TK10.o__AKYG885	0.751676			-
k__Bacteria.p__Chloroflexi.c__TK10.o__AKYG885.f__Dolo_23	0.751676			-
k__Bacteria.p__Chloroflexi.c__TK10.o__AKYG885.f__Dolo_23.Unnamed_f__Dolo_23	0.751676			-
k__Bacteria.p__Chloroflexi.c__TK10.o__B07_WMSP1	1.87506			-
k__Bacteria.p__Chloroflexi.c__TK10.o__B07_WMSP1.f__FFCH4570	1.20761			-
k__Bacteria.p__Chloroflexi.c__TK10.o__B07_WMSP1.f__FFCH4570.Unnamed_f__FFCH4570	1.20761			-
k__Bacteria.p__Chloroflexi.c__TK10.o__B07_WMSP1.Other	0.508638			-
k__Bacteria.p__Chloroflexi.c__TK10.o__B07_WMSP1.Other.Other	0.508638			-
k__Bacteria.p__Chloroflexi.c__TK10.o__B07_WMSP1.Unnamed_o__B07_WMSP1	1.74543			-
k__Bacteria.p__Chloroflexi.Unnamed_p__Chloroflexi	0			-
k__Bacteria.p__Cyanobacteria	3.73719			-
k__Bacteria.p__Cyanobacteria.c__4C0d_2	3.11394			-
k__Bacteria.p__Cyanobacteria.c__4C0d_2.o__MLE1_12	0.98576			-
k__Bacteria.p__Cyanobacteria.c__4C0d_2.o__MLE1_12.Unnamed_o__MLE1_12	0.98576			-
k__Bacteria.p__Cyanobacteria.c__4C0d_2.o__YS2	3.1107			-
k__Bacteria.p__Cyanobacteria.c__4C0d_2.o__YS2.Unnamed_o__YS2	3.1107			-
k__Bacteria.p__Cyanobacteria.c__Chloroplast	3.73719			-
k__Bacteria.p__Cyanobacteria.c__Chloroplast.o__Chlorophyta	1.48636			-
k__Bacteria.p__Cyanobacteria.c__Chloroplast.o__Chlorophyta.f__Chlamydomonadaceae	0.68473			-
k__Bacteria.p__Cyanobacteria.c__Chloroplast.o__Chlorophyta.f__Chlamydomonadaceae.Unnamed_f__Chlamydomonadaceae	0.68473			-
k__Bacteria.p__Cyanobacteria.c__Chloroplast.o__Chlorophyta.f__Trebouxiophyceae	1.08267			-
k__Bacteria.p__Cyanobacteria.c__Chloroplast.o__Chlorophyta.f__Trebouxiophyceae.Unnamed_f__Trebouxiophyceae	1.08267			-
k__Bacteria.p__Cyanobacteria.c__Chloroplast.o__Chlorophyta.Unnamed_o__Chlorophyta	1.13703			-
k__Bacteria.p__Cyanobacteria.c__Chloroplast.o__Haptophyceae	0			-
k__Bacteria.p__Cyanobacteria.c__Chloroplast.o__Haptophyceae.Unnamed_o__Haptophyceae	0			-
k__Bacteria.p__Cyanobacteria.c__Chloroplast.o__Stramenopiles	3.72428			-
k__Bacteria.p__Cyanobacteria.c__Chloroplast.o__Stramenopiles.Unnamed_o__Stramenopiles	3.72428			-
k__Bacteria.p__Cyanobacteria.c__Chloroplast.o__Streptophyta	2.79756			-
k__Bacteria.p__Cyanobacteria.c__Chloroplast.o__Streptophyta.Unnamed_o__Streptophyta	2.79756			-
k__Bacteria.p__Cyanobacteria.c__Chloroplast.Unnamed_c__Chloroplast	0			-
k__Bacteria.p__Cyanobacteria.c__ML635J_21	0.605548			-
k__Bacteria.p__Cyanobacteria.c__ML635J_21.Unnamed_c__ML635J_21	0.605548			-
k__Bacteria.p__Cyanobacteria.c__Nostocophycideae	1.39794			-
k__Bacteria.p__Cyanobacteria.c__Nostocophycideae.o__Nostocales	1.39794			-
k__Bacteria.p__Cyanobacteria.c__Nostocophycideae.o__Nostocales.f__Nostocaceae	1.39794			-
k__Bacteria.p__Cyanobacteria.c__Nostocophycideae.o__Nostocales.f__Nostocaceae.g__Cylindrospermopsis	0.207608			-
k__Bacteria.p__Cyanobacteria.c__Nostocophycideae.o__Nostocales.f__Nostocaceae.Other	0.605548			-
k__Bacteria.p__Cyanobacteria.c__Nostocophycideae.o__Nostocales.f__Nostocaceae.Unnamed_f__Nostocaceae	1.28679			-
k__Bacteria.p__Cyanobacteria.c__Oscillatoriophycideae	0.207608			-
k__Bacteria.p__Cyanobacteria.c__Oscillatoriophycideae.o__Chroococcales	0.207608			-
k__Bacteria.p__Cyanobacteria.c__Oscillatoriophycideae.o__Chroococcales.f__Xenococcaceae	0.207608			-
k__Bacteria.p__Cyanobacteria.c__Oscillatoriophycideae.o__Chroococcales.f__Xenococcaceae.g__Chroococcidiopsis	0			-
k__Bacteria.p__Cyanobacteria.c__Oscillatoriophycideae.o__Chroococcales.f__Xenococcaceae.Unnamed_f__Xenococcaceae	0			-
k__Bacteria.p__Cyanobacteria.c__Oscillatoriophycideae.o__Chroococcales.Other	0			-
k__Bacteria.p__Cyanobacteria.c__Oscillatoriophycideae.o__Chroococcales.Other.Other	0			-
k__Bacteria.p__Cyanobacteria.c__Synechococcophycideae	1.39794			-
k__Bacteria.p__Cyanobacteria.c__Synechococcophycideae.o__Synechococcales	1.39794			-
k__Bacteria.p__Cyanobacteria.c__Synechococcophycideae.o__Synechococcales.f__Synechococcaceae	1.39794			-
k__Bacteria.p__Cyanobacteria.c__Synechococcophycideae.o__Synechococcales.f__Synechococcaceae.g__Synechococcus	1.39794			-
k__Bacteria.p__Cyanobacteria.Unnamed_p__Cyanobacteria	0.3837			-
k__Bacteria.p__Deferribacteres	1.52288			-
k__Bacteria.p__Deferribacteres.c__Deferribacteres	1.52288			-
k__Bacteria.p__Deferribacteres.c__Deferribacteres.o__Deferribacterales	1.52288			-
k__Bacteria.p__Deferribacteres.c__Deferribacteres.o__Deferribacterales.f__Deferribacteraceae	1.52288			-
k__Bacteria.p__Deferribacteres.c__Deferribacteres.o__Deferribacterales.f__Deferribacteraceae.g__Mucispirillum	1.52288			-
k__Bacteria.p__Elusimicrobia	2.35683			-
k__Bacteria.p__Elusimicrobia.c__Elusimicrobia	2.34274			-
k__Bacteria.p__Elusimicrobia.c__Elusimicrobia.o__Elusimicrobiales	2.33955			-
k__Bacteria.p__Elusimicrobia.c__Elusimicrobia.o__Elusimicrobiales.f__Elusimicrobiaceae	2.29751			-
k__Bacteria.p__Elusimicrobia.c__Elusimicrobia.o__Elusimicrobiales.f__Elusimicrobiaceae.Unnamed_f__Elusimicrobiaceae	2.29751			-
k__Bacteria.p__Elusimicrobia.c__Elusimicrobia.o__Elusimicrobiales.Unnamed_o__Elusimicrobiales	1.30452			-
k__Bacteria.p__Elusimicrobia.c__Elusimicrobia.o__FAC88	0.207608			-
k__Bacteria.p__Elusimicrobia.c__Elusimicrobia.o__FAC88.Unnamed_o__FAC88	0.207608			-
k__Bacteria.p__Elusimicrobia.c__Endomicrobia	0.860821			-
k__Bacteria.p__Elusimicrobia.c__Endomicrobia.Unnamed_c__Endomicrobia	0.860821			-
k__Bacteria.p__FBP	1.87506			-
k__Bacteria.p__FBP.Unnamed_p__FBP	1.87506			-
k__Bacteria.p__Fibrobacteres	3.3033			-
k__Bacteria.p__Fibrobacteres.c__Fibrobacteria	3.30278			-
k__Bacteria.p__Fibrobacteres.c__Fibrobacteria.o__Fibrobacterales	3.30278			-
k__Bacteria.p__Fibrobacteres.c__Fibrobacteria.o__Fibrobacterales.f__Fibrobacteraceae	3.30278			-
k__Bacteria.p__Fibrobacteres.c__Fibrobacteria.o__Fibrobacterales.f__Fibrobacteraceae.g__Fibrobacter	3.30278			-
k__Bacteria.p__Fibrobacteres.c__TG3	0.3837			-
k__Bacteria.p__Fibrobacteres.c__TG3.o__TG3_1	0.3837			-
k__Bacteria.p__Fibrobacteres.c__TG3.o__TG3_1.f__TSCOR003_O20	0.3837			-
k__Bacteria.p__Fibrobacteres.c__TG3.o__TG3_1.f__TSCOR003_O20.Unnamed_f__TSCOR003_O20	0.3837			-
k__Bacteria.p__Firmicutes.c__Bacilli.o__Bacillales	4.98151			-
k__Bacteria.p__Firmicutes.c__Bacilli.o__Bacillales.f___Exiguobacteraceae_	0.605548			-
k__Bacteria.p__Firmicutes.c__Bacilli.o__Bacillales.f___Exiguobacteraceae_.Unnamed_f___Exiguobacteraceae_	0.605548			-
k__Bacteria.p__Firmicutes.c__Bacilli.o__Bacillales.f__Alicyclobacillaceae	2.34591			-
k__Bacteria.p__Firmicutes.c__Bacilli.o__Bacillales.f__Alicyclobacillaceae.g__Alicyclobacillus	2.34433			-
k__Bacteria.p__Firmicutes.c__Bacilli.o__Bacillales.f__Alicyclobacillaceae.Unnamed_f__Alicyclobacillaceae	0			-
k__Bacteria.p__Firmicutes.c__Bacilli.o__Bacillales.f__Bacillaceae.g__Anoxybacillus	3.1511			-
k__Bacteria.p__Firmicutes.c__Bacilli.o__Bacillales.f__Bacillaceae.g__Bacillus	3.9258			-
k__Bacteria.p__Firmicutes.c__Bacilli.o__Bacillales.f__Bacillaceae.g__Geobacillus	2.36142			-
k__Bacteria.p__Firmicutes.c__Bacilli.o__Bacillales.f__Bacillaceae.g__Oceanobacillus	1.74543			-
k__Bacteria.p__Firmicutes.c__Bacilli.o__Bacillales.f__Bacillaceae.g__Virgibacillus	2.58691			-
k__Bacteria.p__Firmicutes.c__Bacilli.o__Bacillales.f__Bacillaceae.Other	3.06313			-
k__Bacteria.p__Firmicutes.c__Bacilli.o__Bacillales.f__Bacillaceae.Unnamed_f__Bacillaceae	3.85743			-
k__Bacteria.p__Firmicutes.c__Bacilli.o__Bacillales.f__Paenibacillaceae	3.42667			-
k__Bacteria.p__Firmicutes.c__Bacilli.o__Bacillales.f__Paenibacillaceae.g__Ammoniphilus	1.45065			-
k__Bacteria.p__Firmicutes.c__Bacilli.o__Bacillales.f__Paenibacillaceae.g__Brevibacillus	1.2288			-
k__Bacteria.p__Firmicutes.c__Bacilli.o__Bacillales.f__Paenibacillaceae.g__Cohnella	1.8978			-
k__Bacteria.p__Firmicutes.c__Bacilli.o__Bacillales.f__Paenibacillaceae.g__Paenibacillus	3.39766			-
k__Bacteria.p__Firmicutes.c__Bacilli.o__Bacillales.f__Paenibacillaceae.Unnamed_f__Paenibacillaceae	1.68473			-
k__Bacteria.p__Firmicutes.c__Bacilli.o__Bacillales.f__Planococcaceae	4.84616			-
k__Bacteria.p__Firmicutes.c__Bacilli.o__Bacillales.f__Planococcaceae.g__Planomicrobium	1.02052			-
k__Bacteria.p__Firmicutes.c__Bacilli.o__Bacillales.f__Planococcaceae.g__Rummeliibacillus	4.5457			-
k__Bacteria.p__Firmicutes.c__Bacilli.o__Bacillales.f__Planococcaceae.g__Solibacillus	2.75043			-
k__Bacteria.p__Firmicutes.c__Bacilli.o__Bacillales.f__Planococcaceae.g__Sporosarcina	3.36823			-
k__Bacteria.p__Firmicutes.c__Bacilli.o__Bacillales.f__Planococcaceae.Other	4.0468			-
k__Bacteria.p__Firmicutes.c__Bacilli.o__Bacillales.f__Planococcaceae.Unnamed_f__Planococcaceae	4.32209			-
k__Bacteria.p__Firmicutes.c__Bacilli.o__Bacillales.f__Sporolactobacillaceae	1.80421			-
k__Bacteria.p__Firmicutes.c__Bacilli.o__Bacillales.f__Sporolactobacillaceae.Other	1.80421			-
k__Bacteria.p__Firmicutes.c__Bacilli.o__Bacillales.f__Staphylococcaceae	3.05115			-
k__Bacteria.p__Firmicutes.c__Bacilli.o__Bacillales.f__Staphylococcaceae.g__Jeotgalicoccus	1.249			-
k__Bacteria.p__Firmicutes.c__Bacilli.o__Bacillales.f__Staphylococcaceae.g__Salinicoccus	2.29218			-
k__Bacteria.p__Firmicutes.c__Bacilli.o__Bacillales.f__Staphylococcaceae.g__Staphylococcus	2.95966			-
k__Bacteria.p__Firmicutes.c__Bacilli.o__Bacillales.f__Thermoactinomycetaceae	0			-
k__Bacteria.p__Firmicutes.c__Bacilli.o__Bacillales.f__Thermoactinomycetaceae.Other	0			-
k__Bacteria.p__Firmicutes.c__Bacilli.o__Bacillales.f__Thermoactinomycetaceae.Unnamed_f__Thermoactinomycetaceae	0			-
k__Bacteria.p__Firmicutes.c__Bacilli.o__Bacillales.Other	3.17912			-
k__Bacteria.p__Firmicutes.c__Bacilli.o__Bacillales.Other.Other	3.17912			-
k__Bacteria.p__Firmicutes.c__Bacilli.o__Bacillales.Unnamed_o__Bacillales	3.07537			-
k__Bacteria.p__Firmicutes.c__Bacilli.o__Gemellales	1.1107			-
k__Bacteria.p__Firmicutes.c__Bacilli.o__Gemellales.f__Gemellaceae	1.1107			-
k__Bacteria.p__Firmicutes.c__Bacilli.o__Gemellales.f__Gemellaceae.g__Gemella	1.1107			-
k__Bacteria.p__Firmicutes.c__Bacilli.o__Haloplasmatales	0.98576			-
k__Bacteria.p__Firmicutes.c__Bacilli.o__Haloplasmatales.f__Haloplasmataceae	0.98576			-
k__Bacteria.p__Firmicutes.c__Bacilli.o__Haloplasmatales.f__Haloplasmataceae.Unnamed_f__Haloplasmataceae	0.98576			-
k__Bacteria.p__Firmicutes.c__Bacilli.o__Lactobacillales.f__Aerococcaceae	2.88476			-
k__Bacteria.p__Firmicutes.c__Bacilli.o__Lactobacillales.f__Aerococcaceae.g__Aerococcus	2.23291			-
k__Bacteria.p__Firmicutes.c__Bacilli.o__Lactobacillales.f__Aerococcaceae.g__Facklamia	2.595			-
k__Bacteria.p__Firmicutes.c__Bacilli.o__Lactobacillales.f__Aerococcaceae.Unnamed_f__Aerococcaceae	2.30625			-
k__Bacteria.p__Firmicutes.c__Bacilli.o__Lactobacillales.f__Carnobacteriaceae	2.4523			-
k__Bacteria.p__Firmicutes.c__Bacilli.o__Lactobacillales.f__Carnobacteriaceae.g__Desemzia	1.57868			-
k__Bacteria.p__Firmicutes.c__Bacilli.o__Lactobacillales.f__Carnobacteriaceae.g__Granulicatella	1.36898			-
k__Bacteria.p__Firmicutes.c__Bacilli.o__Lactobacillales.f__Carnobacteriaceae.g__Trichococcus	1.97104			-
k__Bacteria.p__Firmicutes.c__Bacilli.o__Lactobacillales.f__Carnobacteriaceae.Other	2.39794			-
k__Bacteria.p__Firmicutes.c__Bacilli.o__Lactobacillales.f__Carnobacteriaceae.Unnamed_f__Carnobacteriaceae	1.22185			-
k__Bacteria.p__Firmicutes.c__Bacilli.o__Lactobacillales.f__Enterococcaceae	4.25424			-
k__Bacteria.p__Firmicutes.c__Bacilli.o__Lactobacillales.f__Enterococcaceae.g__Enterococcus	4.24896			-
k__Bacteria.p__Firmicutes.c__Bacilli.o__Lactobacillales.f__Enterococcaceae.Other	2.23496			-
k__Bacteria.p__Firmicutes.c__Bacilli.o__Lactobacillales.f__Enterococcaceae.Unnamed_f__Enterococcaceae	0.809668			-
k__Bacteria.p__Firmicutes.c__Bacilli.o__Lactobacillales.f__Lactobacillaceae	3.98767			-
k__Bacteria.p__Firmicutes.c__Bacilli.o__Lactobacillales.f__Lactobacillaceae.g__Lactobacillus	3.98767			-
k__Bacteria.p__Firmicutes.c__Bacilli.o__Lactobacillales.f__Lactobacillaceae.g__Pediococcus	2.48061			-
k__Bacteria.p__Firmicutes.c__Bacilli.o__Lactobacillales.f__Lactobacillaceae.Other	2.26069			-
k__Bacteria.p__Firmicutes.c__Bacilli.o__Lactobacillales.f__Lactobacillaceae.Unnamed_f__Lactobacillaceae	0			-
k__Bacteria.p__Firmicutes.c__Bacilli.o__Lactobacillales.f__Leuconostocaceae	3.61593			-
k__Bacteria.p__Firmicutes.c__Bacilli.o__Lactobacillales.f__Leuconostocaceae.g__Fructobacillus	0.3837			-
k__Bacteria.p__Firmicutes.c__Bacilli.o__Lactobacillales.f__Leuconostocaceae.g__Leuconostoc	1.52983			-
k__Bacteria.p__Firmicutes.c__Bacilli.o__Lactobacillales.f__Leuconostocaceae.g__Weissella	1.42509			-
k__Bacteria.p__Firmicutes.c__Bacilli.o__Lactobacillales.f__Leuconostocaceae.Unnamed_f__Leuconostocaceae	3.60927			-
k__Bacteria.p__Firmicutes.c__Bacilli.o__Lactobacillales.f__Streptococcaceae.g__Lactococcus	4.07979			-
k__Bacteria.p__Firmicutes.c__Bacilli.o__Lactobacillales.f__Streptococcaceae.Unnamed_f__Streptococcaceae	1.52288			-
k__Bacteria.p__Firmicutes.c__Bacilli.o__Lactobacillales.Other	3.72454			-
k__Bacteria.p__Firmicutes.c__Bacilli.o__Lactobacillales.Other.Other	3.72454			-
k__Bacteria.p__Firmicutes.c__Bacilli.o__Lactobacillales.Unnamed_o__Lactobacillales	2.68401			-
k__Bacteria.p__Firmicutes.c__Bacilli.o__Turicibacterales	3.171			-
k__Bacteria.p__Firmicutes.c__Bacilli.o__Turicibacterales.f__Turicibacteraceae	3.171			-
k__Bacteria.p__Firmicutes.c__Bacilli.o__Turicibacterales.f__Turicibacteraceae.g__Turicibacter	3.171			-
k__Bacteria.p__Firmicutes.c__Bacilli.Other	2.9392			-
k__Bacteria.p__Firmicutes.c__Bacilli.Other.Other	2.9392			-
k__Bacteria.p__Firmicutes.c__Bacilli.Other.Other.Other	2.9392			-
k__Bacteria.p__Firmicutes.c__Clostridia.o__Clostridiales.f___Acidaminobacteraceae_	2.0739			-
k__Bacteria.p__Firmicutes.c__Clostridia.o__Clostridiales.f___Acidaminobacteraceae_.g__Fusibacter	0.3837			-
k__Bacteria.p__Firmicutes.c__Clostridia.o__Clostridiales.f___Acidaminobacteraceae_.g__Guggenheimella	2.06494			-
k__Bacteria.p__Firmicutes.c__Clostridia.o__Clostridiales.f___Mogibacteriaceae_.g__Mogibacterium	2.88977			-
k__Bacteria.p__Firmicutes.c__Clostridia.o__Clostridiales.f___Mogibacteriaceae_.Other	2.60777			-
k__Bacteria.p__Firmicutes.c__Clostridia.o__Clostridiales.f___Tissierellaceae_	3.39471			-
k__Bacteria.p__Firmicutes.c__Clostridia.o__Clostridiales.f___Tissierellaceae_.g__Anaerococcus	1.16185			-
k__Bacteria.p__Firmicutes.c__Clostridia.o__Clostridiales.f___Tissierellaceae_.g__Finegoldia	1.43806			-
k__Bacteria.p__Firmicutes.c__Clostridia.o__Clostridiales.f___Tissierellaceae_.g__Gallicola	1.08267			-
k__Bacteria.p__Firmicutes.c__Clostridia.o__Clostridiales.f___Tissierellaceae_.g__GW_34	0.207608			-
k__Bacteria.p__Firmicutes.c__Clostridia.o__Clostridiales.f___Tissierellaceae_.g__Helcococcus	2.38021			-
k__Bacteria.p__Firmicutes.c__Clostridia.o__Clostridiales.f___Tissierellaceae_.g__Parvimonas	2.20412			-
k__Bacteria.p__Firmicutes.c__Clostridia.o__Clostridiales.f___Tissierellaceae_.g__Peptoniphilus	1.47478			-
k__Bacteria.p__Firmicutes.c__Clostridia.o__Clostridiales.f___Tissierellaceae_.g__ph2	0			-
k__Bacteria.p__Firmicutes.c__Clostridia.o__Clostridiales.f___Tissierellaceae_.g__Sedimentibacter	2.73588			-
k__Bacteria.p__Firmicutes.c__Clostridia.o__Clostridiales.f___Tissierellaceae_.g__Tepidimicrobium	0.605548			-
k__Bacteria.p__Firmicutes.c__Clostridia.o__Clostridiales.f___Tissierellaceae_.g__Tissierella_Soehngenia	2.78853			-
k__Bacteria.p__Firmicutes.c__Clostridia.o__Clostridiales.f___Tissierellaceae_.g__WAL_1855D	0			-
k__Bacteria.p__Firmicutes.c__Clostridia.o__Clostridiales.f___Tissierellaceae_.Other	2.53189			-
k__Bacteria.p__Firmicutes.c__Clostridia.o__Clostridiales.f___Tissierellaceae_.Unnamed_f___Tissierellaceae_	2.94994			-
k__Bacteria.p__Firmicutes.c__Clostridia.o__Clostridiales.f__Caldicoprobacteraceae	1.249			-
k__Bacteria.p__Firmicutes.c__Clostridia.o__Clostridiales.f__Caldicoprobacteraceae.g__Caldicoprobacter	1.249			-
k__Bacteria.p__Firmicutes.c__Clostridia.o__Clostridiales.f__Christensenellaceae.g__Christensenella	1.48636			-
k__Bacteria.p__Firmicutes.c__Clostridia.o__Clostridiales.f__Clostridiaceae.g__Alkaliphilus	2.43933			-
k__Bacteria.p__Firmicutes.c__Clostridia.o__Clostridiales.f__Clostridiaceae.g__Caldanaerocella	1.87506			-
k__Bacteria.p__Firmicutes.c__Clostridia.o__Clostridiales.f__Clostridiaceae.g__Caloramator	0.605548			-
k__Bacteria.p__Firmicutes.c__Clostridia.o__Clostridiales.f__Clostridiaceae.g__Candidatus_Arthromitus	2.07918			-
k__Bacteria.p__Firmicutes.c__Clostridia.o__Clostridiales.f__Clostridiaceae.g__Proteiniclasticum	1.87037			-
k__Bacteria.p__Firmicutes.c__Clostridia.o__Clostridiales.f__Clostridiaceae.g__Sarcina	2.19883			-
k__Bacteria.p__Firmicutes.c__Clostridia.o__Clostridiales.f__Clostridiaceae.g__SMB53	0.906578			-
k__Bacteria.p__Firmicutes.c__Clostridia.o__Clostridiales.f__Clostridiaceae.Other	4.55059			-
k__Bacteria.p__Firmicutes.c__Clostridia.o__Clostridiales.f__Dehalobacteriaceae	2.50097			-
k__Bacteria.p__Firmicutes.c__Clostridia.o__Clostridiales.f__Dehalobacteriaceae.g__Dehalobacterium	2.42597			-
k__Bacteria.p__Firmicutes.c__Clostridia.o__Clostridiales.f__Dehalobacteriaceae.Unnamed_f__Dehalobacteriaceae	2.17842			-
k__Bacteria.p__Firmicutes.c__Clostridia.o__Clostridiales.f__EtOH8	0			-
k__Bacteria.p__Firmicutes.c__Clostridia.o__Clostridiales.f__EtOH8.Unnamed_f__EtOH8	0			-
k__Bacteria.p__Firmicutes.c__Clostridia.o__Clostridiales.f__Eubacteriaceae	2.95825			-
k__Bacteria.p__Firmicutes.c__Clostridia.o__Clostridiales.f__Eubacteriaceae.g__Acetobacterium	0.3837			-
k__Bacteria.p__Firmicutes.c__Clostridia.o__Clostridiales.f__Eubacteriaceae.g__Alkalibacter	0.68473			-
k__Bacteria.p__Firmicutes.c__Clostridia.o__Clostridiales.f__Eubacteriaceae.g__Anaerofustis	2.56427			-
k__Bacteria.p__Firmicutes.c__Clostridia.o__Clostridiales.f__Eubacteriaceae.g__Pseudoramibacter_Eubacterium	2.73373			-
k__Bacteria.p__Firmicutes.c__Clostridia.o__Clostridiales.f__Eubacteriaceae.Unnamed_f__Eubacteriaceae	1.18533			-
k__Bacteria.p__Firmicutes.c__Clostridia.o__Clostridiales.f__Gracilibacteraceae	0.508638			-
k__Bacteria.p__Firmicutes.c__Clostridia.o__Clostridiales.f__Gracilibacteraceae.Unnamed_f__Gracilibacteraceae	0.508638			-
k__Bacteria.p__Firmicutes.c__Clostridia.o__Clostridiales.f__Lachnospiraceae.g___Ruminococcus_	3.10094			-
k__Bacteria.p__Firmicutes.c__Clostridia.o__Clostridiales.f__Lachnospiraceae.g__Anaerostipes	2.59766			-
k__Bacteria.p__Firmicutes.c__Clostridia.o__Clostridiales.f__Lachnospiraceae.g__Butyrivibrio	2.90134			-
k__Bacteria.p__Firmicutes.c__Clostridia.o__Clostridiales.f__Lachnospiraceae.g__Epulopiscium	2.80869			-
k__Bacteria.p__Firmicutes.c__Clostridia.o__Clostridiales.f__Lachnospiraceae.g__Lachnospira	3.27319			-
k__Bacteria.p__Firmicutes.c__Clostridia.o__Clostridiales.f__Lachnospiraceae.g__Moryella	2.02306			-
k__Bacteria.p__Firmicutes.c__Clostridia.o__Clostridiales.f__Lachnospiraceae.g__Oribacterium	0.751676			-
k__Bacteria.p__Firmicutes.c__Clostridia.o__Clostridiales.f__Lachnospiraceae.g__Pseudobutyrivibrio	1.75168			-
k__Bacteria.p__Firmicutes.c__Clostridia.o__Clostridiales.f__Lachnospiraceae.g__Roseburia	2.80804			-
k__Bacteria.p__Firmicutes.c__Clostridia.o__Clostridiales.f__Lachnospiraceae.g__Shuttleworthia	0.207608			-
k__Bacteria.p__Firmicutes.c__Clostridia.o__Clostridiales.f__Peptococcaceae.g__Dehalobacter_Syntrophobotulus	0.68473			-
k__Bacteria.p__Firmicutes.c__Clostridia.o__Clostridiales.f__Peptococcaceae.g__Desulfosporosinus	2.04646			-
k__Bacteria.p__Firmicutes.c__Clostridia.o__Clostridiales.f__Peptococcaceae.g__Desulfotomaculum	0.3837			-
k__Bacteria.p__Firmicutes.c__Clostridia.o__Clostridiales.f__Peptococcaceae.g__Desulfurispora	0.207608			-
k__Bacteria.p__Firmicutes.c__Clostridia.o__Clostridiales.f__Peptococcaceae.g__Niigata_25	1.1107			-
k__Bacteria.p__Firmicutes.c__Clostridia.o__Clostridiales.f__Peptococcaceae.g__Pelotomaculum	0.68473			-
k__Bacteria.p__Firmicutes.c__Clostridia.o__Clostridiales.f__Peptococcaceae.g__rc4_4	2.85357			-
k__Bacteria.p__Firmicutes.c__Clostridia.o__Clostridiales.f__Peptococcaceae.Other	0.207608			-
k__Bacteria.p__Firmicutes.c__Clostridia.o__Clostridiales.f__Peptococcaceae.Unnamed_f__Peptococcaceae	2			-
k__Bacteria.p__Firmicutes.c__Clostridia.o__Clostridiales.f__Peptostreptococcaceae	4.87571			-
k__Bacteria.p__Firmicutes.c__Clostridia.o__Clostridiales.f__Peptostreptococcaceae.g__Tepidibacter	1.71276			-
k__Bacteria.p__Firmicutes.c__Clostridia.o__Clostridiales.f__Peptostreptococcaceae.Unnamed_f__Peptostreptococcaceae	4.87571			-
k__Bacteria.p__Firmicutes.c__Clostridia.o__Clostridiales.f__Ruminococcaceae.g__Anaerofilum	0.508638			-
k__Bacteria.p__Firmicutes.c__Clostridia.o__Clostridiales.f__Ruminococcaceae.g__Anaerotruncus	1.1107			-
k__Bacteria.p__Firmicutes.c__Clostridia.o__Clostridiales.f__Ruminococcaceae.g__Faecalibacterium	3.39968			-
k__Bacteria.p__Firmicutes.c__Clostridia.o__Clostridiales.f__Ruminococcaceae.Other	2.73717			-
k__Bacteria.p__Firmicutes.c__Clostridia.o__Clostridiales.f__Symbiobacteriaceae	0.860821			-
k__Bacteria.p__Firmicutes.c__Clostridia.o__Clostridiales.f__Symbiobacteriaceae.g__Symbiobacterium	0.207608			-
k__Bacteria.p__Firmicutes.c__Clostridia.o__Clostridiales.f__Symbiobacteriaceae.Unnamed_f__Symbiobacteriaceae	0.751676			-
k__Bacteria.p__Firmicutes.c__Clostridia.o__Clostridiales.f__Veillonellaceae.g__Acidaminococcus	2.58601			-
k__Bacteria.p__Firmicutes.c__Clostridia.o__Clostridiales.f__Veillonellaceae.g__Anaerovibrio	1.2288			-
k__Bacteria.p__Firmicutes.c__Clostridia.o__Clostridiales.f__Veillonellaceae.g__BSV43	0			-
k__Bacteria.p__Firmicutes.c__Clostridia.o__Clostridiales.f__Veillonellaceae.g__Dialister	3.12511			-
k__Bacteria.p__Firmicutes.c__Clostridia.o__Clostridiales.f__Veillonellaceae.g__Megamonas	2.44565			-
k__Bacteria.p__Firmicutes.c__Clostridia.o__Clostridiales.f__Veillonellaceae.g__Megasphaera	3.20368			-
k__Bacteria.p__Firmicutes.c__Clostridia.o__Clostridiales.f__Veillonellaceae.g__Mitsuokella	1.76391			-
k__Bacteria.p__Firmicutes.c__Clostridia.o__Clostridiales.f__Veillonellaceae.g__Pelosinus	1.30103			-
k__Bacteria.p__Firmicutes.c__Clostridia.o__Clostridiales.f__Veillonellaceae.g__Phascolarctobacterium	3.31643			-
k__Bacteria.p__Firmicutes.c__Clostridia.o__Clostridiales.f__Veillonellaceae.g__Selenomonas	0.68473			-
k__Bacteria.p__Firmicutes.c__Clostridia.o__Clostridiales.f__Veillonellaceae.g__Sporomusa	0.751676			-
k__Bacteria.p__Firmicutes.c__Clostridia.o__Clostridiales.f__Veillonellaceae.g__Succiniclasticum	1.98576			-
k__Bacteria.p__Firmicutes.c__Clostridia.o__Clostridiales.f__Veillonellaceae.g__Veillonella	0.947971			-
k__Bacteria.p__Firmicutes.c__Clostridia.o__Clostridiales.f__Veillonellaceae.Other	2			-
k__Bacteria.p__Firmicutes.c__Clostridia.o__Clostridiales.f__Veillonellaceae.Unnamed_f__Veillonellaceae	2.73135			-
k__Bacteria.p__Firmicutes.c__Clostridia.o__MBA08	1.78739			-
k__Bacteria.p__Firmicutes.c__Clostridia.o__MBA08.Unnamed_o__MBA08	1.78739			-
k__Bacteria.p__Firmicutes.c__Clostridia.o__OPB54	1.02052			-
k__Bacteria.p__Firmicutes.c__Clostridia.o__OPB54.Unnamed_o__OPB54	1.02052			-
k__Bacteria.p__Firmicutes.c__Clostridia.o__SHA_98	1.39794			-
k__Bacteria.p__Firmicutes.c__Clostridia.o__SHA_98.Unnamed_o__SHA_98	1.39794			-
k__Bacteria.p__Firmicutes.c__Clostridia.o__Thermoanaerobacterales	1.52983			-
k__Bacteria.p__Firmicutes.c__Clostridia.o__Thermoanaerobacterales.Unnamed_o__Thermoanaerobacterales	1.52983			-
k__Bacteria.p__Firmicutes.c__Clostridia.Other	0.508638			-
k__Bacteria.p__Firmicutes.c__Clostridia.Other.Other	0.508638			-
k__Bacteria.p__Firmicutes.c__Clostridia.Other.Other.Other	0.508638			-
k__Bacteria.p__Firmicutes.c__Clostridia.Unnamed_c__Clostridia	1.36898			-
k__Bacteria.p__Firmicutes.c__Erysipelotrichi.o__Erysipelotrichales.f__Erysipelotrichaceae.g__Allobaculum	2.21013			-
k__Bacteria.p__Firmicutes.c__Erysipelotrichi.o__Erysipelotrichales.f__Erysipelotrichaceae.g__Bulleidia	3.62166			-
k__Bacteria.p__Firmicutes.c__Erysipelotrichi.o__Erysipelotrichales.f__Erysipelotrichaceae.g__Catenibacterium	3.42046			-
k__Bacteria.p__Firmicutes.c__Erysipelotrichi.o__Erysipelotrichales.f__Erysipelotrichaceae.g__cc_115	0.207608			-
k__Bacteria.p__Firmicutes.c__Erysipelotrichi.o__Erysipelotrichales.f__Erysipelotrichaceae.g__Coprobacillus	3.4697			-
k__Bacteria.p__Firmicutes.c__Erysipelotrichi.o__Erysipelotrichales.f__Erysipelotrichaceae.g__Erysipelothrix	2.9585			-
k__Bacteria.p__Firmicutes.c__Erysipelotrichi.o__Erysipelotrichales.f__Erysipelotrichaceae.g__Holdemania	1.76391			-
k__Bacteria.p__Firmicutes.c__Erysipelotrichi.o__Erysipelotrichales.f__Erysipelotrichaceae.g__L7A_E11	1.83086			-
k__Bacteria.p__Firmicutes.c__Erysipelotrichi.o__Erysipelotrichales.f__Erysipelotrichaceae.g__PSB_M_3	1.28679			-
k__Bacteria.p__Firmicutes.c__Erysipelotrichi.o__Erysipelotrichales.f__Erysipelotrichaceae.g__RFN20	3.40157			-
k__Bacteria.p__Firmicutes.c__Erysipelotrichi.o__Erysipelotrichales.f__Erysipelotrichaceae.g__Sharpea	3.24083			-
k__Bacteria.p__Firmicutes.c__Erysipelotrichi.o__Erysipelotrichales.f__Erysipelotrichaceae.Other	2.0558			-
k__Bacteria.p__Firmicutes.Other	0.68473			-
k__Bacteria.p__Firmicutes.Other.Other	0.68473			-
k__Bacteria.p__Firmicutes.Other.Other.Other	0.68473			-
k__Bacteria.p__Firmicutes.Other.Other.Other.Other	0.68473			-
k__Bacteria.p__Fusobacteria	5.11863			-
k__Bacteria.p__Fusobacteria.c__Fusobacteriia	5.11863			-
k__Bacteria.p__Fusobacteria.c__Fusobacteriia.o__Fusobacteriales	5.11863			-
k__Bacteria.p__Fusobacteria.c__Fusobacteriia.o__Fusobacteriales.f__Fusobacteriaceae	5.11863			-
k__Bacteria.p__Fusobacteria.c__Fusobacteriia.o__Fusobacteriales.f__Fusobacteriaceae.g__Cetobacterium	5.03962			-
k__Bacteria.p__Fusobacteria.c__Fusobacteriia.o__Fusobacteriales.f__Fusobacteriaceae.g__Fusobacterium	4.33778			-
k__Bacteria.p__Fusobacteria.c__Fusobacteriia.o__Fusobacteriales.f__Fusobacteriaceae.Other	1.97531			-
k__Bacteria.p__Fusobacteria.c__Fusobacteriia.o__Fusobacteriales.f__Leptotrichiaceae	1.02052			-
k__Bacteria.p__Fusobacteria.c__Fusobacteriia.o__Fusobacteriales.f__Leptotrichiaceae.g__Leptotrichia	1.02052			-
k__Bacteria.p__GAL15	0.207608			-
k__Bacteria.p__GAL15.Unnamed_p__GAL15	0.207608			-
k__Bacteria.p__Gemmatimonadetes	2.9079			-
k__Bacteria.p__Gemmatimonadetes.c__Gemm_1	0.947971			-
k__Bacteria.p__Gemmatimonadetes.c__Gemm_1.Unnamed_c__Gemm_1	0.947971			-
k__Bacteria.p__Gemmatimonadetes.c__Gemm_3	2.1714			-
k__Bacteria.p__Gemmatimonadetes.c__Gemm_3.Unnamed_c__Gemm_3	2.1714			-
k__Bacteria.p__Gemmatimonadetes.c__Gemm_5	1.1107			-
k__Bacteria.p__Gemmatimonadetes.c__Gemm_5.Unnamed_c__Gemm_5	1.1107			-
k__Bacteria.p__Gemmatimonadetes.c__Gemmatimonadetes	2.80533			-
k__Bacteria.p__Gemmatimonadetes.c__Gemmatimonadetes.o__Ellin5290	1.67776			-
k__Bacteria.p__Gemmatimonadetes.c__Gemmatimonadetes.o__Ellin5290.Unnamed_o__Ellin5290	1.67776			-
k__Bacteria.p__Gemmatimonadetes.c__Gemmatimonadetes.o__Gemmatimonadales	2.54307			-
k__Bacteria.p__Gemmatimonadetes.c__Gemmatimonadetes.o__Gemmatimonadales.f__Ellin5301	2.40073			-
k__Bacteria.p__Gemmatimonadetes.c__Gemmatimonadetes.o__Gemmatimonadales.f__Ellin5301.Unnamed_f__Ellin5301	2.40073			-
k__Bacteria.p__Gemmatimonadetes.c__Gemmatimonadetes.o__Gemmatimonadales.f__Gemmatimonadaceae	1.18533			-
k__Bacteria.p__Gemmatimonadetes.c__Gemmatimonadetes.o__Gemmatimonadales.f__Gemmatimonadaceae.g__Gemmatimonas	1.18533			-
k__Bacteria.p__Gemmatimonadetes.c__Gemmatimonadetes.o__Gemmatimonadales.Unnamed_o__Gemmatimonadales	1.91518			-
k__Bacteria.p__Gemmatimonadetes.c__Gemmatimonadetes.o__N1423WL	2.30278			-
k__Bacteria.p__Gemmatimonadetes.c__Gemmatimonadetes.o__N1423WL.Unnamed_o__N1423WL	2.30278			-
k__Bacteria.p__Gemmatimonadetes.c__Gemmatimonadetes.Other	0.751676			-
k__Bacteria.p__Gemmatimonadetes.c__Gemmatimonadetes.Other.Other	0.751676			-
k__Bacteria.p__Gemmatimonadetes.c__Gemmatimonadetes.Other.Other.Other	0.751676			-
k__Bacteria.p__Gemmatimonadetes.c__Gemmatimonadetes.Unnamed_c__Gemmatimonadetes	1.55003			-
k__Bacteria.p__GN02	0			-
k__Bacteria.p__GN02.c__BD1_5	0			-
k__Bacteria.p__GN02.c__BD1_5.Unnamed_c__BD1_5	0			-
k__Bacteria.p__LD1	0.860821			-
k__Bacteria.p__LD1.Unnamed_p__LD1	0.860821			-
k__Bacteria.p__Lentisphaerae	2.98152			-
k__Bacteria.p__Lentisphaerae.c___Lentisphaeria_	2.98152			-
k__Bacteria.p__Lentisphaerae.c___Lentisphaeria_.o__Victivallales	2.54507			-
k__Bacteria.p__Lentisphaerae.c___Lentisphaeria_.o__Victivallales.f__Victivallaceae	2.54507			-
k__Bacteria.p__Lentisphaerae.c___Lentisphaeria_.o__Victivallales.f__Victivallaceae.Unnamed_f__Victivallaceae	2.54507			-
k__Bacteria.p__Lentisphaerae.c___Lentisphaeria_.o__Z20	2.95424			-
k__Bacteria.p__Lentisphaerae.c___Lentisphaeria_.o__Z20.f__R4_45B	2.81845			-
k__Bacteria.p__Lentisphaerae.c___Lentisphaeria_.o__Z20.f__R4_45B.Unnamed_f__R4_45B	2.81845			-
k__Bacteria.p__Lentisphaerae.c___Lentisphaeria_.o__Z20.Unnamed_o__Z20	2.38322			-
k__Bacteria.p__Nitrospirae	0.98576			-
k__Bacteria.p__Nitrospirae.c__Nitrospira	0.98576			-
k__Bacteria.p__Nitrospirae.c__Nitrospira.o__Nitrospirales	0.98576			-
k__Bacteria.p__Nitrospirae.c__Nitrospira.o__Nitrospirales.f__0319_6A21	0.860821			-
k__Bacteria.p__Nitrospirae.c__Nitrospira.o__Nitrospirales.f__0319_6A21.Unnamed_f__0319_6A21	0.860821			-
k__Bacteria.p__Nitrospirae.c__Nitrospira.o__Nitrospirales.f__Nitrospiraceae	0.3837			-
k__Bacteria.p__Nitrospirae.c__Nitrospira.o__Nitrospirales.f__Nitrospiraceae.g__Nitrospira	0.3837			-
k__Bacteria.p__OD1	0.207608			-
k__Bacteria.p__OD1.c__SM2F11	0			-
k__Bacteria.p__OD1.c__SM2F11.Unnamed_c__SM2F11	0			-
k__Bacteria.p__OD1.Unnamed_p__OD1	0			-
k__Bacteria.p__OP11	0.207608			-
k__Bacteria.p__OP11.c__WCHB1_64	0.207608			-
k__Bacteria.p__OP11.c__WCHB1_64.o__d153	0.207608			-
k__Bacteria.p__OP11.c__WCHB1_64.o__d153.Unnamed_o__d153	0.207608			-
k__Bacteria.p__Planctomycetes	3.13266			-
k__Bacteria.p__Planctomycetes.c__BD7_11	0			-
k__Bacteria.p__Planctomycetes.c__BD7_11.Unnamed_c__BD7_11	0			-
k__Bacteria.p__Planctomycetes.c__Phycisphaerae	1.18533			-
k__Bacteria.p__Planctomycetes.c__Phycisphaerae.o__AKAU3564	0			-
k__Bacteria.p__Planctomycetes.c__Phycisphaerae.o__AKAU3564.Unnamed_o__AKAU3564	0			-
k__Bacteria.p__Planctomycetes.c__Phycisphaerae.o__Pla1	0.3837			-
k__Bacteria.p__Planctomycetes.c__Phycisphaerae.o__Pla1.Unnamed_o__Pla1	0.3837			-
k__Bacteria.p__Planctomycetes.c__Phycisphaerae.o__WD2101	1.08267			-
k__Bacteria.p__Planctomycetes.c__Phycisphaerae.o__WD2101.Unnamed_o__WD2101	1.08267			-
k__Bacteria.p__Planctomycetes.c__Pla3	0			-
k__Bacteria.p__Planctomycetes.c__Pla3.Unnamed_c__Pla3	0			-
k__Bacteria.p__Planctomycetes.c__Planctomycetia	3.12433			-
k__Bacteria.p__Planctomycetes.c__Planctomycetia.o__Gemmatales	2.47124			-
k__Bacteria.p__Planctomycetes.c__Planctomycetia.o__Gemmatales.f__Gemmataceae	2.05887			-
k__Bacteria.p__Planctomycetes.c__Planctomycetia.o__Gemmatales.f__Gemmataceae.g__Gemmata	1.54005			-
k__Bacteria.p__Planctomycetes.c__Planctomycetia.o__Gemmatales.f__Gemmataceae.Unnamed_f__Gemmataceae	1.90221			-
k__Bacteria.p__Planctomycetes.c__Planctomycetia.o__Gemmatales.f__Isosphaeraceae	2.25876			-
k__Bacteria.p__Planctomycetes.c__Planctomycetia.o__Gemmatales.f__Isosphaeraceae.Unnamed_f__Isosphaeraceae	2.25876			-
k__Bacteria.p__Planctomycetes.c__Planctomycetia.o__Pirellulales	2.72612			-
k__Bacteria.p__Planctomycetes.c__Planctomycetia.o__Pirellulales.f__Pirellulaceae	2.72612			-
k__Bacteria.p__Planctomycetes.c__Planctomycetia.o__Pirellulales.f__Pirellulaceae.g__A17	1.16185			-
k__Bacteria.p__Planctomycetes.c__Planctomycetia.o__Pirellulales.f__Pirellulaceae.g__Pirellula	0.947971			-
k__Bacteria.p__Planctomycetes.c__Planctomycetia.o__Pirellulales.f__Pirellulaceae.Unnamed_f__Pirellulaceae	2.70661			-
k__Bacteria.p__Planctomycetes.c__Planctomycetia.o__Planctomycetales	2.70176			-
k__Bacteria.p__Planctomycetes.c__Planctomycetia.o__Planctomycetales.f__Planctomycetaceae	2.70176			-
k__Bacteria.p__Planctomycetes.c__Planctomycetia.o__Planctomycetales.f__Planctomycetaceae.g__Planctomyces	2.70176			-
k__Bacteria.p__Planctomycetes.c__vadinHA49	0.98576			-
k__Bacteria.p__Planctomycetes.c__vadinHA49.o__PeHg47	0.98576			-
k__Bacteria.p__Planctomycetes.c__vadinHA49.o__PeHg47.Unnamed_o__PeHg47	0.98576			-
k__Bacteria.p__Proteobacteria.c__Alphaproteobacteria.o__BD7_3	0			-
k__Bacteria.p__Proteobacteria.c__Alphaproteobacteria.o__BD7_3.Unnamed_o__BD7_3	0			-
k__Bacteria.p__Proteobacteria.c__Alphaproteobacteria.o__Caulobacterales	3.573			-
k__Bacteria.p__Proteobacteria.c__Alphaproteobacteria.o__Caulobacterales.f__Caulobacteraceae	3.573			-
k__Bacteria.p__Proteobacteria.c__Alphaproteobacteria.o__Caulobacterales.f__Caulobacteraceae.g__Asticcacaulis	1.249			-
k__Bacteria.p__Proteobacteria.c__Alphaproteobacteria.o__Caulobacterales.f__Caulobacteraceae.g__Brevundimonas	3.40982			-
k__Bacteria.p__Proteobacteria.c__Alphaproteobacteria.o__Caulobacterales.f__Caulobacteraceae.g__Mycoplana	1.71949			-
k__Bacteria.p__Proteobacteria.c__Alphaproteobacteria.o__Caulobacterales.f__Caulobacteraceae.g__Phenylobacterium	1.55979			-
k__Bacteria.p__Proteobacteria.c__Alphaproteobacteria.o__Caulobacterales.f__Caulobacteraceae.Other	1.95966			-
k__Bacteria.p__Proteobacteria.c__Alphaproteobacteria.o__Caulobacterales.f__Caulobacteraceae.Unnamed_f__Caulobacteraceae	2.98865			-
k__Bacteria.p__Proteobacteria.c__Alphaproteobacteria.o__Ellin329	1.80421			-
k__Bacteria.p__Proteobacteria.c__Alphaproteobacteria.o__Ellin329.Unnamed_o__Ellin329	1.80421			-
k__Bacteria.p__Proteobacteria.c__Alphaproteobacteria.o__RF32	2.85743			-
k__Bacteria.p__Proteobacteria.c__Alphaproteobacteria.o__RF32.Unnamed_o__RF32	2.85743			-
k__Bacteria.p__Proteobacteria.c__Alphaproteobacteria.o__Rhizobiales.f__Bartonellaceae	0.68473			-
k__Bacteria.p__Proteobacteria.c__Alphaproteobacteria.o__Rhizobiales.f__Bartonellaceae.Unnamed_f__Bartonellaceae	0.68473			-
k__Bacteria.p__Proteobacteria.c__Alphaproteobacteria.o__Rhizobiales.f__Beijerinckiaceae	3.12877			-
k__Bacteria.p__Proteobacteria.c__Alphaproteobacteria.o__Rhizobiales.f__Beijerinckiaceae.Other	1.69897			-
k__Bacteria.p__Proteobacteria.c__Alphaproteobacteria.o__Rhizobiales.f__Beijerinckiaceae.Unnamed_f__Beijerinckiaceae	3.11232			-
k__Bacteria.p__Proteobacteria.c__Alphaproteobacteria.o__Rhizobiales.f__Bradyrhizobiaceae	2.87131			-
k__Bacteria.p__Proteobacteria.c__Alphaproteobacteria.o__Rhizobiales.f__Bradyrhizobiaceae.g__Balneimonas	2.07684			-
k__Bacteria.p__Proteobacteria.c__Alphaproteobacteria.o__Rhizobiales.f__Bradyrhizobiaceae.g__Bosea	1.75784			-
k__Bacteria.p__Proteobacteria.c__Alphaproteobacteria.o__Rhizobiales.f__Bradyrhizobiaceae.Other	2.26069			-
k__Bacteria.p__Proteobacteria.c__Alphaproteobacteria.o__Rhizobiales.f__Bradyrhizobiaceae.Unnamed_f__Bradyrhizobiaceae	2.5851			-
k__Bacteria.p__Proteobacteria.c__Alphaproteobacteria.o__Rhizobiales.f__Brucellaceae	3.79397			-
k__Bacteria.p__Proteobacteria.c__Alphaproteobacteria.o__Rhizobiales.f__Brucellaceae.g__Ochrobactrum	3.14312			-
k__Bacteria.p__Proteobacteria.c__Alphaproteobacteria.o__Rhizobiales.f__Brucellaceae.Other	3.0021			-
k__Bacteria.p__Proteobacteria.c__Alphaproteobacteria.o__Rhizobiales.f__Brucellaceae.Unnamed_f__Brucellaceae	3.58291			-
k__Bacteria.p__Proteobacteria.c__Alphaproteobacteria.o__Rhizobiales.f__Hyphomicrobiaceae	3.6144			-
k__Bacteria.p__Proteobacteria.c__Alphaproteobacteria.o__Rhizobiales.f__Hyphomicrobiaceae.g__Devosia	3.28932			-
k__Bacteria.p__Proteobacteria.c__Alphaproteobacteria.o__Rhizobiales.f__Hyphomicrobiaceae.g__Hyphomicrobium	2.66169			-
k__Bacteria.p__Proteobacteria.c__Alphaproteobacteria.o__Rhizobiales.f__Hyphomicrobiaceae.g__Pedomicrobium	1.67001			-
k__Bacteria.p__Proteobacteria.c__Alphaproteobacteria.o__Rhizobiales.f__Hyphomicrobiaceae.g__Rhodoplanes	3.07271			-
k__Bacteria.p__Proteobacteria.c__Alphaproteobacteria.o__Rhizobiales.f__Hyphomicrobiaceae.Other	2.49653			-
k__Bacteria.p__Proteobacteria.c__Alphaproteobacteria.o__Rhizobiales.f__Hyphomicrobiaceae.Unnamed_f__Hyphomicrobiaceae	2.22255			-
k__Bacteria.p__Proteobacteria.c__Alphaproteobacteria.o__Rhizobiales.f__Methylobacteriaceae	2.38659			-
k__Bacteria.p__Proteobacteria.c__Alphaproteobacteria.o__Rhizobiales.f__Methylobacteriaceae.g__Methylobacterium	2.22255			-
k__Bacteria.p__Proteobacteria.c__Alphaproteobacteria.o__Rhizobiales.f__Methylobacteriaceae.Unnamed_f__Methylobacteriaceae	1.8843			-
k__Bacteria.p__Proteobacteria.c__Alphaproteobacteria.o__Rhizobiales.f__Methylocystaceae	2.51724			-
k__Bacteria.p__Proteobacteria.c__Alphaproteobacteria.o__Rhizobiales.f__Methylocystaceae.g__Methylosinus	1.82566			-
k__Bacteria.p__Proteobacteria.c__Alphaproteobacteria.o__Rhizobiales.f__Methylocystaceae.g__Pleomorphomonas	1.8978			-
k__Bacteria.p__Proteobacteria.c__Alphaproteobacteria.o__Rhizobiales.f__Methylocystaceae.Unnamed_f__Methylocystaceae	2.2626			-
k__Bacteria.p__Proteobacteria.c__Alphaproteobacteria.o__Rhizobiales.f__Phyllobacteriaceae	3.29021			-
k__Bacteria.p__Proteobacteria.c__Alphaproteobacteria.o__Rhizobiales.f__Phyllobacteriaceae.g__Aminobacter	1.50864			-
k__Bacteria.p__Proteobacteria.c__Alphaproteobacteria.o__Rhizobiales.f__Phyllobacteriaceae.g__Mesorhizobium	1.7699			-
k__Bacteria.p__Proteobacteria.c__Alphaproteobacteria.o__Rhizobiales.f__Phyllobacteriaceae.g__Nitratireductor	3.09691			-
k__Bacteria.p__Proteobacteria.c__Alphaproteobacteria.o__Rhizobiales.f__Phyllobacteriaceae.g__Phyllobacterium	0.508638			-
k__Bacteria.p__Proteobacteria.c__Alphaproteobacteria.o__Rhizobiales.f__Phyllobacteriaceae.Other	1.20761			-
k__Bacteria.p__Proteobacteria.c__Alphaproteobacteria.o__Rhizobiales.f__Phyllobacteriaceae.Unnamed_f__Phyllobacteriaceae	2.77109			-
k__Bacteria.p__Proteobacteria.c__Alphaproteobacteria.o__Rhizobiales.f__Rhizobiaceae	2.87178			-
k__Bacteria.p__Proteobacteria.c__Alphaproteobacteria.o__Rhizobiales.f__Rhizobiaceae.g__Agrobacterium	0.751676			-
k__Bacteria.p__Proteobacteria.c__Alphaproteobacteria.o__Rhizobiales.f__Rhizobiaceae.g__Kaistia	1.39794			-
k__Bacteria.p__Proteobacteria.c__Alphaproteobacteria.o__Rhizobiales.f__Rhizobiaceae.g__Rhizobium	1.36898			-
k__Bacteria.p__Proteobacteria.c__Alphaproteobacteria.o__Rhizobiales.f__Rhizobiaceae.Other	2.64377			-
k__Bacteria.p__Proteobacteria.c__Alphaproteobacteria.o__Rhizobiales.f__Rhizobiaceae.Unnamed_f__Rhizobiaceae	2.43032			-
k__Bacteria.p__Proteobacteria.c__Alphaproteobacteria.o__Rhizobiales.f__Rhodobiaceae	1.3837			-
k__Bacteria.p__Proteobacteria.c__Alphaproteobacteria.o__Rhizobiales.f__Rhodobiaceae.g__Afifella	1.3837			-
k__Bacteria.p__Proteobacteria.c__Alphaproteobacteria.o__Rhizobiales.f__Xanthobacteraceae	1.56934			-
k__Bacteria.p__Proteobacteria.c__Alphaproteobacteria.o__Rhizobiales.f__Xanthobacteraceae.g__Labrys	1.3837			-
k__Bacteria.p__Proteobacteria.c__Alphaproteobacteria.o__Rhizobiales.f__Xanthobacteraceae.Other	1.1107			-
k__Bacteria.p__Proteobacteria.c__Alphaproteobacteria.o__Rhizobiales.Other	3.11502			-
k__Bacteria.p__Proteobacteria.c__Alphaproteobacteria.o__Rhizobiales.Other.Other	3.11502			-
k__Bacteria.p__Proteobacteria.c__Alphaproteobacteria.o__Rhizobiales.Unnamed_o__Rhizobiales	3.28516			-
k__Bacteria.p__Proteobacteria.c__Alphaproteobacteria.o__Rhodobacterales	3.44225			-
k__Bacteria.p__Proteobacteria.c__Alphaproteobacteria.o__Rhodobacterales.f__Hyphomonadaceae	0.906578			-
k__Bacteria.p__Proteobacteria.c__Alphaproteobacteria.o__Rhodobacterales.f__Hyphomonadaceae.g__Hirschia	0.68473			-
k__Bacteria.p__Proteobacteria.c__Alphaproteobacteria.o__Rhodobacterales.f__Hyphomonadaceae.Unnamed_f__Hyphomonadaceae	0.508638			-
k__Bacteria.p__Proteobacteria.c__Alphaproteobacteria.o__Rhodobacterales.f__Rhodobacteraceae	3.44099			-
k__Bacteria.p__Proteobacteria.c__Alphaproteobacteria.o__Rhodobacterales.f__Rhodobacteraceae.g__Paracoccus	3.13754			-
k__Bacteria.p__Proteobacteria.c__Alphaproteobacteria.o__Rhodobacterales.f__Rhodobacteraceae.g__Rhodobacter	1.97846			-
k__Bacteria.p__Proteobacteria.c__Alphaproteobacteria.o__Rhodobacterales.f__Rhodobacteraceae.g__Rubellimicrobium	0.605548			-
k__Bacteria.p__Proteobacteria.c__Alphaproteobacteria.o__Rhodobacterales.f__Rhodobacteraceae.Other	2.65321			-
k__Bacteria.p__Proteobacteria.c__Alphaproteobacteria.o__Rhodobacterales.f__Rhodobacteraceae.Unnamed_f__Rhodobacteraceae	2.92361			-
k__Bacteria.p__Proteobacteria.c__Alphaproteobacteria.o__Rhodospirillales	3.02484			-
k__Bacteria.p__Proteobacteria.c__Alphaproteobacteria.o__Rhodospirillales.f__Acetobacteraceae	2.58601			-
k__Bacteria.p__Proteobacteria.c__Alphaproteobacteria.o__Rhodospirillales.f__Acetobacteraceae.g__Roseococcus	2.02715			-
k__Bacteria.p__Proteobacteria.c__Alphaproteobacteria.o__Rhodospirillales.f__Acetobacteraceae.Unnamed_f__Acetobacteraceae	2.4355			-
k__Bacteria.p__Proteobacteria.c__Alphaproteobacteria.o__Rhodospirillales.f__Rhodospirillaceae	2.79363			-
k__Bacteria.p__Proteobacteria.c__Alphaproteobacteria.o__Rhodospirillales.f__Rhodospirillaceae.g__Azospirillum	2.26451			-
k__Bacteria.p__Proteobacteria.c__Alphaproteobacteria.o__Rhodospirillales.f__Rhodospirillaceae.g__Inquilinus	0.508638			-
k__Bacteria.p__Proteobacteria.c__Alphaproteobacteria.o__Rhodospirillales.f__Rhodospirillaceae.g__Skermanella	1.1107			-
k__Bacteria.p__Proteobacteria.c__Alphaproteobacteria.o__Rhodospirillales.f__Rhodospirillaceae.g__Telmatospirillum	0.920819			-
k__Bacteria.p__Proteobacteria.c__Alphaproteobacteria.o__Rhodospirillales.f__Rhodospirillaceae.Unnamed_f__Rhodospirillaceae	2.62425			-
k__Bacteria.p__Proteobacteria.c__Alphaproteobacteria.o__Rhodospirillales.Unnamed_o__Rhodospirillales	1.71276			-
k__Bacteria.p__Proteobacteria.c__Alphaproteobacteria.o__Rickettsiales	3.66087			-
k__Bacteria.p__Proteobacteria.c__Alphaproteobacteria.o__Rickettsiales.f__Anaplasmataceae	0.207608			-
k__Bacteria.p__Proteobacteria.c__Alphaproteobacteria.o__Rickettsiales.f__Anaplasmataceae.g__Neorickettsia	0.207608			-
k__Bacteria.p__Proteobacteria.c__Alphaproteobacteria.o__Rickettsiales.f__mitochondria	3.43775			-
k__Bacteria.p__Proteobacteria.c__Alphaproteobacteria.o__Rickettsiales.f__mitochondria.Unnamed_f__mitochondria	3.43775			-
k__Bacteria.p__Proteobacteria.c__Alphaproteobacteria.o__Rickettsiales.f__Rickettsiaceae	0.809668			-
k__Bacteria.p__Proteobacteria.c__Alphaproteobacteria.o__Rickettsiales.f__Rickettsiaceae.g__Rickettsia	0.3837			-
k__Bacteria.p__Proteobacteria.c__Alphaproteobacteria.o__Rickettsiales.f__Rickettsiaceae.Other	0			-
k__Bacteria.p__Proteobacteria.c__Alphaproteobacteria.o__Rickettsiales.f__Rickettsiaceae.Unnamed_f__Rickettsiaceae	0.605548			-
k__Bacteria.p__Proteobacteria.c__Alphaproteobacteria.o__Rickettsiales.Unnamed_o__Rickettsiales	3.26482			-
k__Bacteria.p__Proteobacteria.c__Alphaproteobacteria.o__Sphingomonadales	3.24244			-
k__Bacteria.p__Proteobacteria.c__Alphaproteobacteria.o__Sphingomonadales.f__Erythrobacteraceae	2.04646			-
k__Bacteria.p__Proteobacteria.c__Alphaproteobacteria.o__Sphingomonadales.f__Erythrobacteraceae.g__Erythrobacter	1.50864			-
k__Bacteria.p__Proteobacteria.c__Alphaproteobacteria.o__Sphingomonadales.f__Erythrobacteraceae.Unnamed_f__Erythrobacteraceae	1.8978			-
k__Bacteria.p__Proteobacteria.c__Alphaproteobacteria.o__Sphingomonadales.f__Sphingomonadaceae	3.17163			-
k__Bacteria.p__Proteobacteria.c__Alphaproteobacteria.o__Sphingomonadales.f__Sphingomonadaceae.g__Blastomonas	2.05887			-
k__Bacteria.p__Proteobacteria.c__Alphaproteobacteria.o__Sphingomonadales.f__Sphingomonadaceae.g__Kaistobacter	2.66851			-
k__Bacteria.p__Proteobacteria.c__Alphaproteobacteria.o__Sphingomonadales.f__Sphingomonadaceae.g__Sphingobium	1.90658			-
k__Bacteria.p__Proteobacteria.c__Alphaproteobacteria.o__Sphingomonadales.f__Sphingomonadaceae.g__Sphingomonas	2.45435			-
k__Bacteria.p__Proteobacteria.c__Alphaproteobacteria.o__Sphingomonadales.f__Sphingomonadaceae.g__Sphingopyxis	1.67743			-
k__Bacteria.p__Proteobacteria.c__Alphaproteobacteria.o__Sphingomonadales.f__Sphingomonadaceae.Other	2.09127			-
k__Bacteria.p__Proteobacteria.c__Alphaproteobacteria.o__Sphingomonadales.f__Sphingomonadaceae.Unnamed_f__Sphingomonadaceae	2.56554			-
k__Bacteria.p__Proteobacteria.c__Alphaproteobacteria.o__Sphingomonadales.Other	2.16665			-
k__Bacteria.p__Proteobacteria.c__Alphaproteobacteria.o__Sphingomonadales.Other.Other	2.16665			-
k__Bacteria.p__Proteobacteria.c__Alphaproteobacteria.o__Sphingomonadales.Unnamed_o__Sphingomonadales	0.68473			-
k__Bacteria.p__Proteobacteria.c__Alphaproteobacteria.Other	2.04012			-
k__Bacteria.p__Proteobacteria.c__Alphaproteobacteria.Other.Other	2.04012			-
k__Bacteria.p__Proteobacteria.c__Alphaproteobacteria.Other.Other.Other	2.04012			-
k__Bacteria.p__Proteobacteria.c__Alphaproteobacteria.Unnamed_c__Alphaproteobacteria	2.53599			-
k__Bacteria.p__Proteobacteria.c__Betaproteobacteria.o__Burkholderiales.f__Alcaligenaceae.g__Achromobacter	3.01345			-
k__Bacteria.p__Proteobacteria.c__Betaproteobacteria.o__Burkholderiales.f__Alcaligenaceae.g__Sutterella	3.30162			-
k__Bacteria.p__Proteobacteria.c__Betaproteobacteria.o__Burkholderiales.f__Alcaligenaceae.Other	1.61979			-
k__Bacteria.p__Proteobacteria.c__Betaproteobacteria.o__Burkholderiales.f__Alcaligenaceae.Unnamed_f__Alcaligenaceae	3.80228			-
k__Bacteria.p__Proteobacteria.c__Betaproteobacteria.o__Burkholderiales.f__Burkholderiaceae	2.21714			-
k__Bacteria.p__Proteobacteria.c__Betaproteobacteria.o__Burkholderiales.f__Burkholderiaceae.g__Burkholderia	2.1605			-
k__Bacteria.p__Proteobacteria.c__Betaproteobacteria.o__Burkholderiales.f__Burkholderiaceae.Other	1.30452			-
k__Bacteria.p__Proteobacteria.c__Betaproteobacteria.o__Burkholderiales.f__Comamonadaceae	4.04491			-
k__Bacteria.p__Proteobacteria.c__Betaproteobacteria.o__Burkholderiales.f__Comamonadaceae.g__Comamonas	3.8912			-
k__Bacteria.p__Proteobacteria.c__Betaproteobacteria.o__Burkholderiales.f__Comamonadaceae.g__Delftia	0.3837			-
k__Bacteria.p__Proteobacteria.c__Betaproteobacteria.o__Burkholderiales.f__Comamonadaceae.g__Hydrogenophaga	0.68473			-
k__Bacteria.p__Proteobacteria.c__Betaproteobacteria.o__Burkholderiales.f__Comamonadaceae.g__Leptothrix	2.25488			-
k__Bacteria.p__Proteobacteria.c__Betaproteobacteria.o__Burkholderiales.f__Comamonadaceae.g__Limnohabitans	2.77522			-
k__Bacteria.p__Proteobacteria.c__Betaproteobacteria.o__Burkholderiales.f__Comamonadaceae.Other	3.08151			-
k__Bacteria.p__Proteobacteria.c__Betaproteobacteria.o__Burkholderiales.f__Comamonadaceae.Unnamed_f__Comamonadaceae	3.1193			-
k__Bacteria.p__Proteobacteria.c__Betaproteobacteria.o__Burkholderiales.f__Oxalobacteraceae	3.37291			-
k__Bacteria.p__Proteobacteria.c__Betaproteobacteria.o__Burkholderiales.f__Oxalobacteraceae.g__Herbaspirillum	3.36922			-
k__Bacteria.p__Proteobacteria.c__Betaproteobacteria.o__Burkholderiales.f__Oxalobacteraceae.g__Oxalobacter	1.64694			-
k__Bacteria.p__Proteobacteria.c__Betaproteobacteria.o__Burkholderiales.f__Oxalobacteraceae.g__Ralstonia	1.61415			-
k__Bacteria.p__Proteobacteria.c__Betaproteobacteria.o__Burkholderiales.f__Oxalobacteraceae.Unnamed_f__Oxalobacteraceae	2.63003			-
k__Bacteria.p__Proteobacteria.c__Betaproteobacteria.o__Burkholderiales.Other	2.94053			-
k__Bacteria.p__Proteobacteria.c__Betaproteobacteria.o__Burkholderiales.Other.Other	2.94053			-
k__Bacteria.p__Proteobacteria.c__Betaproteobacteria.o__Burkholderiales.Unnamed_o__Burkholderiales	1.67743			-
k__Bacteria.p__Proteobacteria.c__Betaproteobacteria.o__Ellin6067	1.249			-
k__Bacteria.p__Proteobacteria.c__Betaproteobacteria.o__Ellin6067.Unnamed_o__Ellin6067	1.249			-
k__Bacteria.p__Proteobacteria.c__Betaproteobacteria.o__Hydrogenophilales	0			-
k__Bacteria.p__Proteobacteria.c__Betaproteobacteria.o__Hydrogenophilales.f__Hydrogenophilaceae	0			-
k__Bacteria.p__Proteobacteria.c__Betaproteobacteria.o__Hydrogenophilales.f__Hydrogenophilaceae.g__Thiobacillus	0			-
k__Bacteria.p__Proteobacteria.c__Betaproteobacteria.o__IS_44	0.508638			-
k__Bacteria.p__Proteobacteria.c__Betaproteobacteria.o__IS_44.Unnamed_o__IS_44	0.508638			-
k__Bacteria.p__Proteobacteria.c__Betaproteobacteria.o__Methylophilales	1.71276			-
k__Bacteria.p__Proteobacteria.c__Betaproteobacteria.o__Methylophilales.f__Methylophilaceae	1.66245			-
k__Bacteria.p__Proteobacteria.c__Betaproteobacteria.o__Methylophilales.f__Methylophilaceae.g__Methylotenera	0.860821			-
k__Bacteria.p__Proteobacteria.c__Betaproteobacteria.o__Methylophilales.f__Methylophilaceae.Unnamed_f__Methylophilaceae	1.58782			-
k__Bacteria.p__Proteobacteria.c__Betaproteobacteria.o__Methylophilales.Unnamed_o__Methylophilales	0.751676			-
k__Bacteria.p__Proteobacteria.c__Betaproteobacteria.o__MND1	0.906578			-
k__Bacteria.p__Proteobacteria.c__Betaproteobacteria.o__MND1.Unnamed_o__MND1	0.906578			-
k__Bacteria.p__Proteobacteria.c__Betaproteobacteria.o__Neisseriales	3.0818			-
k__Bacteria.p__Proteobacteria.c__Betaproteobacteria.o__Neisseriales.f__Neisseriaceae	3.0818			-
k__Bacteria.p__Proteobacteria.c__Betaproteobacteria.o__Neisseriales.f__Neisseriaceae.g__Aquitalea	1.61979			-
k__Bacteria.p__Proteobacteria.c__Betaproteobacteria.o__Neisseriales.f__Neisseriaceae.g__Vitreoscilla	2.54805			-
k__Bacteria.p__Proteobacteria.c__Betaproteobacteria.o__Neisseriales.f__Neisseriaceae.Unnamed_f__Neisseriaceae	2.93065			-
k__Bacteria.p__Proteobacteria.c__Betaproteobacteria.o__Nitrosomonadales	2.23902			-
k__Bacteria.p__Proteobacteria.c__Betaproteobacteria.o__Nitrosomonadales.f__Nitrosomonadaceae	2.23902			-
k__Bacteria.p__Proteobacteria.c__Betaproteobacteria.o__Nitrosomonadales.f__Nitrosomonadaceae.Unnamed_f__Nitrosomonadaceae	2.23902			-
k__Bacteria.p__Proteobacteria.c__Betaproteobacteria.o__Rhodocyclales	2.77405			-
k__Bacteria.p__Proteobacteria.c__Betaproteobacteria.o__Rhodocyclales.f__Rhodocyclaceae	2.77405			-
k__Bacteria.p__Proteobacteria.c__Betaproteobacteria.o__Rhodocyclales.f__Rhodocyclaceae.g__Sulfuritalea	0			-
k__Bacteria.p__Proteobacteria.c__Betaproteobacteria.o__Rhodocyclales.f__Rhodocyclaceae.Other	2.74606			-
k__Bacteria.p__Proteobacteria.c__Betaproteobacteria.o__Rhodocyclales.f__Rhodocyclaceae.Unnamed_f__Rhodocyclaceae	1.55979			-
k__Bacteria.p__Proteobacteria.c__Betaproteobacteria.o__SC_I_84	1.18533			-
k__Bacteria.p__Proteobacteria.c__Betaproteobacteria.o__SC_I_84.Unnamed_o__SC_I_84	1.18533			-
k__Bacteria.p__Proteobacteria.c__Betaproteobacteria.o__Tremblayales	1.50864			-
k__Bacteria.p__Proteobacteria.c__Betaproteobacteria.o__Tremblayales.Unnamed_o__Tremblayales	1.50864			-
k__Bacteria.p__Proteobacteria.c__Betaproteobacteria.Other	2.9345			-
k__Bacteria.p__Proteobacteria.c__Betaproteobacteria.Other.Other	2.9345			-
k__Bacteria.p__Proteobacteria.c__Betaproteobacteria.Other.Other.Other	2.9345			-
k__Bacteria.p__Proteobacteria.c__Betaproteobacteria.Unnamed_c__Betaproteobacteria	1.45065			-
k__Bacteria.p__Proteobacteria.c__Deltaproteobacteria	3.52888			-
k__Bacteria.p__Proteobacteria.c__Deltaproteobacteria.o___Entotheonellales_	0.906578			-
k__Bacteria.p__Proteobacteria.c__Deltaproteobacteria.o___Entotheonellales_.f___Entotheonellaceae_	0.906578			-
k__Bacteria.p__Proteobacteria.c__Deltaproteobacteria.o___Entotheonellales_.f___Entotheonellaceae_.g__Candidatus_Entotheonella	0			-
k__Bacteria.p__Proteobacteria.c__Deltaproteobacteria.o___Entotheonellales_.f___Entotheonellaceae_.Unnamed_f___Entotheonellaceae_	0.906578			-
k__Bacteria.p__Proteobacteria.c__Deltaproteobacteria.o__Bdellovibrionales.f__Bdellovibrionaceae	1.71949			-
k__Bacteria.p__Proteobacteria.c__Deltaproteobacteria.o__Bdellovibrionales.f__Bdellovibrionaceae.g__Bdellovibrio	1.71949			-
k__Bacteria.p__Proteobacteria.c__Deltaproteobacteria.o__Desulfarculales	1.28679			-
k__Bacteria.p__Proteobacteria.c__Deltaproteobacteria.o__Desulfarculales.f__Desulfarculaceae	1.28679			-
k__Bacteria.p__Proteobacteria.c__Deltaproteobacteria.o__Desulfarculales.f__Desulfarculaceae.Unnamed_f__Desulfarculaceae	1.28679			-
k__Bacteria.p__Proteobacteria.c__Deltaproteobacteria.o__Desulfobacterales	1.51936			-
k__Bacteria.p__Proteobacteria.c__Deltaproteobacteria.o__Desulfobacterales.f__Desulfobacteraceae	0.920819			-
k__Bacteria.p__Proteobacteria.c__Deltaproteobacteria.o__Desulfobacterales.f__Desulfobacteraceae.g__Desulfococcus	0.920819			-
k__Bacteria.p__Proteobacteria.c__Deltaproteobacteria.o__Desulfobacterales.f__Desulfobulbaceae	1.50864			-
k__Bacteria.p__Proteobacteria.c__Deltaproteobacteria.o__Desulfobacterales.f__Desulfobulbaceae.g__Desulfobulbus	1.30452			-
k__Bacteria.p__Proteobacteria.c__Deltaproteobacteria.o__Desulfobacterales.f__Desulfobulbaceae.Unnamed_f__Desulfobulbaceae	1.30103			-
k__Bacteria.p__Proteobacteria.c__Deltaproteobacteria.o__Desulfovibrionales	3.16781			-
k__Bacteria.p__Proteobacteria.c__Deltaproteobacteria.o__Desulfovibrionales.f__Desulfovibrionaceae	3.16781			-
k__Bacteria.p__Proteobacteria.c__Deltaproteobacteria.o__Desulfovibrionales.f__Desulfovibrionaceae.g__Bilophila	2.09691			-
k__Bacteria.p__Proteobacteria.c__Deltaproteobacteria.o__Desulfovibrionales.f__Desulfovibrionaceae.g__Desulfovibrio	3.04579			-
k__Bacteria.p__Proteobacteria.c__Deltaproteobacteria.o__Desulfovibrionales.f__Desulfovibrionaceae.Unnamed_f__Desulfovibrionaceae	2.37196			-
k__Bacteria.p__Proteobacteria.c__Deltaproteobacteria.o__Desulfuromonadales	1.1107			-
k__Bacteria.p__Proteobacteria.c__Deltaproteobacteria.o__Desulfuromonadales.f__Geobacteraceae	0			-
k__Bacteria.p__Proteobacteria.c__Deltaproteobacteria.o__Desulfuromonadales.f__Geobacteraceae.g__Geobacter	0			-
k__Bacteria.p__Proteobacteria.c__Deltaproteobacteria.o__Desulfuromonadales.f__Pelobacteraceae	0.809668			-
k__Bacteria.p__Proteobacteria.c__Deltaproteobacteria.o__Desulfuromonadales.f__Pelobacteraceae.Unnamed_f__Pelobacteraceae	0.809668			-
k__Bacteria.p__Proteobacteria.c__Deltaproteobacteria.o__Desulfuromonadales.Other	0.809668			-
k__Bacteria.p__Proteobacteria.c__Deltaproteobacteria.o__Desulfuromonadales.Other.Other	0.809668			-
k__Bacteria.p__Proteobacteria.c__Deltaproteobacteria.o__FAC87	0			-
k__Bacteria.p__Proteobacteria.c__Deltaproteobacteria.o__FAC87.Unnamed_o__FAC87	0			-
k__Bacteria.p__Proteobacteria.c__Deltaproteobacteria.o__GMD14H09	3.01773			-
k__Bacteria.p__Proteobacteria.c__Deltaproteobacteria.o__GMD14H09.Unnamed_o__GMD14H09	3.01773			-
k__Bacteria.p__Proteobacteria.c__Deltaproteobacteria.o__MIZ46	0.98576			-
k__Bacteria.p__Proteobacteria.c__Deltaproteobacteria.o__MIZ46.Unnamed_o__MIZ46	0.98576			-
k__Bacteria.p__Proteobacteria.c__Deltaproteobacteria.o__Myxococcales	3.0786			-
k__Bacteria.p__Proteobacteria.c__Deltaproteobacteria.o__Myxococcales.f__0319_6G20	2.95424			-
k__Bacteria.p__Proteobacteria.c__Deltaproteobacteria.o__Myxococcales.f__0319_6G20.Unnamed_f__0319_6G20	2.95424			-
k__Bacteria.p__Proteobacteria.c__Deltaproteobacteria.o__Myxococcales.f__Cystobacterineae	0.605548			-
k__Bacteria.p__Proteobacteria.c__Deltaproteobacteria.o__Myxococcales.f__Cystobacterineae.Unnamed_f__Cystobacterineae	0.605548			-
k__Bacteria.p__Proteobacteria.c__Deltaproteobacteria.o__Myxococcales.f__Haliangiaceae	2.72083			-
k__Bacteria.p__Proteobacteria.c__Deltaproteobacteria.o__Myxococcales.f__Haliangiaceae.Unnamed_f__Haliangiaceae	2.72083			-
k__Bacteria.p__Proteobacteria.c__Deltaproteobacteria.o__Myxococcales.f__Myxococcaceae	1.49764			-
k__Bacteria.p__Proteobacteria.c__Deltaproteobacteria.o__Myxococcales.f__Myxococcaceae.Other	1.33794			-
k__Bacteria.p__Proteobacteria.c__Deltaproteobacteria.o__Myxococcales.f__Myxococcaceae.Unnamed_f__Myxococcaceae	0.98576			-
k__Bacteria.p__Proteobacteria.c__Deltaproteobacteria.o__Myxococcales.f__Nannocystaceae	1.1107			-
k__Bacteria.p__Proteobacteria.c__Deltaproteobacteria.o__Myxococcales.f__Nannocystaceae.g__Nannocystis	0.3837			-
k__Bacteria.p__Proteobacteria.c__Deltaproteobacteria.o__Myxococcales.f__Nannocystaceae.g__Plesiocystis	1.02052			-
k__Bacteria.p__Proteobacteria.c__Deltaproteobacteria.o__Myxococcales.f__Polyangiaceae	2.49429			-
k__Bacteria.p__Proteobacteria.c__Deltaproteobacteria.o__Myxococcales.f__Polyangiaceae.g__Chondromyces	0.605548			-
k__Bacteria.p__Proteobacteria.c__Deltaproteobacteria.o__Myxococcales.f__Polyangiaceae.Other	2.34591			-
k__Bacteria.p__Proteobacteria.c__Deltaproteobacteria.o__Myxococcales.f__Polyangiaceae.Unnamed_f__Polyangiaceae	1.93596			-
k__Bacteria.p__Proteobacteria.c__Deltaproteobacteria.o__Myxococcales.Other	0.3837			-
k__Bacteria.p__Proteobacteria.c__Deltaproteobacteria.o__Myxococcales.Other.Other	0.3837			-
k__Bacteria.p__Proteobacteria.c__Deltaproteobacteria.o__Myxococcales.Unnamed_o__Myxococcales	2.4736			-
k__Bacteria.p__Proteobacteria.c__Deltaproteobacteria.o__NB1_j	0.809668			-
k__Bacteria.p__Proteobacteria.c__Deltaproteobacteria.o__NB1_j.Unnamed_o__NB1_j	0.809668			-
k__Bacteria.p__Proteobacteria.c__Deltaproteobacteria.o__PB19	1.55003			-
k__Bacteria.p__Proteobacteria.c__Deltaproteobacteria.o__PB19.Unnamed_o__PB19	1.55003			-
k__Bacteria.p__Proteobacteria.c__Deltaproteobacteria.o__Spirobacillales	0.809668			-
k__Bacteria.p__Proteobacteria.c__Deltaproteobacteria.o__Spirobacillales.Unnamed_o__Spirobacillales	0.809668			-
k__Bacteria.p__Proteobacteria.c__Deltaproteobacteria.o__Syntrophobacterales	1.79307			-
k__Bacteria.p__Proteobacteria.c__Deltaproteobacteria.o__Syntrophobacterales.f__Syntrophaceae	0			-
k__Bacteria.p__Proteobacteria.c__Deltaproteobacteria.o__Syntrophobacterales.f__Syntrophaceae.Other	0			-
k__Bacteria.p__Proteobacteria.c__Deltaproteobacteria.o__Syntrophobacterales.f__Syntrophobacteraceae	1.78739			-
k__Bacteria.p__Proteobacteria.c__Deltaproteobacteria.o__Syntrophobacterales.f__Syntrophobacteraceae.Unnamed_f__Syntrophobacteraceae	1.78739			-
k__Bacteria.p__Proteobacteria.c__Deltaproteobacteria.Other	0.207608			-
k__Bacteria.p__Proteobacteria.c__Deltaproteobacteria.Other.Other	0.207608			-
k__Bacteria.p__Proteobacteria.c__Deltaproteobacteria.Other.Other.Other	0.207608			-
k__Bacteria.p__Proteobacteria.c__Deltaproteobacteria.Unnamed_c__Deltaproteobacteria	1.20761			-
k__Bacteria.p__Proteobacteria.c__Epsilonproteobacteria	3.69897			-
k__Bacteria.p__Proteobacteria.c__Epsilonproteobacteria.o__Campylobacterales	3.69897			-
k__Bacteria.p__Proteobacteria.c__Epsilonproteobacteria.o__Campylobacterales.f__Campylobacteraceae	3.60423			-
k__Bacteria.p__Proteobacteria.c__Epsilonproteobacteria.o__Campylobacterales.f__Campylobacteraceae.g__Campylobacter	2.41064			-
k__Bacteria.p__Proteobacteria.c__Epsilonproteobacteria.o__Campylobacterales.f__Helicobacteraceae	3.44694			-
k__Bacteria.p__Proteobacteria.c__Epsilonproteobacteria.o__Campylobacterales.f__Helicobacteraceae.g__Flexispira	0.605548			-
k__Bacteria.p__Proteobacteria.c__Epsilonproteobacteria.o__Campylobacterales.f__Helicobacteraceae.g__Helicobacter	2.89209			-
k__Bacteria.p__Proteobacteria.c__Epsilonproteobacteria.o__Campylobacterales.f__Helicobacteraceae.Other	0			-
k__Bacteria.p__Proteobacteria.c__Epsilonproteobacteria.o__Campylobacterales.f__Helicobacteraceae.Unnamed_f__Helicobacteraceae	3.41091			-
k__Bacteria.p__Proteobacteria.c__Gammaproteobacteria.o___Marinicellales_	0			-
k__Bacteria.p__Proteobacteria.c__Gammaproteobacteria.o___Marinicellales_.f___Marinicellaceae_	0			-
k__Bacteria.p__Proteobacteria.c__Gammaproteobacteria.o___Marinicellales_.f___Marinicellaceae_.Unnamed_f___Marinicellaceae_	0			-
k__Bacteria.p__Proteobacteria.c__Gammaproteobacteria.o__Aeromonadales	3.42364			-
k__Bacteria.p__Proteobacteria.c__Gammaproteobacteria.o__Aeromonadales.f__Aeromonadaceae	1.52859			-
k__Bacteria.p__Proteobacteria.c__Gammaproteobacteria.o__Aeromonadales.f__Aeromonadaceae.Unnamed_f__Aeromonadaceae	1.52859			-
k__Bacteria.p__Proteobacteria.c__Gammaproteobacteria.o__Aeromonadales.f__Succinivibrionaceae	3.41808			-
k__Bacteria.p__Proteobacteria.c__Gammaproteobacteria.o__Aeromonadales.f__Succinivibrionaceae.g__Anaerobiospirillum	3.20412			-
k__Bacteria.p__Proteobacteria.c__Gammaproteobacteria.o__Aeromonadales.f__Succinivibrionaceae.g__Ruminobacter	3.0474			-
k__Bacteria.p__Proteobacteria.c__Gammaproteobacteria.o__Aeromonadales.f__Succinivibrionaceae.g__Succinivibrio	3.0382			-
k__Bacteria.p__Proteobacteria.c__Gammaproteobacteria.o__Aeromonadales.f__Succinivibrionaceae.Unnamed_f__Succinivibrionaceae	2.49876			-
k__Bacteria.p__Proteobacteria.c__Gammaproteobacteria.o__Alteromonadales	2.98757			-
k__Bacteria.p__Proteobacteria.c__Gammaproteobacteria.o__Alteromonadales.f___Chromatiaceae_	1.60206			-
k__Bacteria.p__Proteobacteria.c__Gammaproteobacteria.o__Alteromonadales.f___Chromatiaceae_.Unnamed_f___Chromatiaceae_	1.60206			-
k__Bacteria.p__Proteobacteria.c__Gammaproteobacteria.o__Alteromonadales.f__211ds20	0.809668			-
k__Bacteria.p__Proteobacteria.c__Gammaproteobacteria.o__Alteromonadales.f__211ds20.Unnamed_f__211ds20	0.809668			-
k__Bacteria.p__Proteobacteria.c__Gammaproteobacteria.o__Alteromonadales.f__Alteromonadaceae	2.9448			-
k__Bacteria.p__Proteobacteria.c__Gammaproteobacteria.o__Alteromonadales.f__Alteromonadaceae.g__BD2_13	1.3837			-
k__Bacteria.p__Proteobacteria.c__Gammaproteobacteria.o__Alteromonadales.f__Alteromonadaceae.g__Cellvibrio	2.92983			-
k__Bacteria.p__Proteobacteria.c__Gammaproteobacteria.o__Alteromonadales.f__Alteromonadaceae.g__HTCC2207	0.751676			-
k__Bacteria.p__Proteobacteria.c__Gammaproteobacteria.o__Alteromonadales.f__HTCC2188	0.508638			-
k__Bacteria.p__Proteobacteria.c__Gammaproteobacteria.o__Alteromonadales.f__HTCC2188.g__HTCC	0.508638			-
k__Bacteria.p__Proteobacteria.c__Gammaproteobacteria.o__Alteromonadales.f__Moritellaceae	2.38021			-
k__Bacteria.p__Proteobacteria.c__Gammaproteobacteria.o__Alteromonadales.f__Moritellaceae.g__Moritella	2.38021			-
k__Bacteria.p__Proteobacteria.c__Gammaproteobacteria.o__Alteromonadales.f__OM60	1.30103			-
k__Bacteria.p__Proteobacteria.c__Gammaproteobacteria.o__Alteromonadales.f__OM60.Other	0.207608			-
k__Bacteria.p__Proteobacteria.c__Gammaproteobacteria.o__Alteromonadales.f__OM60.Unnamed_f__OM60	1.30103			-
k__Bacteria.p__Proteobacteria.c__Gammaproteobacteria.o__Alteromonadales.f__Shewanellaceae	1.30103			-
k__Bacteria.p__Proteobacteria.c__Gammaproteobacteria.o__Alteromonadales.f__Shewanellaceae.g__Shewanella	1.30103			-
k__Bacteria.p__Proteobacteria.c__Gammaproteobacteria.o__Alteromonadales.Other	1.54005			-
k__Bacteria.p__Proteobacteria.c__Gammaproteobacteria.o__Alteromonadales.Other.Other	1.54005			-
k__Bacteria.p__Proteobacteria.c__Gammaproteobacteria.o__Alteromonadales.Unnamed_o__Alteromonadales	1.48636			-
k__Bacteria.p__Proteobacteria.c__Gammaproteobacteria.o__Cardiobacteriales	3.09342			-
k__Bacteria.p__Proteobacteria.c__Gammaproteobacteria.o__Cardiobacteriales.f__Cardiobacteriaceae	0			-
k__Bacteria.p__Proteobacteria.c__Gammaproteobacteria.o__Cardiobacteriales.f__Cardiobacteriaceae.Unnamed_f__Cardiobacteriaceae	0			-
k__Bacteria.p__Proteobacteria.c__Gammaproteobacteria.o__Cardiobacteriales.Unnamed_o__Cardiobacteriales	3.09342			-
k__Bacteria.p__Proteobacteria.c__Gammaproteobacteria.o__Chromatiales	1.30452			-
k__Bacteria.p__Proteobacteria.c__Gammaproteobacteria.o__Chromatiales.f__Ectothiorhodospiraceae	0.751676			-
k__Bacteria.p__Proteobacteria.c__Gammaproteobacteria.o__Chromatiales.f__Ectothiorhodospiraceae.Unnamed_f__Ectothiorhodospiraceae	0.751676			-
k__Bacteria.p__Proteobacteria.c__Gammaproteobacteria.o__Chromatiales.Unnamed_o__Chromatiales	1.16185			-
k__Bacteria.p__Proteobacteria.c__Gammaproteobacteria.o__Enterobacteriales.f__Enterobacteriaceae.g__Dickeya	2.34913			-
k__Bacteria.p__Proteobacteria.c__Gammaproteobacteria.o__Enterobacteriales.f__Enterobacteriaceae.g__Erwinia	3.69297			-
k__Bacteria.p__Proteobacteria.c__Gammaproteobacteria.o__Enterobacteriales.f__Enterobacteriaceae.g__Morganella	2.76572			-
k__Bacteria.p__Proteobacteria.c__Gammaproteobacteria.o__Enterobacteriales.f__Enterobacteriaceae.g__Proteus	2.78567			-
k__Bacteria.p__Proteobacteria.c__Gammaproteobacteria.o__Enterobacteriales.f__Enterobacteriaceae.g__Providencia	2.84209			-
k__Bacteria.p__Proteobacteria.c__Gammaproteobacteria.o__Enterobacteriales.f__Enterobacteriaceae.g__Serratia	2.29075			-
k__Bacteria.p__Proteobacteria.c__Gammaproteobacteria.o__Enterobacteriales.f__Enterobacteriaceae.Other	3.85428			-
k__Bacteria.p__Proteobacteria.c__Gammaproteobacteria.o__Legionellales	3.26375			-
k__Bacteria.p__Proteobacteria.c__Gammaproteobacteria.o__Legionellales.f__Coxiellaceae	3.25371			-
k__Bacteria.p__Proteobacteria.c__Gammaproteobacteria.o__Legionellales.f__Coxiellaceae.g__Aquicella	1.8461			-
k__Bacteria.p__Proteobacteria.c__Gammaproteobacteria.o__Legionellales.f__Coxiellaceae.g__Coxiella	0.207608			-
k__Bacteria.p__Proteobacteria.c__Gammaproteobacteria.o__Legionellales.f__Coxiellaceae.g__Rickettsiella	3.19617			-
k__Bacteria.p__Proteobacteria.c__Gammaproteobacteria.o__Legionellales.f__Coxiellaceae.Unnamed_f__Coxiellaceae	2.17842			-
k__Bacteria.p__Proteobacteria.c__Gammaproteobacteria.o__Legionellales.f__Legionellaceae	1.30452			-
k__Bacteria.p__Proteobacteria.c__Gammaproteobacteria.o__Legionellales.f__Legionellaceae.g__Legionella	1.18533			-
k__Bacteria.p__Proteobacteria.c__Gammaproteobacteria.o__Legionellales.f__Legionellaceae.Unnamed_f__Legionellaceae	0.68473			-
k__Bacteria.p__Proteobacteria.c__Gammaproteobacteria.o__Legionellales.Other	0.906578			-
k__Bacteria.p__Proteobacteria.c__Gammaproteobacteria.o__Legionellales.Other.Other	0.906578			-
k__Bacteria.p__Proteobacteria.c__Gammaproteobacteria.o__Legionellales.Unnamed_o__Legionellales	1.13703			-
k__Bacteria.p__Proteobacteria.c__Gammaproteobacteria.o__Oceanospirillales	3.47422			-
k__Bacteria.p__Proteobacteria.c__Gammaproteobacteria.o__Oceanospirillales.f__Halomonadaceae	2.85985			-
k__Bacteria.p__Proteobacteria.c__Gammaproteobacteria.o__Oceanospirillales.f__Halomonadaceae.g__Candidatus_Portiera	0.809668			-
k__Bacteria.p__Proteobacteria.c__Gammaproteobacteria.o__Oceanospirillales.f__Halomonadaceae.Unnamed_f__Halomonadaceae	2.85597			-
k__Bacteria.p__Proteobacteria.c__Gammaproteobacteria.o__Oceanospirillales.f__Oceanospirillaceae	3.47422			-
k__Bacteria.p__Proteobacteria.c__Gammaproteobacteria.o__Oceanospirillales.f__Oceanospirillaceae.g__Amphritea	0			-
k__Bacteria.p__Proteobacteria.c__Gammaproteobacteria.o__Oceanospirillales.f__Oceanospirillaceae.Unnamed_f__Oceanospirillaceae	3.47422			-
k__Bacteria.p__Proteobacteria.c__Gammaproteobacteria.o__Oceanospirillales.f__SUP05	1.80967			-
k__Bacteria.p__Proteobacteria.c__Gammaproteobacteria.o__Oceanospirillales.f__SUP05.Unnamed_f__SUP05	1.80967			-
k__Bacteria.p__Proteobacteria.c__Gammaproteobacteria.o__Pasteurellales.f__Pasteurellaceae.g__Actinobacillus	1.22185			-
k__Bacteria.p__Proteobacteria.c__Gammaproteobacteria.o__Pasteurellales.f__Pasteurellaceae.g__Aggregatibacter	0.508638			-
k__Bacteria.p__Proteobacteria.c__Gammaproteobacteria.o__Pasteurellales.f__Pasteurellaceae.g__Haemophilus	2			-
k__Bacteria.p__Proteobacteria.c__Gammaproteobacteria.o__Pasteurellales.Unnamed_o__Pasteurellales	2.03691			-
k__Bacteria.p__Proteobacteria.c__Gammaproteobacteria.o__Pseudomonadales	4.48201			-
k__Bacteria.p__Proteobacteria.c__Gammaproteobacteria.o__Pseudomonadales.f__Moraxellaceae	4.40363			-
k__Bacteria.p__Proteobacteria.c__Gammaproteobacteria.o__Pseudomonadales.f__Moraxellaceae.g__Acinetobacter	4.36609			-
k__Bacteria.p__Proteobacteria.c__Gammaproteobacteria.o__Pseudomonadales.f__Moraxellaceae.g__Enhydrobacter	1.42509			-
k__Bacteria.p__Proteobacteria.c__Gammaproteobacteria.o__Pseudomonadales.f__Moraxellaceae.g__Perlucidibaca	0			-
k__Bacteria.p__Proteobacteria.c__Gammaproteobacteria.o__Pseudomonadales.f__Moraxellaceae.g__Psychrobacter	3.25972			-
k__Bacteria.p__Proteobacteria.c__Gammaproteobacteria.o__Pseudomonadales.f__Moraxellaceae.Other	2.39794			-
k__Bacteria.p__Proteobacteria.c__Gammaproteobacteria.o__Pseudomonadales.f__Moraxellaceae.Unnamed_f__Moraxellaceae	0.207608			-
k__Bacteria.p__Proteobacteria.c__Gammaproteobacteria.o__Pseudomonadales.f__Pseudomonadaceae	4.29491			-
k__Bacteria.p__Proteobacteria.c__Gammaproteobacteria.o__Pseudomonadales.f__Pseudomonadaceae.g__Pseudomonas	4.29491			-
k__Bacteria.p__Proteobacteria.c__Gammaproteobacteria.o__Pseudomonadales.f__Pseudomonadaceae.Other	1.249			-
k__Bacteria.p__Proteobacteria.c__Gammaproteobacteria.o__Pseudomonadales.f__Pseudomonadaceae.Unnamed_f__Pseudomonadaceae	3.48418			-
k__Bacteria.p__Proteobacteria.c__Gammaproteobacteria.o__Thiohalorhabdales	1.82566			-
k__Bacteria.p__Proteobacteria.c__Gammaproteobacteria.o__Thiohalorhabdales.Unnamed_o__Thiohalorhabdales	1.82566			-
k__Bacteria.p__Proteobacteria.c__Gammaproteobacteria.o__Thiotrichales	1.90309			-
k__Bacteria.p__Proteobacteria.c__Gammaproteobacteria.o__Thiotrichales.f__Piscirickettsiaceae	0			-
k__Bacteria.p__Proteobacteria.c__Gammaproteobacteria.o__Thiotrichales.f__Piscirickettsiaceae.Unnamed_f__Piscirickettsiaceae	0			-
k__Bacteria.p__Proteobacteria.c__Gammaproteobacteria.o__Thiotrichales.f__Thiotrichaceae	1.48636			-
k__Bacteria.p__Proteobacteria.c__Gammaproteobacteria.o__Thiotrichales.f__Thiotrichaceae.g__Thiothrix	1.48636			-
k__Bacteria.p__Proteobacteria.c__Gammaproteobacteria.o__Thiotrichales.Unnamed_o__Thiotrichales	1.90309			-
k__Bacteria.p__Proteobacteria.c__Gammaproteobacteria.o__Vibrionales.f__Vibrionaceae.g__Photobacterium	2.9345			-
k__Bacteria.p__Proteobacteria.c__Gammaproteobacteria.o__Vibrionales.f__Vibrionaceae.Other	1.60206			-
k__Bacteria.p__Proteobacteria.c__Gammaproteobacteria.o__Xanthomonadales	3.74182			-
k__Bacteria.p__Proteobacteria.c__Gammaproteobacteria.o__Xanthomonadales.f__Sinobacteraceae	2.6493			-
k__Bacteria.p__Proteobacteria.c__Gammaproteobacteria.o__Xanthomonadales.f__Sinobacteraceae.g__Steroidobacter	1.86082			-
k__Bacteria.p__Proteobacteria.c__Gammaproteobacteria.o__Xanthomonadales.f__Sinobacteraceae.Unnamed_f__Sinobacteraceae	2.57216			-
k__Bacteria.p__Proteobacteria.c__Gammaproteobacteria.o__Xanthomonadales.f__Xanthomonadaceae	3.70523			-
k__Bacteria.p__Proteobacteria.c__Gammaproteobacteria.o__Xanthomonadales.f__Xanthomonadaceae.g__Dokdonella	2.43032			-
k__Bacteria.p__Proteobacteria.c__Gammaproteobacteria.o__Xanthomonadales.f__Xanthomonadaceae.g__Luteimonas	2.9404			-
k__Bacteria.p__Proteobacteria.c__Gammaproteobacteria.o__Xanthomonadales.f__Xanthomonadaceae.g__Lysobacter	1.8978			-
k__Bacteria.p__Proteobacteria.c__Gammaproteobacteria.o__Xanthomonadales.f__Xanthomonadaceae.g__Rhodanobacter	1.30103			-
k__Bacteria.p__Proteobacteria.c__Gammaproteobacteria.o__Xanthomonadales.f__Xanthomonadaceae.g__Stenotrophomonas	2.43292			-
k__Bacteria.p__Proteobacteria.c__Gammaproteobacteria.o__Xanthomonadales.f__Xanthomonadaceae.g__Xylella	0.920819			-
k__Bacteria.p__Proteobacteria.c__Gammaproteobacteria.o__Xanthomonadales.f__Xanthomonadaceae.Other	2.14211			-
k__Bacteria.p__Proteobacteria.c__Gammaproteobacteria.o__Xanthomonadales.f__Xanthomonadaceae.Unnamed_f__Xanthomonadaceae	3.53609			-
k__Bacteria.p__Proteobacteria.c__Gammaproteobacteria.o__Xanthomonadales.Other	0			-
k__Bacteria.p__Proteobacteria.c__Gammaproteobacteria.o__Xanthomonadales.Other.Other	0			-
k__Bacteria.p__Proteobacteria.c__Gammaproteobacteria.Other	2.93758			-
k__Bacteria.p__Proteobacteria.c__Gammaproteobacteria.Other.Other	2.93758			-
k__Bacteria.p__Proteobacteria.c__Gammaproteobacteria.Other.Other.Other	2.93758			-
k__Bacteria.p__Proteobacteria.c__Gammaproteobacteria.Unnamed_c__Gammaproteobacteria	1.46288			-
k__Bacteria.p__Proteobacteria.c__TA18	0			-
k__Bacteria.p__Proteobacteria.c__TA18.o__PHOS_HD29	0			-
k__Bacteria.p__Proteobacteria.c__TA18.o__PHOS_HD29.Unnamed_o__PHOS_HD29	0			-
k__Bacteria.p__Proteobacteria.Other	0			-
k__Bacteria.p__Proteobacteria.Other.Other	0			-
k__Bacteria.p__Proteobacteria.Other.Other.Other	0			-
k__Bacteria.p__Proteobacteria.Other.Other.Other.Other	0			-
k__Bacteria.p__SBR1093	0			-
k__Bacteria.p__SBR1093.c__VHS_B5_50	0			-
k__Bacteria.p__SBR1093.c__VHS_B5_50.Unnamed_c__VHS_B5_50	0			-
k__Bacteria.p__Spirochaetes.c___Brachyspirae_	0			-
k__Bacteria.p__Spirochaetes.c___Brachyspirae_.o___Brachyspirales_	0			-
k__Bacteria.p__Spirochaetes.c___Brachyspirae_.o___Brachyspirales_.f__Brachyspiraceae	0			-
k__Bacteria.p__Spirochaetes.c___Brachyspirae_.o___Brachyspirales_.f__Brachyspiraceae.g__Brachyspira	0			-
k__Bacteria.p__Spirochaetes.c__MVP_15	2.63682			-
k__Bacteria.p__Spirochaetes.c__MVP_15.o__PL_11B10	2.63682			-
k__Bacteria.p__Spirochaetes.c__MVP_15.o__PL_11B10.Unnamed_o__PL_11B10	2.63682			-
k__Bacteria.p__Spirochaetes.c__Spirochaetes.o__M2PT2_76	1.02052			-
k__Bacteria.p__Spirochaetes.c__Spirochaetes.o__M2PT2_76.Unnamed_o__M2PT2_76	1.02052			-
k__Bacteria.p__Spirochaetes.c__Spirochaetes.o__Sphaerochaetales	1.39794			-
k__Bacteria.p__Spirochaetes.c__Spirochaetes.o__Sphaerochaetales.f__Sphaerochaetaceae	1.39794			-
k__Bacteria.p__Spirochaetes.c__Spirochaetes.o__Sphaerochaetales.f__Sphaerochaetaceae.g__Sphaerochaeta	1.39794			-
k__Bacteria.p__Spirochaetes.c__Spirochaetes.o__Spirochaetales	4.74274			-
k__Bacteria.p__Spirochaetes.c__Spirochaetes.o__Spirochaetales.f__Spirochaetaceae	4.74274			-
k__Bacteria.p__Spirochaetes.c__Spirochaetes.o__Spirochaetales.f__Spirochaetaceae.g__Treponema	4.74274			-
k__Bacteria.p__Spirochaetes.c__Spirochaetes.o__Spirochaetales.f__Spirochaetaceae.Unnamed_f__Spirochaetaceae	1.33794			-
k__Bacteria.p__Spirochaetes.c__Spirochaetes.Unnamed_c__Spirochaetes	2.69897			-
k__Bacteria.p__SR1	0.3837			-
k__Bacteria.p__SR1.Unnamed_p__SR1	0.3837			-
k__Bacteria.p__Synergistetes	3.00695			-
k__Bacteria.p__Synergistetes.c__Synergistia	3.00695			-
k__Bacteria.p__Synergistetes.c__Synergistia.o__Synergistales	3.00695			-
k__Bacteria.p__Synergistetes.c__Synergistia.o__Synergistales.f__Dethiosulfovibrionaceae	1.57868			-
k__Bacteria.p__Synergistetes.c__Synergistia.o__Synergistales.f__Dethiosulfovibrionaceae.g__Pyramidobacter	0.605548			-
k__Bacteria.p__Synergistetes.c__Synergistia.o__Synergistales.f__Dethiosulfovibrionaceae.g__TG5	0.3837			-
k__Bacteria.p__Synergistetes.c__Synergistia.o__Synergistales.f__Dethiosulfovibrionaceae.Other	0.605548			-
k__Bacteria.p__Synergistetes.c__Synergistia.o__Synergistales.f__Dethiosulfovibrionaceae.Unnamed_f__Dethiosulfovibrionaceae	1.43806			-
k__Bacteria.p__Synergistetes.c__Synergistia.o__Synergistales.f__Synergistaceae	2.99044			-
k__Bacteria.p__Synergistetes.c__Synergistia.o__Synergistales.f__Synergistaceae.g__Candidatus_Tammella	0.207608			-
k__Bacteria.p__Synergistetes.c__Synergistia.o__Synergistales.f__Synergistaceae.Other	1.69191			-
k__Bacteria.p__Synergistetes.c__Synergistia.o__Synergistales.f__Synergistaceae.Unnamed_f__Synergistaceae	2.96728			-
k__Bacteria.p__Tenericutes.c__CK_1C4_19	0.207608			-
k__Bacteria.p__Tenericutes.c__CK_1C4_19.Unnamed_c__CK_1C4_19	0.207608			-
k__Bacteria.p__Tenericutes.c__Mollicutes.o__Acholeplasmatales	1.55003			-
k__Bacteria.p__Tenericutes.c__Mollicutes.o__Acholeplasmatales.f__Acholeplasmataceae	1.52983			-
k__Bacteria.p__Tenericutes.c__Mollicutes.o__Acholeplasmatales.f__Acholeplasmataceae.g__Acholeplasma	1.52983			-
k__Bacteria.p__Tenericutes.c__Mollicutes.o__Acholeplasmatales.Unnamed_o__Acholeplasmatales	0.207608			-
k__Bacteria.p__Tenericutes.c__Mollicutes.o__Anaeroplasmatales	2.74302			-
k__Bacteria.p__Tenericutes.c__Mollicutes.o__Anaeroplasmatales.f__Anaeroplasmataceae	2.74302			-
k__Bacteria.p__Tenericutes.c__Mollicutes.o__Anaeroplasmatales.f__Anaeroplasmataceae.g__Anaeroplasma	2.63682			-
k__Bacteria.p__Tenericutes.c__Mollicutes.o__Anaeroplasmatales.f__Anaeroplasmataceae.g__Asteroleplasma	0.207608			-
k__Bacteria.p__Tenericutes.c__Mollicutes.o__Anaeroplasmatales.f__Anaeroplasmataceae.Other	0			-
k__Bacteria.p__Tenericutes.c__Mollicutes.o__Anaeroplasmatales.f__Anaeroplasmataceae.Unnamed_f__Anaeroplasmataceae	2.28133			-
k__Bacteria.p__Tenericutes.c__Mollicutes.o__Mycoplasmatales	4.54605			-
k__Bacteria.p__Tenericutes.c__Mollicutes.o__Mycoplasmatales.f__Mycoplasmataceae	4.54605			-
k__Bacteria.p__Tenericutes.c__Mollicutes.o__Mycoplasmatales.f__Mycoplasmataceae.g__Mycoplasma	4.54555			-
k__Bacteria.p__Tenericutes.c__Mollicutes.o__Mycoplasmatales.f__Mycoplasmataceae.Unnamed_f__Mycoplasmataceae	2.48902			-
k__Bacteria.p__Tenericutes.c__Mollicutes.o__RsaHF231	1.55003			-
k__Bacteria.p__Tenericutes.c__Mollicutes.o__RsaHF231.Unnamed_o__RsaHF231	1.55003			-
k__Bacteria.p__Tenericutes.c__Mollicutes.Unnamed_c__Mollicutes	2.06795			-
k__Bacteria.p__Tenericutes.c__RF3	3.05754			-
k__Bacteria.p__Tenericutes.c__RF3.o__ML615J_28	3.05754			-
k__Bacteria.p__Tenericutes.c__RF3.o__ML615J_28.Unnamed_o__ML615J_28	3.05754			-
k__Bacteria.p__Thermotogae	0			-
k__Bacteria.p__Thermotogae.c__Thermotogae	0			-
k__Bacteria.p__Thermotogae.c__Thermotogae.o__Thermotogales	0			-
k__Bacteria.p__Thermotogae.c__Thermotogae.o__Thermotogales.f__Thermotogaceae	0			-
k__Bacteria.p__Thermotogae.c__Thermotogae.o__Thermotogales.f__Thermotogaceae.g__Fervidobacterium	0			-
k__Bacteria.p__TM6	0.860821			-
k__Bacteria.p__TM6.c__SJA_4	0.860821			-
k__Bacteria.p__TM6.c__SJA_4.Unnamed_c__SJA_4	0.860821			-
k__Bacteria.p__TM7	2.13447			-
k__Bacteria.p__TM7.c__MJK10	0			-
k__Bacteria.p__TM7.c__MJK10.Unnamed_c__MJK10	0			-
k__Bacteria.p__TM7.c__SC3	0.947971			-
k__Bacteria.p__TM7.c__SC3.Unnamed_c__SC3	0.947971			-
k__Bacteria.p__TM7.c__TM7_3	2.10524			-
k__Bacteria.p__TM7.c__TM7_3.o__CW040	2.01038			-
k__Bacteria.p__TM7.c__TM7_3.o__CW040.f__F16	2.01038			-
k__Bacteria.p__TM7.c__TM7_3.o__CW040.f__F16.Unnamed_f__F16	2.01038			-
k__Bacteria.p__TM7.c__TM7_3.o__EW055	0			-
k__Bacteria.p__TM7.c__TM7_3.o__EW055.Unnamed_o__EW055	0			-
k__Bacteria.p__TM7.c__TM7_3.o__I025	1.3837			-
k__Bacteria.p__TM7.c__TM7_3.o__I025.f__Rs_045	1.3837			-
k__Bacteria.p__TM7.c__TM7_3.o__I025.f__Rs_045.Unnamed_f__Rs_045	1.3837			-
k__Bacteria.p__TM7.c__TM7_3.o__I025.Other	0			-
k__Bacteria.p__TM7.c__TM7_3.o__I025.Other.Other	0			-
k__Bacteria.p__TM7.c__TM7_3.Unnamed_c__TM7_3	0			-
k__Bacteria.p__Verrucomicrobia	4.27493			-
k__Bacteria.p__Verrucomicrobia.c___Pedosphaerae_	1.52983			-
k__Bacteria.p__Verrucomicrobia.c___Pedosphaerae_.o___Pedosphaerales_	1.52983			-
k__Bacteria.p__Verrucomicrobia.c___Pedosphaerae_.o___Pedosphaerales_.f___Pedosphaeraceae_	0			-
k__Bacteria.p__Verrucomicrobia.c___Pedosphaerae_.o___Pedosphaerales_.f___Pedosphaeraceae_.g__Pedosphaera	0			-
k__Bacteria.p__Verrucomicrobia.c___Pedosphaerae_.o___Pedosphaerales_.f__Ellin515	0.3837			-
k__Bacteria.p__Verrucomicrobia.c___Pedosphaerae_.o___Pedosphaerales_.f__Ellin515.Unnamed_f__Ellin515	0.3837			-
k__Bacteria.p__Verrucomicrobia.c___Pedosphaerae_.o___Pedosphaerales_.f__Ellin517	0.68473			-
k__Bacteria.p__Verrucomicrobia.c___Pedosphaerae_.o___Pedosphaerales_.f__Ellin517.Unnamed_f__Ellin517	0.68473			-
k__Bacteria.p__Verrucomicrobia.c___Pedosphaerae_.o___Pedosphaerales_.f__R4_41B	0.947971			-
k__Bacteria.p__Verrucomicrobia.c___Pedosphaerae_.o___Pedosphaerales_.f__R4_41B.Unnamed_f__R4_41B	0.947971			-
k__Bacteria.p__Verrucomicrobia.c___Pedosphaerae_.o___Pedosphaerales_.Other	1.18533			-
k__Bacteria.p__Verrucomicrobia.c___Pedosphaerae_.o___Pedosphaerales_.Other.Other	1.18533			-
k__Bacteria.p__Verrucomicrobia.c___Pedosphaerae_.o___Pedosphaerales_.Unnamed_o___Pedosphaerales_	0.207608			-
k__Bacteria.p__Verrucomicrobia.c___Spartobacteria_	2.92652			-
k__Bacteria.p__Verrucomicrobia.c___Spartobacteria_.o___Chthoniobacterales_	2.92652			-
k__Bacteria.p__Verrucomicrobia.c___Spartobacteria_.o___Chthoniobacterales_.f___Chthoniobacteraceae_	2.92652			-
k__Bacteria.p__Verrucomicrobia.c___Spartobacteria_.o___Chthoniobacterales_.f___Chthoniobacteraceae_.g__Candidatus_Xiphinematobacter	2.64138			-
k__Bacteria.p__Verrucomicrobia.c___Spartobacteria_.o___Chthoniobacterales_.f___Chthoniobacteraceae_.g__Chthoniobacter	0.605548			-
k__Bacteria.p__Verrucomicrobia.c___Spartobacteria_.o___Chthoniobacterales_.f___Chthoniobacteraceae_.g__DA101	1.99294			-
k__Bacteria.p__Verrucomicrobia.c___Spartobacteria_.o___Chthoniobacterales_.f___Chthoniobacteraceae_.g__Ellin506	1.91942			-
k__Bacteria.p__Verrucomicrobia.c___Spartobacteria_.o___Chthoniobacterales_.f___Chthoniobacteraceae_.Other	1.63085			-
k__Bacteria.p__Verrucomicrobia.c___Spartobacteria_.o___Chthoniobacterales_.f___Chthoniobacteraceae_.Unnamed_f___Chthoniobacteraceae_	2.25097			-
k__Bacteria.p__Verrucomicrobia.c__Opitutae	2.85889			-
k__Bacteria.p__Verrucomicrobia.c__Opitutae.o___Cerasicoccales_	2.84809			-
k__Bacteria.p__Verrucomicrobia.c__Opitutae.o___Cerasicoccales_.f___Cerasicoccaceae_	2.84809			-
k__Bacteria.p__Verrucomicrobia.c__Opitutae.o___Cerasicoccales_.f___Cerasicoccaceae_.g__Cerasicoccus	0.207608			-
k__Bacteria.p__Verrucomicrobia.c__Opitutae.o___Cerasicoccales_.f___Cerasicoccaceae_.Unnamed_f___Cerasicoccaceae_	2.84709			-
k__Bacteria.p__Verrucomicrobia.c__Opitutae.o__HA64	0			-
k__Bacteria.p__Verrucomicrobia.c__Opitutae.o__HA64.Unnamed_o__HA64	0			-
k__Bacteria.p__Verrucomicrobia.c__Opitutae.o__Opitutales	1.13703			-
k__Bacteria.p__Verrucomicrobia.c__Opitutae.o__Opitutales.f__Opitutaceae	1.13703			-
k__Bacteria.p__Verrucomicrobia.c__Opitutae.o__Opitutales.f__Opitutaceae.g__Opitutus	0.860821			-
k__Bacteria.p__Verrucomicrobia.c__Opitutae.o__Opitutales.f__Opitutaceae.Unnamed_f__Opitutaceae	0.809668			-
k__Bacteria.p__Verrucomicrobia.c__Opitutae.Other	0.508638			-
k__Bacteria.p__Verrucomicrobia.c__Opitutae.Other.Other	0.508638			-
k__Bacteria.p__Verrucomicrobia.c__Opitutae.Other.Other.Other	0.508638			-
k__Bacteria.p__Verrucomicrobia.c__Verruco_5	4.27493			-
k__Bacteria.p__Verrucomicrobia.c__Verruco_5.o__WCHB1_41	4.27493			-
k__Bacteria.p__Verrucomicrobia.c__Verruco_5.o__WCHB1_41.f__RFP12	4.27339			-
k__Bacteria.p__Verrucomicrobia.c__Verruco_5.o__WCHB1_41.f__RFP12.Unnamed_f__RFP12	4.27339			-
k__Bacteria.p__Verrucomicrobia.c__Verruco_5.o__WCHB1_41.f__WCHB1_25	1.76592			-
k__Bacteria.p__Verrucomicrobia.c__Verruco_5.o__WCHB1_41.f__WCHB1_25.Unnamed_f__WCHB1_25	1.76592			-
k__Bacteria.p__Verrucomicrobia.c__Verruco_5.o__WCHB1_41.Unnamed_o__WCHB1_41	0.920819			-
k__Bacteria.p__Verrucomicrobia.c__Verrucomicrobiae	3.70778			-
k__Bacteria.p__Verrucomicrobia.c__Verrucomicrobiae.o__Verrucomicrobiales	3.70778			-
k__Bacteria.p__Verrucomicrobia.c__Verrucomicrobiae.o__Verrucomicrobiales.f__Verrucomicrobiaceae	3.70778			-
k__Bacteria.p__Verrucomicrobia.c__Verrucomicrobiae.o__Verrucomicrobiales.f__Verrucomicrobiaceae.g__Akkermansia	3.69169			-
k__Bacteria.p__Verrucomicrobia.c__Verrucomicrobiae.o__Verrucomicrobiales.f__Verrucomicrobiaceae.g__Luteolibacter	2.10798			-
k__Bacteria.p__Verrucomicrobia.c__Verrucomicrobiae.o__Verrucomicrobiales.f__Verrucomicrobiaceae.g__Prosthecobacter	1.08267			-
k__Bacteria.p__Verrucomicrobia.c__Verrucomicrobiae.o__Verrucomicrobiales.f__Verrucomicrobiaceae.g__Verrucomicrobium	1.2288			-
k__Bacteria.p__Verrucomicrobia.c__Verrucomicrobiae.o__Verrucomicrobiales.f__Verrucomicrobiaceae.Unnamed_f__Verrucomicrobiaceae	1.45065			-
k__Bacteria.p__WPS_2	2.4198			-
k__Bacteria.p__WPS_2.Unnamed_p__WPS_2	2.4198			-
