# Supplementary material for: Baleen whales host a unique gut microbiome with similarities to both carnivores and herbivores
Source: Nat Commun. 2015 Sep 22;6:8285. doi: 10.1038/ncomms9285 (PMC4595633; doi:10.1038/ncomms9285)
Supplement: Supplementary Data 2 — Output from LEfSe analysis of taxonomic categories as biomarkers of baleen whales vs. right whales. [file ncomms9285-s3.xlsx]

## Sheet: Title
Table S2: Output from LEfSe analysis of taxonomic categories as biomarkers of baleen whales vs. right whales.

## Sheet: .lefse_internal_res.txt)Galaxy2
k__Bacteria.p__Bacteroidetes.c__Bacteroidia.o__Bacteroidales.f___Paraprevotellaceae_.Unnamed_f___Paraprevotellaceae_	3.1549	Right	3.19193	0.00320979
k__Bacteria.p__Bacteroidetes.c__Bacteroidia.o__Bacteroidales.f__Porphyromonadaceae	4.54211	Right	4.08355	0.0183281
k__Bacteria.p__Bacteroidetes.c__Bacteroidia.o__Bacteroidales.f__Porphyromonadaceae.g__Candidatus_Azobacteroides	2.95424	Right	3.10214	0.00298471
k__Bacteria.p__Bacteroidetes.c__Bacteroidia.o__Bacteroidales.f__Porphyromonadaceae.g__Dysgonomonas	3.91001	Right	3.50159	0.0183281
k__Bacteria.p__Bacteroidetes.c__Bacteroidia.o__Bacteroidales.f__Porphyromonadaceae.g__Parabacteroides	4.39169	Right	3.93356	0.028351
k__Bacteria.p__Bacteroidetes.c__Bacteroidia.o__Bacteroidales.Other	2.83614	Right	3.27512	0.0462004
k__Bacteria.p__Bacteroidetes.c__Bacteroidia.o__Bacteroidales.Other.Other	2.83614	Right	3.2765	0.0462004
k__Bacteria.p__Firmicutes.c__Clostridia.o__Clostridiales.f___Mogibacteriaceae_.g__Mogibacterium	3.02996	Right	3.16767	0.00320979
k__Bacteria.p__Firmicutes.c__Clostridia.o__Clostridiales.f__Christensenellaceae	3.56988	Right	3.2901	0.0068649
k__Bacteria.p__Firmicutes.c__Clostridia.o__Clostridiales.f__Christensenellaceae.Unnamed_f__Christensenellaceae	3.56988	Right	3.29084	0.0068649
k__Bacteria.p__Firmicutes.c__Clostridia.o__Clostridiales.f__Eubacteriaceae	3.19233	Right	3.38026	0.0031526
k__Bacteria.p__Firmicutes.c__Clostridia.o__Clostridiales.f__Eubacteriaceae.g__Anaerofustis	2.79835	Right	3.58547	0.00309602
k__Bacteria.p__Firmicutes.c__Clostridia.o__Clostridiales.f__Eubacteriaceae.g__Pseudoramibacter_Eubacterium	2.96782	Right	3.35796	0.00320979
k__Bacteria.p__Firmicutes.c__Clostridia.o__Clostridiales.f__Peptostreptococcaceae.Unnamed_f__Peptostreptococcaceae	4.12664	Right	3.77587	0.0423571
k__Bacteria.p__Firmicutes.c__Clostridia.o__Clostridiales.f__Ruminococcaceae.g__Ruminococcus	4.06178	Right	3.70639	0.00716639
k__Bacteria.p__Firmicutes.c__Clostridia.o__Clostridiales.f__Ruminococcaceae.Other	2.23408	Right	3.85064	0.0204876
k__Bacteria.p__Verrucomicrobia	4.48552	Right	4.14985	0.00441369
k__Bacteria.p__Verrucomicrobia.c__Verruco_5	4.48552	Right	4.14859	0.00441369
k__Bacteria.p__Verrucomicrobia.c__Verruco_5.o__WCHB1_41	4.48552	Right	4.14967	0.00441369
k__Bacteria.p__Verrucomicrobia.c__Verruco_5.o__WCHB1_41.f__RFP12	4.48389	Right	4.14575	0.00441369
k__Bacteria.p__Verrucomicrobia.c__Verruco_5.o__WCHB1_41.f__RFP12.Unnamed_f__RFP12	4.48389	Right	4.14623	0.00441369
k__Bacteria.p__Firmicutes.c__Bacilli.o__Bacillales	2.85711	Rorqual	3.32937	0.00387955
k__Bacteria.p__Firmicutes.c__Bacilli.o__Bacillales.f__Bacillaceae	2.78752	Rorqual	3.38188	0.00298471
k__Bacteria.p__Firmicutes.c__Bacilli.o__Bacillales.f__Bacillaceae.g__Bacillus	2.75822	Rorqual	3.37885	0.00298471
k__Bacteria.p__Firmicutes.c__Bacilli.o__Lactobacillales.f__Lactobacillaceae	2.16596	Rorqual	3.57745	0.0252066
k__Bacteria.p__Firmicutes.c__Clostridia.o__Clostridiales.f___Mogibacteriaceae_.Other	2.98798	Rorqual	3.08105	0.00668682
k__Bacteria.p__Firmicutes.c__Clostridia.o__Clostridiales.f__Clostridiaceae.g__Caldanaerocella	2.25527	Rorqual	3.70712	0.0252066
k__Bacteria.p__Firmicutes.c__Clostridia.o__Clostridiales.f__Lachnospiraceae.g__Blautia	2.9821	Rorqual	3.11824	0.0031526
k__Bacteria.p__Firmicutes.c__Clostridia.o__Clostridiales.f__Lachnospiraceae.g__Butyrivibrio	3.07188	Rorqual	2.97778	0.0252066
k__Bacteria.p__Firmicutes.c__Clostridia.o__Clostridiales.f__Lachnospiraceae.g__Coprococcus	3.14193	Rorqual	3.20136	0.00152888
k__Bacteria.p__Firmicutes.c__Clostridia.o__Clostridiales.f__Lachnospiraceae.g__Dorea	4.04489	Rorqual	3.52074	0.018533
k__Bacteria.p__Firmicutes.c__Clostridia.o__Clostridiales.f__Peptococcaceae.Unnamed_f__Peptococcaceae	2.38021	Rorqual	3.49612	0.0252066
k__Bacteria.p__Firmicutes.c__Clostridia.o__Clostridiales.f__Ruminococcaceae.Unnamed_f__Ruminococcaceae	5.43358	Rorqual	4.80738	0.018533
k__Bacteria.p__Firmicutes.c__Erysipelotrichi	4.59138	Rorqual	4.16746	0.00448325
k__Bacteria.p__Firmicutes.c__Erysipelotrichi.o__Erysipelotrichales	4.59138	Rorqual	4.16746	0.00448325
k__Bacteria.p__Firmicutes.c__Erysipelotrichi.o__Erysipelotrichales.f__Erysipelotrichaceae	4.59138	Rorqual	4.16746	0.00448325
k__Bacteria.p__Firmicutes.c__Erysipelotrichi.o__Erysipelotrichales.f__Erysipelotrichaceae.g___Eubacterium_	4.36419	Rorqual	4.05074	0.00152888
k__Bacteria.p__Firmicutes.c__Erysipelotrichi.o__Erysipelotrichales.f__Erysipelotrichaceae.g__Coprobacillus	2.716	Rorqual	3.10597	0.0247685
k__Archaea	3.64766			-
k__Archaea.p__Crenarchaeota	0			-
k__Archaea.p__Crenarchaeota.c__Thaumarchaeota	0			-
k__Archaea.p__Crenarchaeota.c__Thaumarchaeota.o__Nitrososphaerales	0			-
k__Archaea.p__Crenarchaeota.c__Thaumarchaeota.o__Nitrososphaerales.f__Nitrososphaeraceae	0			-
k__Archaea.p__Crenarchaeota.c__Thaumarchaeota.o__Nitrososphaerales.f__Nitrososphaeraceae.g__Candidatus_Nitrososphaera	0			-
k__Archaea.p__Euryarchaeota	3.64766			-
k__Archaea.p__Euryarchaeota.c__Methanobacteria	0			-
k__Archaea.p__Euryarchaeota.c__Methanobacteria.o__Methanobacteriales	0			-
k__Archaea.p__Euryarchaeota.c__Methanobacteria.o__Methanobacteriales.f__Methanobacteriaceae	0			-
k__Archaea.p__Euryarchaeota.c__Methanobacteria.o__Methanobacteriales.f__Methanobacteriaceae.g__Methanobacterium	0			-
k__Archaea.p__Euryarchaeota.c__Methanobacteria.o__Methanobacteriales.f__Methanobacteriaceae.g__Methanobrevibacter	0			-
k__Archaea.p__Euryarchaeota.c__Methanobacteria.o__Methanobacteriales.f__Methanobacteriaceae.g__Methanosphaera	0			-
k__Archaea.p__Euryarchaeota.c__Methanobacteria.o__Methanobacteriales.f__Methanobacteriaceae.Unnamed_f__Methanobacteriaceae	0			-
k__Archaea.p__Euryarchaeota.c__Methanomicrobia	0			-
k__Archaea.p__Euryarchaeota.c__Methanomicrobia.o__Methanocellales	0			-
k__Archaea.p__Euryarchaeota.c__Methanomicrobia.o__Methanocellales.f__Methanocellaceae	0			-
k__Archaea.p__Euryarchaeota.c__Methanomicrobia.o__Methanocellales.f__Methanocellaceae.g__Methanocella	0			-
k__Archaea.p__Euryarchaeota.c__Methanomicrobia.o__Methanomicrobiales	0			-
k__Archaea.p__Euryarchaeota.c__Methanomicrobia.o__Methanomicrobiales.f__Methanocorpusculaceae	0			-
k__Archaea.p__Euryarchaeota.c__Methanomicrobia.o__Methanomicrobiales.f__Methanocorpusculaceae.g__Methanocorpusculum	0			-
k__Archaea.p__Euryarchaeota.c__Methanomicrobia.o__Methanomicrobiales.f__Methanomicrobiaceae	0			-
k__Archaea.p__Euryarchaeota.c__Methanomicrobia.o__Methanomicrobiales.f__Methanomicrobiaceae.g__Methanoculleus	0			-
k__Archaea.p__Euryarchaeota.c__Methanomicrobia.o__Methanosarcinales	0			-
k__Archaea.p__Euryarchaeota.c__Methanomicrobia.o__Methanosarcinales.f__Methanosarcinaceae	0			-
k__Archaea.p__Euryarchaeota.c__Methanomicrobia.o__Methanosarcinales.f__Methanosarcinaceae.g__Methanimicrococcus	0			-
k__Archaea.p__Euryarchaeota.c__Methanomicrobia.o__Methanosarcinales.f__Methanosarcinaceae.g__Methanosarcina	0			-
k__Archaea.p__Euryarchaeota.c__Thermoplasmata	3.64766			-
k__Archaea.p__Euryarchaeota.c__Thermoplasmata.o__E2	3.64766			-
k__Archaea.p__Euryarchaeota.c__Thermoplasmata.o__E2.f___Methanomassiliicoccaceae_	3.64766			-
k__Archaea.p__Euryarchaeota.c__Thermoplasmata.o__E2.f___Methanomassiliicoccaceae_.g__vadinCA11	3.64766			-
k__Bacteria	5.96921			-
k__Bacteria.Other	0			-
k__Bacteria.Other.Other	0			-
k__Bacteria.Other.Other.Other	0			-
k__Bacteria.Other.Other.Other.Other	0			-
k__Bacteria.Other.Other.Other.Other.Other	0			-
k__Bacteria.p___Thermi_	0			-
k__Bacteria.p___Thermi_.c__Deinococci	0			-
k__Bacteria.p___Thermi_.c__Deinococci.o__Deinococcales	0			-
k__Bacteria.p___Thermi_.c__Deinococci.o__Deinococcales.f__Deinococcaceae	0			-
k__Bacteria.p___Thermi_.c__Deinococci.o__Deinococcales.f__Deinococcaceae.g__Deinococcus	0			-
k__Bacteria.p___Thermi_.c__Deinococci.o__Deinococcales.f__Trueperaceae	0			-
k__Bacteria.p___Thermi_.c__Deinococci.o__Deinococcales.f__Trueperaceae.g__B_42	0			-
k__Bacteria.p___Thermi_.c__Deinococci.o__Thermales	0			-
k__Bacteria.p___Thermi_.c__Deinococci.o__Thermales.f__Thermaceae	0			-
k__Bacteria.p___Thermi_.c__Deinococci.o__Thermales.f__Thermaceae.g__Meiothermus	0			-
k__Bacteria.p__Acidobacteria	1.75696			-
k__Bacteria.p__Acidobacteria.c___Chloracidobacteria_	0			-
k__Bacteria.p__Acidobacteria.c___Chloracidobacteria_.o__PK29	0			-
k__Bacteria.p__Acidobacteria.c___Chloracidobacteria_.o__PK29.Unnamed_o__PK29	0			-
k__Bacteria.p__Acidobacteria.c___Chloracidobacteria_.o__RB41	0			-
k__Bacteria.p__Acidobacteria.c___Chloracidobacteria_.o__RB41.f__Ellin6075	0			-
k__Bacteria.p__Acidobacteria.c___Chloracidobacteria_.o__RB41.f__Ellin6075.Unnamed_f__Ellin6075	0			-
k__Bacteria.p__Acidobacteria.c___Chloracidobacteria_.o__RB41.Unnamed_o__RB41	0			-
k__Bacteria.p__Acidobacteria.c__Acidobacteria_5	0			-
k__Bacteria.p__Acidobacteria.c__Acidobacteria_5.Unnamed_c__Acidobacteria_5	0			-
k__Bacteria.p__Acidobacteria.c__Acidobacteria_6	0			-
k__Bacteria.p__Acidobacteria.c__Acidobacteria_6.o__CCU21	0			-
k__Bacteria.p__Acidobacteria.c__Acidobacteria_6.o__CCU21.Unnamed_o__CCU21	0			-
k__Bacteria.p__Acidobacteria.c__Acidobacteria_6.o__iii1_15	0			-
k__Bacteria.p__Acidobacteria.c__Acidobacteria_6.o__iii1_15.f__RB40	0			-
k__Bacteria.p__Acidobacteria.c__Acidobacteria_6.o__iii1_15.f__RB40.Unnamed_f__RB40	0			-
k__Bacteria.p__Acidobacteria.c__Acidobacteria_6.o__iii1_15.Unnamed_o__iii1_15	0			-
k__Bacteria.p__Acidobacteria.c__Acidobacteriia	1.75696			-
k__Bacteria.p__Acidobacteria.c__Acidobacteriia.o__Acidobacteriales	1.75696			-
k__Bacteria.p__Acidobacteria.c__Acidobacteriia.o__Acidobacteriales.f__Acidobacteriaceae	1.63202			-
k__Bacteria.p__Acidobacteria.c__Acidobacteriia.o__Acidobacteriales.f__Acidobacteriaceae.g__Edaphobacter	0			-
k__Bacteria.p__Acidobacteria.c__Acidobacteriia.o__Acidobacteriales.f__Acidobacteriaceae.g__Terriglobus	0			-
k__Bacteria.p__Acidobacteria.c__Acidobacteriia.o__Acidobacteriales.f__Acidobacteriaceae.Unnamed_f__Acidobacteriaceae	1.63202			-
k__Bacteria.p__Acidobacteria.c__Acidobacteriia.o__Acidobacteriales.f__Koribacteraceae	1.1549			-
k__Bacteria.p__Acidobacteria.c__Acidobacteriia.o__Acidobacteriales.f__Koribacteraceae.g__Candidatus_Koribacter	1.1549			-
k__Bacteria.p__Acidobacteria.c__Acidobacteriia.o__Acidobacteriales.f__Koribacteraceae.Unnamed_f__Koribacteraceae	0			-
k__Bacteria.p__Acidobacteria.c__BPC102	0			-
k__Bacteria.p__Acidobacteria.c__BPC102.o__MVS_40	0			-
k__Bacteria.p__Acidobacteria.c__BPC102.o__MVS_40.Unnamed_o__MVS_40	0			-
k__Bacteria.p__Acidobacteria.c__DA052	0			-
k__Bacteria.p__Acidobacteria.c__DA052.o__Ellin6513	0			-
k__Bacteria.p__Acidobacteria.c__DA052.o__Ellin6513.Unnamed_o__Ellin6513	0			-
k__Bacteria.p__Acidobacteria.c__iii1_8	0			-
k__Bacteria.p__Acidobacteria.c__iii1_8.o__32_20	0			-
k__Bacteria.p__Acidobacteria.c__iii1_8.o__32_20.Unnamed_o__32_20	0			-
k__Bacteria.p__Acidobacteria.c__S035	0			-
k__Bacteria.p__Acidobacteria.c__S035.Unnamed_c__S035	0			-
k__Bacteria.p__Acidobacteria.c__Solibacteres	1.30103			-
k__Bacteria.p__Acidobacteria.c__Solibacteres.o__Solibacterales	1.30103			-
k__Bacteria.p__Acidobacteria.c__Solibacteres.o__Solibacterales.f__AKIW659	0			-
k__Bacteria.p__Acidobacteria.c__Solibacteres.o__Solibacterales.f__AKIW659.Unnamed_f__AKIW659	0			-
k__Bacteria.p__Acidobacteria.c__Solibacteres.o__Solibacterales.f__Solibacteraceae	1.30103			-
k__Bacteria.p__Acidobacteria.c__Solibacteres.o__Solibacterales.f__Solibacteraceae.g__Candidatus_Solibacter	1.30103			-
k__Bacteria.p__Acidobacteria.c__Solibacteres.o__Solibacterales.f__Solibacteraceae.Unnamed_f__Solibacteraceae	0			-
k__Bacteria.p__Acidobacteria.c__Solibacteres.o__Solibacterales.Other	0			-
k__Bacteria.p__Acidobacteria.c__Solibacteres.o__Solibacterales.Other.Other	0			-
k__Bacteria.p__Acidobacteria.c__Solibacteres.o__Solibacterales.Unnamed_o__Solibacterales	0			-
k__Bacteria.p__Acidobacteria.c__Sva0725	0			-
k__Bacteria.p__Acidobacteria.c__Sva0725.o__Sva0725	0			-
k__Bacteria.p__Acidobacteria.c__Sva0725.o__Sva0725.Unnamed_o__Sva0725	0			-
k__Bacteria.p__Actinobacteria	3.50038			-
k__Bacteria.p__Actinobacteria.c__Acidimicrobiia	0			-
k__Bacteria.p__Actinobacteria.c__Acidimicrobiia.o__Acidimicrobiales	0			-
k__Bacteria.p__Actinobacteria.c__Acidimicrobiia.o__Acidimicrobiales.f__Acidimicrobiaceae	0			-
k__Bacteria.p__Actinobacteria.c__Acidimicrobiia.o__Acidimicrobiales.f__Acidimicrobiaceae.Unnamed_f__Acidimicrobiaceae	0			-
k__Bacteria.p__Actinobacteria.c__Acidimicrobiia.o__Acidimicrobiales.f__AKIW874	0			-
k__Bacteria.p__Actinobacteria.c__Acidimicrobiia.o__Acidimicrobiales.f__AKIW874.Unnamed_f__AKIW874	0			-
k__Bacteria.p__Actinobacteria.c__Acidimicrobiia.o__Acidimicrobiales.f__C111	0			-
k__Bacteria.p__Actinobacteria.c__Acidimicrobiia.o__Acidimicrobiales.f__C111.Unnamed_f__C111	0			-
k__Bacteria.p__Actinobacteria.c__Acidimicrobiia.o__Acidimicrobiales.f__EB1017	0			-
k__Bacteria.p__Actinobacteria.c__Acidimicrobiia.o__Acidimicrobiales.f__EB1017.Unnamed_f__EB1017	0			-
k__Bacteria.p__Actinobacteria.c__Acidimicrobiia.o__Acidimicrobiales.f__Iamiaceae	0			-
k__Bacteria.p__Actinobacteria.c__Acidimicrobiia.o__Acidimicrobiales.f__Iamiaceae.g__Iamia	0			-
k__Bacteria.p__Actinobacteria.c__Acidimicrobiia.o__Acidimicrobiales.f__Microthrixaceae	0			-
k__Bacteria.p__Actinobacteria.c__Acidimicrobiia.o__Acidimicrobiales.f__Microthrixaceae.Unnamed_f__Microthrixaceae	0			-
k__Bacteria.p__Actinobacteria.c__Acidimicrobiia.o__Acidimicrobiales.Other	0			-
k__Bacteria.p__Actinobacteria.c__Acidimicrobiia.o__Acidimicrobiales.Other.Other	0			-
k__Bacteria.p__Actinobacteria.c__Acidimicrobiia.o__Acidimicrobiales.Unnamed_o__Acidimicrobiales	0			-
k__Bacteria.p__Actinobacteria.c__Actinobacteria	2.57978			-
k__Bacteria.p__Actinobacteria.c__Actinobacteria.o__Actinomycetales	2.57978			-
k__Bacteria.p__Actinobacteria.c__Actinobacteria.o__Actinomycetales.f__Actinomycetaceae	0			-
k__Bacteria.p__Actinobacteria.c__Actinobacteria.o__Actinomycetales.f__Actinomycetaceae.g__Actinobaculum	0			-
k__Bacteria.p__Actinobacteria.c__Actinobacteria.o__Actinomycetales.f__Actinomycetaceae.g__Actinomyces	0			-
k__Bacteria.p__Actinobacteria.c__Actinobacteria.o__Actinomycetales.f__Actinomycetaceae.g__Arcanobacterium	0			-
k__Bacteria.p__Actinobacteria.c__Actinobacteria.o__Actinomycetales.f__Actinomycetaceae.g__Candidatus_Ancillula	0			-
k__Bacteria.p__Actinobacteria.c__Actinobacteria.o__Actinomycetales.f__Actinomycetaceae.g__Mobiluncus	0			-
k__Bacteria.p__Actinobacteria.c__Actinobacteria.o__Actinomycetales.f__Actinomycetaceae.g__N09	0			-
k__Bacteria.p__Actinobacteria.c__Actinobacteria.o__Actinomycetales.f__Actinomycetaceae.g__Trueperella	0			-
k__Bacteria.p__Actinobacteria.c__Actinobacteria.o__Actinomycetales.f__Actinomycetaceae.Unnamed_f__Actinomycetaceae	0			-
k__Bacteria.p__Actinobacteria.c__Actinobacteria.o__Actinomycetales.f__Actinospicaceae	0			-
k__Bacteria.p__Actinobacteria.c__Actinobacteria.o__Actinomycetales.f__Actinospicaceae.Unnamed_f__Actinospicaceae	0			-
k__Bacteria.p__Actinobacteria.c__Actinobacteria.o__Actinomycetales.f__Actinosynnemataceae	0			-
k__Bacteria.p__Actinobacteria.c__Actinobacteria.o__Actinomycetales.f__Actinosynnemataceae.g__Kibdelosporangium	0			-
k__Bacteria.p__Actinobacteria.c__Actinobacteria.o__Actinomycetales.f__Actinosynnemataceae.g__Lentzea	0			-
k__Bacteria.p__Actinobacteria.c__Actinobacteria.o__Actinomycetales.f__Actinosynnemataceae.Unnamed_f__Actinosynnemataceae	0			-
k__Bacteria.p__Actinobacteria.c__Actinobacteria.o__Actinomycetales.f__Beutenbergiaceae	0			-
k__Bacteria.p__Actinobacteria.c__Actinobacteria.o__Actinomycetales.f__Beutenbergiaceae.Unnamed_f__Beutenbergiaceae	0			-
k__Bacteria.p__Actinobacteria.c__Actinobacteria.o__Actinomycetales.f__Bogoriellaceae	0			-
k__Bacteria.p__Actinobacteria.c__Actinobacteria.o__Actinomycetales.f__Bogoriellaceae.g__Georgenia	0			-
k__Bacteria.p__Actinobacteria.c__Actinobacteria.o__Actinomycetales.f__Brevibacteriaceae	0			-
k__Bacteria.p__Actinobacteria.c__Actinobacteria.o__Actinomycetales.f__Brevibacteriaceae.g__Brevibacterium	0			-
k__Bacteria.p__Actinobacteria.c__Actinobacteria.o__Actinomycetales.f__Cellulomonadaceae	0			-
k__Bacteria.p__Actinobacteria.c__Actinobacteria.o__Actinomycetales.f__Cellulomonadaceae.g__Cellulomonas	0			-
k__Bacteria.p__Actinobacteria.c__Actinobacteria.o__Actinomycetales.f__Cellulomonadaceae.g__Demequina	0			-
k__Bacteria.p__Actinobacteria.c__Actinobacteria.o__Actinomycetales.f__Corynebacteriaceae	2			-
k__Bacteria.p__Actinobacteria.c__Actinobacteria.o__Actinomycetales.f__Corynebacteriaceae.g__Corynebacterium	2			-
k__Bacteria.p__Actinobacteria.c__Actinobacteria.o__Actinomycetales.f__Dermabacteraceae	0			-
k__Bacteria.p__Actinobacteria.c__Actinobacteria.o__Actinomycetales.f__Dermabacteraceae.g__Brachybacterium	0			-
k__Bacteria.p__Actinobacteria.c__Actinobacteria.o__Actinomycetales.f__Dermabacteraceae.Unnamed_f__Dermabacteraceae	0			-
k__Bacteria.p__Actinobacteria.c__Actinobacteria.o__Actinomycetales.f__Dermacoccaceae	0			-
k__Bacteria.p__Actinobacteria.c__Actinobacteria.o__Actinomycetales.f__Dermacoccaceae.g__Dermacoccus	0			-
k__Bacteria.p__Actinobacteria.c__Actinobacteria.o__Actinomycetales.f__Dermatophilaceae	0			-
k__Bacteria.p__Actinobacteria.c__Actinobacteria.o__Actinomycetales.f__Dermatophilaceae.g__Dermatophilus	0			-
k__Bacteria.p__Actinobacteria.c__Actinobacteria.o__Actinomycetales.f__Dietziaceae	0			-
k__Bacteria.p__Actinobacteria.c__Actinobacteria.o__Actinomycetales.f__Dietziaceae.g__Dietzia	0			-
k__Bacteria.p__Actinobacteria.c__Actinobacteria.o__Actinomycetales.f__Frankiaceae	0			-
k__Bacteria.p__Actinobacteria.c__Actinobacteria.o__Actinomycetales.f__Frankiaceae.g__Frankia	0			-
k__Bacteria.p__Actinobacteria.c__Actinobacteria.o__Actinomycetales.f__Frankiaceae.Other	0			-
k__Bacteria.p__Actinobacteria.c__Actinobacteria.o__Actinomycetales.f__Frankiaceae.Unnamed_f__Frankiaceae	0			-
k__Bacteria.p__Actinobacteria.c__Actinobacteria.o__Actinomycetales.f__Geodermatophilaceae	0			-
k__Bacteria.p__Actinobacteria.c__Actinobacteria.o__Actinomycetales.f__Geodermatophilaceae.g__Geodermatophilus	0			-
k__Bacteria.p__Actinobacteria.c__Actinobacteria.o__Actinomycetales.f__Geodermatophilaceae.Other	0			-
k__Bacteria.p__Actinobacteria.c__Actinobacteria.o__Actinomycetales.f__Geodermatophilaceae.Unnamed_f__Geodermatophilaceae	0			-
k__Bacteria.p__Actinobacteria.c__Actinobacteria.o__Actinomycetales.f__Glycomycetaceae	0			-
k__Bacteria.p__Actinobacteria.c__Actinobacteria.o__Actinomycetales.f__Glycomycetaceae.g__Glycomyces	0			-
k__Bacteria.p__Actinobacteria.c__Actinobacteria.o__Actinomycetales.f__Gordoniaceae	0			-
k__Bacteria.p__Actinobacteria.c__Actinobacteria.o__Actinomycetales.f__Gordoniaceae.g__Gordonia	0			-
k__Bacteria.p__Actinobacteria.c__Actinobacteria.o__Actinomycetales.f__Intrasporangiaceae	0			-
k__Bacteria.p__Actinobacteria.c__Actinobacteria.o__Actinomycetales.f__Intrasporangiaceae.Other	0			-
k__Bacteria.p__Actinobacteria.c__Actinobacteria.o__Actinomycetales.f__Intrasporangiaceae.Unnamed_f__Intrasporangiaceae	0			-
k__Bacteria.p__Actinobacteria.c__Actinobacteria.o__Actinomycetales.f__Jonesiaceae	0			-
k__Bacteria.p__Actinobacteria.c__Actinobacteria.o__Actinomycetales.f__Jonesiaceae.Other	0			-
k__Bacteria.p__Actinobacteria.c__Actinobacteria.o__Actinomycetales.f__Jonesiaceae.Unnamed_f__Jonesiaceae	0			-
k__Bacteria.p__Actinobacteria.c__Actinobacteria.o__Actinomycetales.f__Kineosporiaceae	0			-
k__Bacteria.p__Actinobacteria.c__Actinobacteria.o__Actinomycetales.f__Kineosporiaceae.g__Kineococcus	0			-
k__Bacteria.p__Actinobacteria.c__Actinobacteria.o__Actinomycetales.f__Kineosporiaceae.g__Kineosporia	0			-
k__Bacteria.p__Actinobacteria.c__Actinobacteria.o__Actinomycetales.f__Microbacteriaceae	2.14613			-
k__Bacteria.p__Actinobacteria.c__Actinobacteria.o__Actinomycetales.f__Microbacteriaceae.g__Agrococcus	0			-
k__Bacteria.p__Actinobacteria.c__Actinobacteria.o__Actinomycetales.f__Microbacteriaceae.g__Agromyces	0			-
k__Bacteria.p__Actinobacteria.c__Actinobacteria.o__Actinomycetales.f__Microbacteriaceae.g__Cryocola	1.90309			-
k__Bacteria.p__Actinobacteria.c__Actinobacteria.o__Actinomycetales.f__Microbacteriaceae.g__Leucobacter	1.85387			-
k__Bacteria.p__Actinobacteria.c__Actinobacteria.o__Actinomycetales.f__Microbacteriaceae.g__Microbacterium	1.30103			-
k__Bacteria.p__Actinobacteria.c__Actinobacteria.o__Actinomycetales.f__Microbacteriaceae.g__Rathayibacter	0			-
k__Bacteria.p__Actinobacteria.c__Actinobacteria.o__Actinomycetales.f__Microbacteriaceae.g__Yonghaparkia	0			-
k__Bacteria.p__Actinobacteria.c__Actinobacteria.o__Actinomycetales.f__Microbacteriaceae.Other	0			-
k__Bacteria.p__Actinobacteria.c__Actinobacteria.o__Actinomycetales.f__Microbacteriaceae.Unnamed_f__Microbacteriaceae	1.30103			-
k__Bacteria.p__Actinobacteria.c__Actinobacteria.o__Actinomycetales.f__Micrococcaceae	1.75696			-
k__Bacteria.p__Actinobacteria.c__Actinobacteria.o__Actinomycetales.f__Micrococcaceae.g__Arthrobacter	0			-
k__Bacteria.p__Actinobacteria.c__Actinobacteria.o__Actinomycetales.f__Micrococcaceae.g__Kocuria	1.63202			-
k__Bacteria.p__Actinobacteria.c__Actinobacteria.o__Actinomycetales.f__Micrococcaceae.g__Micrococcus	0			-
k__Bacteria.p__Actinobacteria.c__Actinobacteria.o__Actinomycetales.f__Micrococcaceae.Other	0			-
k__Bacteria.p__Actinobacteria.c__Actinobacteria.o__Actinomycetales.f__Micrococcaceae.Unnamed_f__Micrococcaceae	1.30103			-
k__Bacteria.p__Actinobacteria.c__Actinobacteria.o__Actinomycetales.f__Micromonosporaceae	0			-
k__Bacteria.p__Actinobacteria.c__Actinobacteria.o__Actinomycetales.f__Micromonosporaceae.g__Actinoplanes	0			-
k__Bacteria.p__Actinobacteria.c__Actinobacteria.o__Actinomycetales.f__Micromonosporaceae.g__Dactylosporangium	0			-
k__Bacteria.p__Actinobacteria.c__Actinobacteria.o__Actinomycetales.f__Micromonosporaceae.g__Pilimelia	0			-
k__Bacteria.p__Actinobacteria.c__Actinobacteria.o__Actinomycetales.f__Micromonosporaceae.g__Virgisporangium	0			-
k__Bacteria.p__Actinobacteria.c__Actinobacteria.o__Actinomycetales.f__Micromonosporaceae.Other	0			-
k__Bacteria.p__Actinobacteria.c__Actinobacteria.o__Actinomycetales.f__Micromonosporaceae.Unnamed_f__Micromonosporaceae	0			-
k__Bacteria.p__Actinobacteria.c__Actinobacteria.o__Actinomycetales.f__Mycobacteriaceae	2.14613			-
k__Bacteria.p__Actinobacteria.c__Actinobacteria.o__Actinomycetales.f__Mycobacteriaceae.g__Mycobacterium	2.14613			-
k__Bacteria.p__Actinobacteria.c__Actinobacteria.o__Actinomycetales.f__Nakamurellaceae	0			-
k__Bacteria.p__Actinobacteria.c__Actinobacteria.o__Actinomycetales.f__Nakamurellaceae.Unnamed_f__Nakamurellaceae	0			-
k__Bacteria.p__Actinobacteria.c__Actinobacteria.o__Actinomycetales.f__Nocardiaceae	0			-
k__Bacteria.p__Actinobacteria.c__Actinobacteria.o__Actinomycetales.f__Nocardiaceae.g__Nocardia	0			-
k__Bacteria.p__Actinobacteria.c__Actinobacteria.o__Actinomycetales.f__Nocardiaceae.g__Rhodococcus	0			-
k__Bacteria.p__Actinobacteria.c__Actinobacteria.o__Actinomycetales.f__Nocardiaceae.Unnamed_f__Nocardiaceae	0			-
k__Bacteria.p__Actinobacteria.c__Actinobacteria.o__Actinomycetales.f__Nocardioidaceae	0			-
k__Bacteria.p__Actinobacteria.c__Actinobacteria.o__Actinomycetales.f__Nocardioidaceae.g__Actinopolymorpha	0			-
k__Bacteria.p__Actinobacteria.c__Actinobacteria.o__Actinomycetales.f__Nocardioidaceae.g__Aeromicrobium	0			-
k__Bacteria.p__Actinobacteria.c__Actinobacteria.o__Actinomycetales.f__Nocardioidaceae.g__Kribbella	0			-
k__Bacteria.p__Actinobacteria.c__Actinobacteria.o__Actinomycetales.f__Nocardioidaceae.g__Nocardioides	0			-
k__Bacteria.p__Actinobacteria.c__Actinobacteria.o__Actinomycetales.f__Nocardioidaceae.Other	0			-
k__Bacteria.p__Actinobacteria.c__Actinobacteria.o__Actinomycetales.f__Nocardioidaceae.Unnamed_f__Nocardioidaceae	0			-
k__Bacteria.p__Actinobacteria.c__Actinobacteria.o__Actinomycetales.f__Nocardiopsaceae	0			-
k__Bacteria.p__Actinobacteria.c__Actinobacteria.o__Actinomycetales.f__Nocardiopsaceae.Unnamed_f__Nocardiopsaceae	0			-
k__Bacteria.p__Actinobacteria.c__Actinobacteria.o__Actinomycetales.f__Promicromonosporaceae	0			-
k__Bacteria.p__Actinobacteria.c__Actinobacteria.o__Actinomycetales.f__Promicromonosporaceae.g__Cellulosimicrobium	0			-
k__Bacteria.p__Actinobacteria.c__Actinobacteria.o__Actinomycetales.f__Promicromonosporaceae.g__Promicromonospora	0			-
k__Bacteria.p__Actinobacteria.c__Actinobacteria.o__Actinomycetales.f__Promicromonosporaceae.g__Xylanimicrobium	0			-
k__Bacteria.p__Actinobacteria.c__Actinobacteria.o__Actinomycetales.f__Propionibacteriaceae	0			-
k__Bacteria.p__Actinobacteria.c__Actinobacteria.o__Actinomycetales.f__Propionibacteriaceae.g__Propionibacterium	0			-
k__Bacteria.p__Actinobacteria.c__Actinobacteria.o__Actinomycetales.f__Propionibacteriaceae.g__Tessaracoccus	0			-
k__Bacteria.p__Actinobacteria.c__Actinobacteria.o__Actinomycetales.f__Propionibacteriaceae.Unnamed_f__Propionibacteriaceae	0			-
k__Bacteria.p__Actinobacteria.c__Actinobacteria.o__Actinomycetales.f__Pseudonocardiaceae	0			-
k__Bacteria.p__Actinobacteria.c__Actinobacteria.o__Actinomycetales.f__Pseudonocardiaceae.g__Actinomycetospora	0			-
k__Bacteria.p__Actinobacteria.c__Actinobacteria.o__Actinomycetales.f__Pseudonocardiaceae.g__Amycolatopsis	0			-
k__Bacteria.p__Actinobacteria.c__Actinobacteria.o__Actinomycetales.f__Pseudonocardiaceae.g__Pseudonocardia	0			-
k__Bacteria.p__Actinobacteria.c__Actinobacteria.o__Actinomycetales.f__Pseudonocardiaceae.g__Saccharomonospora	0			-
k__Bacteria.p__Actinobacteria.c__Actinobacteria.o__Actinomycetales.f__Pseudonocardiaceae.g__Saccharopolyspora	0			-
k__Bacteria.p__Actinobacteria.c__Actinobacteria.o__Actinomycetales.f__Pseudonocardiaceae.Other	0			-
k__Bacteria.p__Actinobacteria.c__Actinobacteria.o__Actinomycetales.f__Pseudonocardiaceae.Unnamed_f__Pseudonocardiaceae	0			-
k__Bacteria.p__Actinobacteria.c__Actinobacteria.o__Actinomycetales.f__Sanguibacteraceae	0			-
k__Bacteria.p__Actinobacteria.c__Actinobacteria.o__Actinomycetales.f__Sanguibacteraceae.g__Sanguibacter	0			-
k__Bacteria.p__Actinobacteria.c__Actinobacteria.o__Actinomycetales.f__Sanguibacteraceae.Other	0			-
k__Bacteria.p__Actinobacteria.c__Actinobacteria.o__Actinomycetales.f__Sporichthyaceae	0			-
k__Bacteria.p__Actinobacteria.c__Actinobacteria.o__Actinomycetales.f__Sporichthyaceae.Unnamed_f__Sporichthyaceae	0			-
k__Bacteria.p__Actinobacteria.c__Actinobacteria.o__Actinomycetales.f__Streptomycetaceae	0			-
k__Bacteria.p__Actinobacteria.c__Actinobacteria.o__Actinomycetales.f__Streptomycetaceae.g__Streptomyces	0			-
k__Bacteria.p__Actinobacteria.c__Actinobacteria.o__Actinomycetales.f__Streptomycetaceae.Unnamed_f__Streptomycetaceae	0			-
k__Bacteria.p__Actinobacteria.c__Actinobacteria.o__Actinomycetales.f__Streptosporangiaceae	0			-
k__Bacteria.p__Actinobacteria.c__Actinobacteria.o__Actinomycetales.f__Streptosporangiaceae.g__Nonomuraea	0			-
k__Bacteria.p__Actinobacteria.c__Actinobacteria.o__Actinomycetales.f__Streptosporangiaceae.g__Sphaerisporangium	0			-
k__Bacteria.p__Actinobacteria.c__Actinobacteria.o__Actinomycetales.f__Streptosporangiaceae.g__Streptosporangium	0			-
k__Bacteria.p__Actinobacteria.c__Actinobacteria.o__Actinomycetales.f__Streptosporangiaceae.Other	0			-
k__Bacteria.p__Actinobacteria.c__Actinobacteria.o__Actinomycetales.f__Thermomonosporaceae	0			-
k__Bacteria.p__Actinobacteria.c__Actinobacteria.o__Actinomycetales.f__Thermomonosporaceae.g__Actinoallomurus	0			-
k__Bacteria.p__Actinobacteria.c__Actinobacteria.o__Actinomycetales.f__Thermomonosporaceae.g__Actinomadura	0			-
k__Bacteria.p__Actinobacteria.c__Actinobacteria.o__Actinomycetales.f__Williamsiaceae	0			-
k__Bacteria.p__Actinobacteria.c__Actinobacteria.o__Actinomycetales.f__Williamsiaceae.g__Williamsia	0			-
k__Bacteria.p__Actinobacteria.c__Actinobacteria.o__Actinomycetales.f__Yaniellaceae	0			-
k__Bacteria.p__Actinobacteria.c__Actinobacteria.o__Actinomycetales.f__Yaniellaceae.g__Yaniella	0			-
k__Bacteria.p__Actinobacteria.c__Actinobacteria.o__Actinomycetales.Other	1.30103			-
k__Bacteria.p__Actinobacteria.c__Actinobacteria.o__Actinomycetales.Other.Other	1.30103			-
k__Bacteria.p__Actinobacteria.c__Actinobacteria.o__Actinomycetales.Unnamed_o__Actinomycetales	0			-
k__Bacteria.p__Actinobacteria.c__Actinobacteria.o__Bifidobacteriales	0			-
k__Bacteria.p__Actinobacteria.c__Actinobacteria.o__Bifidobacteriales.f__Bifidobacteriaceae	0			-
k__Bacteria.p__Actinobacteria.c__Actinobacteria.o__Bifidobacteriales.f__Bifidobacteriaceae.g__Bifidobacterium	0			-
k__Bacteria.p__Actinobacteria.c__Actinobacteria.o__Bifidobacteriales.f__Bifidobacteriaceae.Other	0			-
k__Bacteria.p__Actinobacteria.c__Actinobacteria.o__Bifidobacteriales.f__Bifidobacteriaceae.Unnamed_f__Bifidobacteriaceae	0			-
k__Bacteria.p__Actinobacteria.c__Actinobacteria.o__Micrococcales	0			-
k__Bacteria.p__Actinobacteria.c__Actinobacteria.o__Micrococcales.Unnamed_o__Micrococcales	0			-
k__Bacteria.p__Actinobacteria.c__Actinobacteria.Other	0			-
k__Bacteria.p__Actinobacteria.c__Actinobacteria.Other.Other	0			-
k__Bacteria.p__Actinobacteria.c__Actinobacteria.Other.Other.Other	0			-
k__Bacteria.p__Actinobacteria.c__Coriobacteriia	3.44483			-
k__Bacteria.p__Actinobacteria.c__Coriobacteriia.o__Coriobacteriales	3.44483			-
k__Bacteria.p__Actinobacteria.c__Coriobacteriia.o__Coriobacteriales.f__Coriobacteriaceae	3.44483			-
k__Bacteria.p__Actinobacteria.c__Coriobacteriia.o__Coriobacteriales.f__Coriobacteriaceae.g__Adlercreutzia	0			-
k__Bacteria.p__Actinobacteria.c__Coriobacteriia.o__Coriobacteriales.f__Coriobacteriaceae.g__Atopobium	0			-
k__Bacteria.p__Actinobacteria.c__Coriobacteriia.o__Coriobacteriales.f__Coriobacteriaceae.g__Collinsella	0			-
k__Bacteria.p__Actinobacteria.c__Coriobacteriia.o__Coriobacteriales.f__Coriobacteriaceae.g__Eggerthella	0			-
k__Bacteria.p__Actinobacteria.c__Coriobacteriia.o__Coriobacteriales.f__Coriobacteriaceae.g__Slackia	0			-
k__Bacteria.p__Actinobacteria.c__Coriobacteriia.o__Coriobacteriales.f__Coriobacteriaceae.Other	0			-
k__Bacteria.p__Actinobacteria.c__Coriobacteriia.o__Coriobacteriales.f__Coriobacteriaceae.Unnamed_f__Coriobacteriaceae	3.44483			-
k__Bacteria.p__Actinobacteria.c__MB_A2_108	0			-
k__Bacteria.p__Actinobacteria.c__MB_A2_108.o__0319_7L14	0			-
k__Bacteria.p__Actinobacteria.c__MB_A2_108.o__0319_7L14.Unnamed_o__0319_7L14	0			-
k__Bacteria.p__Actinobacteria.c__Nitriliruptoria	0			-
k__Bacteria.p__Actinobacteria.c__Nitriliruptoria.o__Euzebyales	0			-
k__Bacteria.p__Actinobacteria.c__Nitriliruptoria.o__Euzebyales.f__Euzebyaceae	0			-
k__Bacteria.p__Actinobacteria.c__Nitriliruptoria.o__Euzebyales.f__Euzebyaceae.g__Euzebya	0			-
k__Bacteria.p__Actinobacteria.c__OPB41	0			-
k__Bacteria.p__Actinobacteria.c__OPB41.Unnamed_c__OPB41	0			-
k__Bacteria.p__Actinobacteria.c__Rubrobacteria	0			-
k__Bacteria.p__Actinobacteria.c__Rubrobacteria.o__Rubrobacterales	0			-
k__Bacteria.p__Actinobacteria.c__Rubrobacteria.o__Rubrobacterales.f__Rubrobacteraceae	0			-
k__Bacteria.p__Actinobacteria.c__Rubrobacteria.o__Rubrobacterales.f__Rubrobacteraceae.g__Rubrobacter	0			-
k__Bacteria.p__Actinobacteria.c__Rubrobacteria.o__Rubrobacterales.f__Rubrobacteraceae.Unnamed_f__Rubrobacteraceae	0			-
k__Bacteria.p__Actinobacteria.c__Thermoleophilia	0			-
k__Bacteria.p__Actinobacteria.c__Thermoleophilia.o__Gaiellales	0			-
k__Bacteria.p__Actinobacteria.c__Thermoleophilia.o__Gaiellales.f__AK1AB1_02E	0			-
k__Bacteria.p__Actinobacteria.c__Thermoleophilia.o__Gaiellales.f__AK1AB1_02E.Unnamed_f__AK1AB1_02E	0			-
k__Bacteria.p__Actinobacteria.c__Thermoleophilia.o__Gaiellales.f__Gaiellaceae	0			-
k__Bacteria.p__Actinobacteria.c__Thermoleophilia.o__Gaiellales.f__Gaiellaceae.Unnamed_f__Gaiellaceae	0			-
k__Bacteria.p__Actinobacteria.c__Thermoleophilia.o__Gaiellales.Unnamed_o__Gaiellales	0			-
k__Bacteria.p__Actinobacteria.c__Thermoleophilia.o__Solirubrobacterales	0			-
k__Bacteria.p__Actinobacteria.c__Thermoleophilia.o__Solirubrobacterales.f__Conexibacteraceae	0			-
k__Bacteria.p__Actinobacteria.c__Thermoleophilia.o__Solirubrobacterales.f__Conexibacteraceae.Unnamed_f__Conexibacteraceae	0			-
k__Bacteria.p__Actinobacteria.c__Thermoleophilia.o__Solirubrobacterales.f__Patulibacteraceae	0			-
k__Bacteria.p__Actinobacteria.c__Thermoleophilia.o__Solirubrobacterales.f__Patulibacteraceae.g__Patulibacter	0			-
k__Bacteria.p__Actinobacteria.c__Thermoleophilia.o__Solirubrobacterales.f__Patulibacteraceae.Other	0			-
k__Bacteria.p__Actinobacteria.c__Thermoleophilia.o__Solirubrobacterales.f__Patulibacteraceae.Unnamed_f__Patulibacteraceae	0			-
k__Bacteria.p__Actinobacteria.c__Thermoleophilia.o__Solirubrobacterales.f__Solirubrobacteraceae	0			-
k__Bacteria.p__Actinobacteria.c__Thermoleophilia.o__Solirubrobacterales.f__Solirubrobacteraceae.g__Solirubrobacter	0			-
k__Bacteria.p__Actinobacteria.c__Thermoleophilia.o__Solirubrobacterales.f__Solirubrobacteraceae.Unnamed_f__Solirubrobacteraceae	0			-
k__Bacteria.p__Actinobacteria.c__Thermoleophilia.o__Solirubrobacterales.Other	0			-
k__Bacteria.p__Actinobacteria.c__Thermoleophilia.o__Solirubrobacterales.Other.Other	0			-
k__Bacteria.p__Actinobacteria.c__Thermoleophilia.o__Solirubrobacterales.Unnamed_o__Solirubrobacterales	0			-
k__Bacteria.p__Actinobacteria.Other	0			-
k__Bacteria.p__Actinobacteria.Other.Other	0			-
k__Bacteria.p__Actinobacteria.Other.Other.Other	0			-
k__Bacteria.p__Actinobacteria.Other.Other.Other.Other	0			-
k__Bacteria.p__AD3	0			-
k__Bacteria.p__AD3.c__ABS_6	0			-
k__Bacteria.p__AD3.c__ABS_6.Unnamed_c__ABS_6	0			-
k__Bacteria.p__AD3.c__JG37_AG_4	0			-
k__Bacteria.p__AD3.c__JG37_AG_4.Unnamed_c__JG37_AG_4	0			-
k__Bacteria.p__Armatimonadetes	1.1549			-
k__Bacteria.p__Armatimonadetes.c___Fimbriimonadia_	1.1549			-
k__Bacteria.p__Armatimonadetes.c___Fimbriimonadia_.o___Fimbriimonadales_	1.1549			-
k__Bacteria.p__Armatimonadetes.c___Fimbriimonadia_.o___Fimbriimonadales_.f___Fimbriimonadaceae_	1.1549			-
k__Bacteria.p__Armatimonadetes.c___Fimbriimonadia_.o___Fimbriimonadales_.f___Fimbriimonadaceae_.g__Fimbriimonas	1.1549			-
k__Bacteria.p__Armatimonadetes.c___Fimbriimonadia_.o___Fimbriimonadales_.f___Fimbriimonadaceae_.Other	0			-
k__Bacteria.p__Armatimonadetes.c___Fimbriimonadia_.o___Fimbriimonadales_.f___Fimbriimonadaceae_.Unnamed_f___Fimbriimonadaceae_	0			-
k__Bacteria.p__Armatimonadetes.c__0319_6E2	0			-
k__Bacteria.p__Armatimonadetes.c__0319_6E2.Unnamed_c__0319_6E2	0			-
k__Bacteria.p__Armatimonadetes.c__Armatimonadia	0			-
k__Bacteria.p__Armatimonadetes.c__Armatimonadia.o__Armatimonadales	0			-
k__Bacteria.p__Armatimonadetes.c__Armatimonadia.o__Armatimonadales.f__Armatimonadaceae	0			-
k__Bacteria.p__Armatimonadetes.c__Armatimonadia.o__Armatimonadales.f__Armatimonadaceae.Unnamed_f__Armatimonadaceae	0			-
k__Bacteria.p__Armatimonadetes.c__Armatimonadia.o__FW68	0			-
k__Bacteria.p__Armatimonadetes.c__Armatimonadia.o__FW68.Unnamed_o__FW68	0			-
k__Bacteria.p__Armatimonadetes.c__Chthonomonadetes	0			-
k__Bacteria.p__Armatimonadetes.c__Chthonomonadetes.o__Chthonomonadales	0			-
k__Bacteria.p__Armatimonadetes.c__Chthonomonadetes.o__Chthonomonadales.f__Chthonomonadaceae	0			-
k__Bacteria.p__Armatimonadetes.c__Chthonomonadetes.o__Chthonomonadales.f__Chthonomonadaceae.Unnamed_f__Chthonomonadaceae	0			-
k__Bacteria.p__Armatimonadetes.c__Chthonomonadetes.o__SJA_22	0			-
k__Bacteria.p__Armatimonadetes.c__Chthonomonadetes.o__SJA_22.Unnamed_o__SJA_22	0			-
k__Bacteria.p__Armatimonadetes.c__SJA_176	0			-
k__Bacteria.p__Armatimonadetes.c__SJA_176.o__RB046	0			-
k__Bacteria.p__Armatimonadetes.c__SJA_176.o__RB046.Unnamed_o__RB046	0			-
k__Bacteria.p__Bacteroidetes	5.25153			-
k__Bacteria.p__Bacteroidetes.c___Saprospirae_	1.63202			-
k__Bacteria.p__Bacteroidetes.c___Saprospirae_.o___Saprospirales_	1.63202			-
k__Bacteria.p__Bacteroidetes.c___Saprospirae_.o___Saprospirales_.f__Chitinophagaceae	1.30103			-
k__Bacteria.p__Bacteroidetes.c___Saprospirae_.o___Saprospirales_.f__Chitinophagaceae.g__Chitinophaga	0			-
k__Bacteria.p__Bacteroidetes.c___Saprospirae_.o___Saprospirales_.f__Chitinophagaceae.g__Flavisolibacter	0			-
k__Bacteria.p__Bacteroidetes.c___Saprospirae_.o___Saprospirales_.f__Chitinophagaceae.g__Segetibacter	0			-
k__Bacteria.p__Bacteroidetes.c___Saprospirae_.o___Saprospirales_.f__Chitinophagaceae.Other	0			-
k__Bacteria.p__Bacteroidetes.c___Saprospirae_.o___Saprospirales_.f__Chitinophagaceae.Unnamed_f__Chitinophagaceae	1.30103			-
k__Bacteria.p__Bacteroidetes.c___Saprospirae_.o___Saprospirales_.f__Saprospiraceae	1.63202			-
k__Bacteria.p__Bacteroidetes.c___Saprospirae_.o___Saprospirales_.f__Saprospiraceae.Unnamed_f__Saprospiraceae	1.63202			-
k__Bacteria.p__Bacteroidetes.c__Bacteroidia	5.25059			-
k__Bacteria.p__Bacteroidetes.c__Bacteroidia.o__Bacteroidales	5.25059			-
k__Bacteria.p__Bacteroidetes.c__Bacteroidia.o__Bacteroidales.f___Barnesiellaceae_	0			-
k__Bacteria.p__Bacteroidetes.c__Bacteroidia.o__Bacteroidales.f___Barnesiellaceae_.Unnamed_f___Barnesiellaceae_	0			-
k__Bacteria.p__Bacteroidetes.c__Bacteroidia.o__Bacteroidales.f___Odoribacteraceae_	3.5333			-
k__Bacteria.p__Bacteroidetes.c__Bacteroidia.o__Bacteroidales.f___Odoribacteraceae_.g__Butyricimonas	0			-
k__Bacteria.p__Bacteroidetes.c__Bacteroidia.o__Bacteroidales.f___Odoribacteraceae_.g__Odoribacter	3.5333			-
k__Bacteria.p__Bacteroidetes.c__Bacteroidia.o__Bacteroidales.f___Paraprevotellaceae_	4.48491			-
k__Bacteria.p__Bacteroidetes.c__Bacteroidia.o__Bacteroidales.f___Paraprevotellaceae_.g___Prevotella_	4.48491			-
k__Bacteria.p__Bacteroidetes.c__Bacteroidia.o__Bacteroidales.f___Paraprevotellaceae_.g__CF231	0			-
k__Bacteria.p__Bacteroidetes.c__Bacteroidia.o__Bacteroidales.f___Paraprevotellaceae_.g__Paraprevotella	0			-
k__Bacteria.p__Bacteroidetes.c__Bacteroidia.o__Bacteroidales.f___Paraprevotellaceae_.g__YRC22	0			-
k__Bacteria.p__Bacteroidetes.c__Bacteroidia.o__Bacteroidales.f___Paraprevotellaceae_.Other	0			-
k__Bacteria.p__Bacteroidetes.c__Bacteroidia.o__Bacteroidales.f__Bacteroidaceae	4.98033			-
k__Bacteria.p__Bacteroidetes.c__Bacteroidia.o__Bacteroidales.f__Bacteroidaceae.g__5_7N15	0			-
k__Bacteria.p__Bacteroidetes.c__Bacteroidia.o__Bacteroidales.f__Bacteroidaceae.g__Bacteroides	4.98013			-
k__Bacteria.p__Bacteroidetes.c__Bacteroidia.o__Bacteroidales.f__Bacteroidaceae.g__BF311	0			-
k__Bacteria.p__Bacteroidetes.c__Bacteroidia.o__Bacteroidales.f__Bacteroidaceae.Other	1.30103			-
k__Bacteria.p__Bacteroidetes.c__Bacteroidia.o__Bacteroidales.f__Bacteroidaceae.Unnamed_f__Bacteroidaceae	1.63202			-
k__Bacteria.p__Bacteroidetes.c__Bacteroidia.o__Bacteroidales.f__BS11	0			-
k__Bacteria.p__Bacteroidetes.c__Bacteroidia.o__Bacteroidales.f__BS11.Unnamed_f__BS11	0			-
k__Bacteria.p__Bacteroidetes.c__Bacteroidia.o__Bacteroidales.f__Marinilabiaceae	0			-
k__Bacteria.p__Bacteroidetes.c__Bacteroidia.o__Bacteroidales.f__Marinilabiaceae.Unnamed_f__Marinilabiaceae	0			-
k__Bacteria.p__Bacteroidetes.c__Bacteroidia.o__Bacteroidales.f__ML635J_40	0			-
k__Bacteria.p__Bacteroidetes.c__Bacteroidia.o__Bacteroidales.f__ML635J_40.Unnamed_f__ML635J_40	0			-
k__Bacteria.p__Bacteroidetes.c__Bacteroidia.o__Bacteroidales.f__p_2534_18B5	0			-
k__Bacteria.p__Bacteroidetes.c__Bacteroidia.o__Bacteroidales.f__p_2534_18B5.Unnamed_f__p_2534_18B5	0			-
k__Bacteria.p__Bacteroidetes.c__Bacteroidia.o__Bacteroidales.f__Porphyromonadaceae.g__Paludibacter	3.06872			-
k__Bacteria.p__Bacteroidetes.c__Bacteroidia.o__Bacteroidales.f__Porphyromonadaceae.g__Porphyromonas	0			-
k__Bacteria.p__Bacteroidetes.c__Bacteroidia.o__Bacteroidales.f__Porphyromonadaceae.g__Tannerella	0			-
k__Bacteria.p__Bacteroidetes.c__Bacteroidia.o__Bacteroidales.f__Porphyromonadaceae.Other	1.30103			-
k__Bacteria.p__Bacteroidetes.c__Bacteroidia.o__Bacteroidales.f__Porphyromonadaceae.Unnamed_f__Porphyromonadaceae	0			-
k__Bacteria.p__Bacteroidetes.c__Bacteroidia.o__Bacteroidales.f__Prevotellaceae	1.30103			-
k__Bacteria.p__Bacteroidetes.c__Bacteroidia.o__Bacteroidales.f__Prevotellaceae.g__Prevotella	1.30103			-
k__Bacteria.p__Bacteroidetes.c__Bacteroidia.o__Bacteroidales.f__Prevotellaceae.Other	0			-
k__Bacteria.p__Bacteroidetes.c__Bacteroidia.o__Bacteroidales.f__Prevotellaceae.Unnamed_f__Prevotellaceae	0			-
k__Bacteria.p__Bacteroidetes.c__Bacteroidia.o__Bacteroidales.f__RF16	1.30103			-
k__Bacteria.p__Bacteroidetes.c__Bacteroidia.o__Bacteroidales.f__RF16.Unnamed_f__RF16	1.30103			-
k__Bacteria.p__Bacteroidetes.c__Bacteroidia.o__Bacteroidales.f__Rikenellaceae	0			-
k__Bacteria.p__Bacteroidetes.c__Bacteroidia.o__Bacteroidales.f__Rikenellaceae.g__PW3	0			-
k__Bacteria.p__Bacteroidetes.c__Bacteroidia.o__Bacteroidales.f__Rikenellaceae.Unnamed_f__Rikenellaceae	0			-
k__Bacteria.p__Bacteroidetes.c__Bacteroidia.o__Bacteroidales.f__S24_7	3.74261			-
k__Bacteria.p__Bacteroidetes.c__Bacteroidia.o__Bacteroidales.f__S24_7.Unnamed_f__S24_7	3.74261			-
k__Bacteria.p__Bacteroidetes.c__Bacteroidia.o__Bacteroidales.f__SB_1	0			-
k__Bacteria.p__Bacteroidetes.c__Bacteroidia.o__Bacteroidales.f__SB_1.Unnamed_f__SB_1	0			-
k__Bacteria.p__Bacteroidetes.c__Bacteroidia.o__Bacteroidales.f__VC21_Bac22	0			-
k__Bacteria.p__Bacteroidetes.c__Bacteroidia.o__Bacteroidales.f__VC21_Bac22.Unnamed_f__VC21_Bac22	0			-
k__Bacteria.p__Bacteroidetes.c__Bacteroidia.o__Bacteroidales.Unnamed_o__Bacteroidales	4.27091			-
k__Bacteria.p__Bacteroidetes.c__Cytophagia	1.90309			-
k__Bacteria.p__Bacteroidetes.c__Cytophagia.o__Cytophagales	1.90309			-
k__Bacteria.p__Bacteroidetes.c__Cytophagia.o__Cytophagales.f__Cyclobacteriaceae	0			-
k__Bacteria.p__Bacteroidetes.c__Cytophagia.o__Cytophagales.f__Cyclobacteriaceae.Unnamed_f__Cyclobacteriaceae	0			-
k__Bacteria.p__Bacteroidetes.c__Cytophagia.o__Cytophagales.f__Cytophagaceae	1.90309			-
k__Bacteria.p__Bacteroidetes.c__Cytophagia.o__Cytophagales.f__Cytophagaceae.g__Adhaeribacter	0			-
k__Bacteria.p__Bacteroidetes.c__Cytophagia.o__Cytophagales.f__Cytophagaceae.g__Dyadobacter	0			-
k__Bacteria.p__Bacteroidetes.c__Cytophagia.o__Cytophagales.f__Cytophagaceae.g__Flectobacillus	0			-
k__Bacteria.p__Bacteroidetes.c__Cytophagia.o__Cytophagales.f__Cytophagaceae.g__Hymenobacter	0			-
k__Bacteria.p__Bacteroidetes.c__Cytophagia.o__Cytophagales.f__Cytophagaceae.g__Larkinella	0			-
k__Bacteria.p__Bacteroidetes.c__Cytophagia.o__Cytophagales.f__Cytophagaceae.g__Leadbetterella	0			-
k__Bacteria.p__Bacteroidetes.c__Cytophagia.o__Cytophagales.f__Cytophagaceae.g__Spirosoma	0			-
k__Bacteria.p__Bacteroidetes.c__Cytophagia.o__Cytophagales.f__Cytophagaceae.g__Sporocytophaga	0			-
k__Bacteria.p__Bacteroidetes.c__Cytophagia.o__Cytophagales.f__Cytophagaceae.Other	0			-
k__Bacteria.p__Bacteroidetes.c__Cytophagia.o__Cytophagales.f__Cytophagaceae.Unnamed_f__Cytophagaceae	1.90309			-
k__Bacteria.p__Bacteroidetes.c__Cytophagia.o__Cytophagales.f__Flammeovirgaceae	0			-
k__Bacteria.p__Bacteroidetes.c__Cytophagia.o__Cytophagales.f__Flammeovirgaceae.g__Roseivirga	0			-
k__Bacteria.p__Bacteroidetes.c__Cytophagia.o__Cytophagales.f__Flammeovirgaceae.Unnamed_f__Flammeovirgaceae	0			-
k__Bacteria.p__Bacteroidetes.c__Flavobacteriia	2.30103			-
k__Bacteria.p__Bacteroidetes.c__Flavobacteriia.o__Flavobacteriales	2.30103			-
k__Bacteria.p__Bacteroidetes.c__Flavobacteriia.o__Flavobacteriales.f___Weeksellaceae_	2.1549			-
k__Bacteria.p__Bacteroidetes.c__Flavobacteriia.o__Flavobacteriales.f___Weeksellaceae_.g__Chryseobacterium	0			-
k__Bacteria.p__Bacteroidetes.c__Flavobacteriia.o__Flavobacteriales.f___Weeksellaceae_.g__Cloacibacterium	0			-
k__Bacteria.p__Bacteroidetes.c__Flavobacteriia.o__Flavobacteriales.f___Weeksellaceae_.g__Elizabethkingia	1.30103			-
k__Bacteria.p__Bacteroidetes.c__Flavobacteriia.o__Flavobacteriales.f___Weeksellaceae_.g__Wautersiella	0			-
k__Bacteria.p__Bacteroidetes.c__Flavobacteriia.o__Flavobacteriales.f___Weeksellaceae_.Other	0			-
k__Bacteria.p__Bacteroidetes.c__Flavobacteriia.o__Flavobacteriales.f___Weeksellaceae_.Unnamed_f___Weeksellaceae_	2.1549			-
k__Bacteria.p__Bacteroidetes.c__Flavobacteriia.o__Flavobacteriales.f__Cryomorphaceae	1.45593			-
k__Bacteria.p__Bacteroidetes.c__Flavobacteriia.o__Flavobacteriales.f__Cryomorphaceae.g__Cryomorpha	0			-
k__Bacteria.p__Bacteroidetes.c__Flavobacteriia.o__Flavobacteriales.f__Cryomorphaceae.g__Fluviicola	0			-
k__Bacteria.p__Bacteroidetes.c__Flavobacteriia.o__Flavobacteriales.f__Cryomorphaceae.Other	0			-
k__Bacteria.p__Bacteroidetes.c__Flavobacteriia.o__Flavobacteriales.f__Cryomorphaceae.Unnamed_f__Cryomorphaceae	1.45593			-
k__Bacteria.p__Bacteroidetes.c__Flavobacteriia.o__Flavobacteriales.f__Flavobacteriaceae	1.45593			-
k__Bacteria.p__Bacteroidetes.c__Flavobacteriia.o__Flavobacteriales.f__Flavobacteriaceae.g__Aequorivita	0			-
k__Bacteria.p__Bacteroidetes.c__Flavobacteriia.o__Flavobacteriales.f__Flavobacteriaceae.g__Flavobacterium	0			-
k__Bacteria.p__Bacteroidetes.c__Flavobacteriia.o__Flavobacteriales.f__Flavobacteriaceae.g__Gelidibacter	0			-
k__Bacteria.p__Bacteroidetes.c__Flavobacteriia.o__Flavobacteriales.f__Flavobacteriaceae.g__Mesonia	0			-
k__Bacteria.p__Bacteroidetes.c__Flavobacteriia.o__Flavobacteriales.f__Flavobacteriaceae.g__Myroides	1.45593			-
k__Bacteria.p__Bacteroidetes.c__Flavobacteriia.o__Flavobacteriales.f__Flavobacteriaceae.g__Tenacibaculum	0			-
k__Bacteria.p__Bacteroidetes.c__Flavobacteriia.o__Flavobacteriales.f__Flavobacteriaceae.g__Winogradskyella	0			-
k__Bacteria.p__Bacteroidetes.c__Flavobacteriia.o__Flavobacteriales.f__Flavobacteriaceae.Other	0			-
k__Bacteria.p__Bacteroidetes.c__Flavobacteriia.o__Flavobacteriales.f__Flavobacteriaceae.Unnamed_f__Flavobacteriaceae	0			-
k__Bacteria.p__Bacteroidetes.c__Flavobacteriia.o__Flavobacteriales.Other	0			-
k__Bacteria.p__Bacteroidetes.c__Flavobacteriia.o__Flavobacteriales.Other.Other	0			-
k__Bacteria.p__Bacteroidetes.c__Flavobacteriia.o__Flavobacteriales.Unnamed_o__Flavobacteriales	0			-
k__Bacteria.p__Bacteroidetes.c__Sphingobacteriia	1.30103			-
k__Bacteria.p__Bacteroidetes.c__Sphingobacteriia.o__Sphingobacteriales	1.30103			-
k__Bacteria.p__Bacteroidetes.c__Sphingobacteriia.o__Sphingobacteriales.f__Sphingobacteriaceae	1.30103			-
k__Bacteria.p__Bacteroidetes.c__Sphingobacteriia.o__Sphingobacteriales.f__Sphingobacteriaceae.g__Pedobacter	1.30103			-
k__Bacteria.p__Bacteroidetes.c__Sphingobacteriia.o__Sphingobacteriales.f__Sphingobacteriaceae.g__Sphingobacterium	1.1549			-
k__Bacteria.p__Bacteroidetes.c__Sphingobacteriia.o__Sphingobacteriales.f__Sphingobacteriaceae.Unnamed_f__Sphingobacteriaceae	0			-
k__Bacteria.p__Bacteroidetes.c__Sphingobacteriia.o__Sphingobacteriales.Other	0			-
k__Bacteria.p__Bacteroidetes.c__Sphingobacteriia.o__Sphingobacteriales.Other.Other	0			-
k__Bacteria.p__Bacteroidetes.c__Sphingobacteriia.o__Sphingobacteriales.Unnamed_o__Sphingobacteriales	0			-
k__Bacteria.p__Bacteroidetes.Other	0			-
k__Bacteria.p__Bacteroidetes.Other.Other	0			-
k__Bacteria.p__Bacteroidetes.Other.Other.Other	0			-
k__Bacteria.p__Bacteroidetes.Other.Other.Other.Other	0			-
k__Bacteria.p__Bacteroidetes.Unnamed_p__Bacteroidetes	2.05799			-
k__Bacteria.p__BHI80_139	0			-
k__Bacteria.p__BHI80_139.Unnamed_p__BHI80_139	0			-
k__Bacteria.p__BRC1	0			-
k__Bacteria.p__BRC1.c__PRR_11	0			-
k__Bacteria.p__BRC1.c__PRR_11.Unnamed_c__PRR_11	0			-
k__Bacteria.p__Chlamydiae	0			-
k__Bacteria.p__Chlamydiae.c__Chlamydiia	0			-
k__Bacteria.p__Chlamydiae.c__Chlamydiia.o__Chlamydiales	0			-
k__Bacteria.p__Chlamydiae.c__Chlamydiia.o__Chlamydiales.f__Parachlamydiaceae	0			-
k__Bacteria.p__Chlamydiae.c__Chlamydiia.o__Chlamydiales.f__Parachlamydiaceae.g__Candidatus_Protochlamydia	0			-
k__Bacteria.p__Chlamydiae.c__Chlamydiia.o__Chlamydiales.f__Parachlamydiaceae.g__Parachlamydia	0			-
k__Bacteria.p__Chlamydiae.c__Chlamydiia.o__Chlamydiales.f__Parachlamydiaceae.Other	0			-
k__Bacteria.p__Chlamydiae.c__Chlamydiia.o__Chlamydiales.f__Parachlamydiaceae.Unnamed_f__Parachlamydiaceae	0			-
k__Bacteria.p__Chlamydiae.c__Chlamydiia.o__Chlamydiales.f__Rhabdochlamydiaceae	0			-
k__Bacteria.p__Chlamydiae.c__Chlamydiia.o__Chlamydiales.f__Rhabdochlamydiaceae.g__Candidatus_Rhabdochlamydia	0			-
k__Bacteria.p__Chlamydiae.c__Chlamydiia.o__Chlamydiales.Unnamed_o__Chlamydiales	0			-
k__Bacteria.p__Chlamydiae.c__Chlamydiia.Unnamed_c__Chlamydiia	0			-
k__Bacteria.p__Chloroflexi	0			-
k__Bacteria.p__Chloroflexi.c__Anaerolineae	0			-
k__Bacteria.p__Chloroflexi.c__Anaerolineae.o__A31	0			-
k__Bacteria.p__Chloroflexi.c__Anaerolineae.o__A31.f__S47	0			-
k__Bacteria.p__Chloroflexi.c__Anaerolineae.o__A31.f__S47.Unnamed_f__S47	0			-
k__Bacteria.p__Chloroflexi.c__Anaerolineae.o__A31.Unnamed_o__A31	0			-
k__Bacteria.p__Chloroflexi.c__Anaerolineae.o__Anaerolineales	0			-
k__Bacteria.p__Chloroflexi.c__Anaerolineae.o__Anaerolineales.f__Anaerolinaceae	0			-
k__Bacteria.p__Chloroflexi.c__Anaerolineae.o__Anaerolineales.f__Anaerolinaceae.g__Longilinea	0			-
k__Bacteria.p__Chloroflexi.c__Anaerolineae.o__Anaerolineales.f__Anaerolinaceae.g__SHD_231	0			-
k__Bacteria.p__Chloroflexi.c__Anaerolineae.o__Anaerolineales.f__Anaerolinaceae.g__T78	0			-
k__Bacteria.p__Chloroflexi.c__Anaerolineae.o__Anaerolineales.f__Anaerolinaceae.Other	0			-
k__Bacteria.p__Chloroflexi.c__Anaerolineae.o__Anaerolineales.f__Anaerolinaceae.Unnamed_f__Anaerolinaceae	0			-
k__Bacteria.p__Chloroflexi.c__Anaerolineae.o__Ardenscatenales	0			-
k__Bacteria.p__Chloroflexi.c__Anaerolineae.o__Ardenscatenales.f__Ardenscatenaceae	0			-
k__Bacteria.p__Chloroflexi.c__Anaerolineae.o__Ardenscatenales.f__Ardenscatenaceae.g__Ardenscatena	0			-
k__Bacteria.p__Chloroflexi.c__Anaerolineae.o__Caldilineales	0			-
k__Bacteria.p__Chloroflexi.c__Anaerolineae.o__Caldilineales.f__Caldilineaceae	0			-
k__Bacteria.p__Chloroflexi.c__Anaerolineae.o__Caldilineales.f__Caldilineaceae.g__Caldilinea	0			-
k__Bacteria.p__Chloroflexi.c__Anaerolineae.o__Caldilineales.f__Caldilineaceae.Unnamed_f__Caldilineaceae	0			-
k__Bacteria.p__Chloroflexi.c__Anaerolineae.o__envOPS12	0			-
k__Bacteria.p__Chloroflexi.c__Anaerolineae.o__envOPS12.Unnamed_o__envOPS12	0			-
k__Bacteria.p__Chloroflexi.c__Anaerolineae.o__GCA004	0			-
k__Bacteria.p__Chloroflexi.c__Anaerolineae.o__GCA004.Unnamed_o__GCA004	0			-
k__Bacteria.p__Chloroflexi.c__Anaerolineae.o__SBR1031	0			-
k__Bacteria.p__Chloroflexi.c__Anaerolineae.o__SBR1031.f__A4b	0			-
k__Bacteria.p__Chloroflexi.c__Anaerolineae.o__SBR1031.f__A4b.Unnamed_f__A4b	0			-
k__Bacteria.p__Chloroflexi.c__Anaerolineae.o__SJA_15	0			-
k__Bacteria.p__Chloroflexi.c__Anaerolineae.o__SJA_15.Unnamed_o__SJA_15	0			-
k__Bacteria.p__Chloroflexi.c__C0119	0			-
k__Bacteria.p__Chloroflexi.c__C0119.Unnamed_c__C0119	0			-
k__Bacteria.p__Chloroflexi.c__Chloroflexi	0			-
k__Bacteria.p__Chloroflexi.c__Chloroflexi.o___Roseiflexales_	0			-
k__Bacteria.p__Chloroflexi.c__Chloroflexi.o___Roseiflexales_.Unnamed_o___Roseiflexales_	0			-
k__Bacteria.p__Chloroflexi.c__Chloroflexi.o__AKIW781	0			-
k__Bacteria.p__Chloroflexi.c__Chloroflexi.o__AKIW781.Unnamed_o__AKIW781	0			-
k__Bacteria.p__Chloroflexi.c__Chloroflexi.o__Chloroflexales	0			-
k__Bacteria.p__Chloroflexi.c__Chloroflexi.o__Chloroflexales.f__Chloroflexaceae	0			-
k__Bacteria.p__Chloroflexi.c__Chloroflexi.o__Chloroflexales.f__Chloroflexaceae.g__Chloronema	0			-
k__Bacteria.p__Chloroflexi.c__Chloroflexi.o__Chloroflexales.f__FFCH7168	0			-
k__Bacteria.p__Chloroflexi.c__Chloroflexi.o__Chloroflexales.f__FFCH7168.Unnamed_f__FFCH7168	0			-
k__Bacteria.p__Chloroflexi.c__Dehalococcoidetes	0			-
k__Bacteria.p__Chloroflexi.c__Dehalococcoidetes.o__Dehalococcoidales	0			-
k__Bacteria.p__Chloroflexi.c__Dehalococcoidetes.o__Dehalococcoidales.f__Dehalococcoidaceae	0			-
k__Bacteria.p__Chloroflexi.c__Dehalococcoidetes.o__Dehalococcoidales.f__Dehalococcoidaceae.Unnamed_f__Dehalococcoidaceae	0			-
k__Bacteria.p__Chloroflexi.c__Ellin6529	0			-
k__Bacteria.p__Chloroflexi.c__Ellin6529.Unnamed_c__Ellin6529	0			-
k__Bacteria.p__Chloroflexi.c__Gitt_GS_136	0			-
k__Bacteria.p__Chloroflexi.c__Gitt_GS_136.Unnamed_c__Gitt_GS_136	0			-
k__Bacteria.p__Chloroflexi.c__Ktedonobacteria	0			-
k__Bacteria.p__Chloroflexi.c__Ktedonobacteria.o__B12_WMSP1	0			-
k__Bacteria.p__Chloroflexi.c__Ktedonobacteria.o__B12_WMSP1.Unnamed_o__B12_WMSP1	0			-
k__Bacteria.p__Chloroflexi.c__Ktedonobacteria.o__JG30_KF_AS9	0			-
k__Bacteria.p__Chloroflexi.c__Ktedonobacteria.o__JG30_KF_AS9.Unnamed_o__JG30_KF_AS9	0			-
k__Bacteria.p__Chloroflexi.c__Ktedonobacteria.o__Ktedonobacterales	0			-
k__Bacteria.p__Chloroflexi.c__Ktedonobacteria.o__Ktedonobacterales.f__Ktedonobacteraceae	0			-
k__Bacteria.p__Chloroflexi.c__Ktedonobacteria.o__Ktedonobacterales.f__Ktedonobacteraceae.g__FFCH10602	0			-
k__Bacteria.p__Chloroflexi.c__Ktedonobacteria.o__Ktedonobacterales.f__Ktedonobacteraceae.Unnamed_f__Ktedonobacteraceae	0			-
k__Bacteria.p__Chloroflexi.c__Ktedonobacteria.o__Thermogemmatisporales	0			-
k__Bacteria.p__Chloroflexi.c__Ktedonobacteria.o__Thermogemmatisporales.f__Thermogemmatisporaceae	0			-
k__Bacteria.p__Chloroflexi.c__Ktedonobacteria.o__Thermogemmatisporales.f__Thermogemmatisporaceae.Unnamed_f__Thermogemmatisporaceae	0			-
k__Bacteria.p__Chloroflexi.c__Ktedonobacteria.Other	0			-
k__Bacteria.p__Chloroflexi.c__Ktedonobacteria.Other.Other	0			-
k__Bacteria.p__Chloroflexi.c__Ktedonobacteria.Other.Other.Other	0			-
k__Bacteria.p__Chloroflexi.c__Ktedonobacteria.Unnamed_c__Ktedonobacteria	0			-
k__Bacteria.p__Chloroflexi.c__S085	0			-
k__Bacteria.p__Chloroflexi.c__S085.Unnamed_c__S085	0			-
k__Bacteria.p__Chloroflexi.c__Thermomicrobia	0			-
k__Bacteria.p__Chloroflexi.c__Thermomicrobia.o__AKYG1722	0			-
k__Bacteria.p__Chloroflexi.c__Thermomicrobia.o__AKYG1722.Unnamed_o__AKYG1722	0			-
k__Bacteria.p__Chloroflexi.c__Thermomicrobia.o__Ellin6537	0			-
k__Bacteria.p__Chloroflexi.c__Thermomicrobia.o__Ellin6537.Unnamed_o__Ellin6537	0			-
k__Bacteria.p__Chloroflexi.c__Thermomicrobia.o__JG30_KF_CM45	0			-
k__Bacteria.p__Chloroflexi.c__Thermomicrobia.o__JG30_KF_CM45.Unnamed_o__JG30_KF_CM45	0			-
k__Bacteria.p__Chloroflexi.c__Thermomicrobia.o__Sphaerobacterales	0			-
k__Bacteria.p__Chloroflexi.c__Thermomicrobia.o__Sphaerobacterales.Unnamed_o__Sphaerobacterales	0			-
k__Bacteria.p__Chloroflexi.c__TK10	0			-
k__Bacteria.p__Chloroflexi.c__TK10.o__AKYG885	0			-
k__Bacteria.p__Chloroflexi.c__TK10.o__AKYG885.f__Dolo_23	0			-
k__Bacteria.p__Chloroflexi.c__TK10.o__AKYG885.f__Dolo_23.Unnamed_f__Dolo_23	0			-
k__Bacteria.p__Chloroflexi.c__TK10.o__B07_WMSP1	0			-
k__Bacteria.p__Chloroflexi.c__TK10.o__B07_WMSP1.f__FFCH4570	0			-
k__Bacteria.p__Chloroflexi.c__TK10.o__B07_WMSP1.f__FFCH4570.Unnamed_f__FFCH4570	0			-
k__Bacteria.p__Chloroflexi.c__TK10.o__B07_WMSP1.Other	0			-
k__Bacteria.p__Chloroflexi.c__TK10.o__B07_WMSP1.Other.Other	0			-
k__Bacteria.p__Chloroflexi.c__TK10.o__B07_WMSP1.Unnamed_o__B07_WMSP1	0			-
k__Bacteria.p__Chloroflexi.Unnamed_p__Chloroflexi	0			-
k__Bacteria.p__Cyanobacteria	2.45593			-
k__Bacteria.p__Cyanobacteria.c__4C0d_2	2.33099			-
k__Bacteria.p__Cyanobacteria.c__4C0d_2.o__MLE1_12	1.30103			-
k__Bacteria.p__Cyanobacteria.c__4C0d_2.o__MLE1_12.Unnamed_o__MLE1_12	1.30103			-
k__Bacteria.p__Cyanobacteria.c__4C0d_2.o__YS2	2.33099			-
k__Bacteria.p__Cyanobacteria.c__4C0d_2.o__YS2.Unnamed_o__YS2	2.33099			-
k__Bacteria.p__Cyanobacteria.c__Chloroplast	1.45593			-
k__Bacteria.p__Cyanobacteria.c__Chloroplast.o__Chlorophyta	0			-
k__Bacteria.p__Cyanobacteria.c__Chloroplast.o__Chlorophyta.f__Chlamydomonadaceae	0			-
k__Bacteria.p__Cyanobacteria.c__Chloroplast.o__Chlorophyta.f__Chlamydomonadaceae.Unnamed_f__Chlamydomonadaceae	0			-
k__Bacteria.p__Cyanobacteria.c__Chloroplast.o__Chlorophyta.f__Trebouxiophyceae	0			-
k__Bacteria.p__Cyanobacteria.c__Chloroplast.o__Chlorophyta.f__Trebouxiophyceae.Unnamed_f__Trebouxiophyceae	0			-
k__Bacteria.p__Cyanobacteria.c__Chloroplast.o__Chlorophyta.Unnamed_o__Chlorophyta	0			-
k__Bacteria.p__Cyanobacteria.c__Chloroplast.o__Haptophyceae	0			-
k__Bacteria.p__Cyanobacteria.c__Chloroplast.o__Haptophyceae.Unnamed_o__Haptophyceae	0			-
k__Bacteria.p__Cyanobacteria.c__Chloroplast.o__Stramenopiles	1.1549			-
k__Bacteria.p__Cyanobacteria.c__Chloroplast.o__Stramenopiles.Unnamed_o__Stramenopiles	1.1549			-
k__Bacteria.p__Cyanobacteria.c__Chloroplast.o__Streptophyta	1.30103			-
k__Bacteria.p__Cyanobacteria.c__Chloroplast.o__Streptophyta.Unnamed_o__Streptophyta	1.30103			-
k__Bacteria.p__Cyanobacteria.c__Chloroplast.Unnamed_c__Chloroplast	0			-
k__Bacteria.p__Cyanobacteria.c__ML635J_21	0			-
k__Bacteria.p__Cyanobacteria.c__ML635J_21.Unnamed_c__ML635J_21	0			-
k__Bacteria.p__Cyanobacteria.c__Nostocophycideae	0			-
k__Bacteria.p__Cyanobacteria.c__Nostocophycideae.o__Nostocales	0			-
k__Bacteria.p__Cyanobacteria.c__Nostocophycideae.o__Nostocales.f__Nostocaceae	0			-
k__Bacteria.p__Cyanobacteria.c__Nostocophycideae.o__Nostocales.f__Nostocaceae.g__Cylindrospermopsis	0			-
k__Bacteria.p__Cyanobacteria.c__Nostocophycideae.o__Nostocales.f__Nostocaceae.Other	0			-
k__Bacteria.p__Cyanobacteria.c__Nostocophycideae.o__Nostocales.f__Nostocaceae.Unnamed_f__Nostocaceae	0			-
k__Bacteria.p__Cyanobacteria.c__Oscillatoriophycideae	0			-
k__Bacteria.p__Cyanobacteria.c__Oscillatoriophycideae.o__Chroococcales	0			-
k__Bacteria.p__Cyanobacteria.c__Oscillatoriophycideae.o__Chroococcales.f__Xenococcaceae	0			-
k__Bacteria.p__Cyanobacteria.c__Oscillatoriophycideae.o__Chroococcales.f__Xenococcaceae.g__Chroococcidiopsis	0			-
k__Bacteria.p__Cyanobacteria.c__Oscillatoriophycideae.o__Chroococcales.f__Xenococcaceae.Unnamed_f__Xenococcaceae	0			-
k__Bacteria.p__Cyanobacteria.c__Oscillatoriophycideae.o__Chroococcales.Other	0			-
k__Bacteria.p__Cyanobacteria.c__Oscillatoriophycideae.o__Chroococcales.Other.Other	0			-
k__Bacteria.p__Cyanobacteria.c__Synechococcophycideae	1.63202			-
k__Bacteria.p__Cyanobacteria.c__Synechococcophycideae.o__Synechococcales	1.63202			-
k__Bacteria.p__Cyanobacteria.c__Synechococcophycideae.o__Synechococcales.f__Synechococcaceae	1.63202			-
k__Bacteria.p__Cyanobacteria.c__Synechococcophycideae.o__Synechococcales.f__Synechococcaceae.g__Synechococcus	1.63202			-
k__Bacteria.p__Cyanobacteria.Unnamed_p__Cyanobacteria	0			-
k__Bacteria.p__Deferribacteres	1.75696			-
k__Bacteria.p__Deferribacteres.c__Deferribacteres	1.75696			-
k__Bacteria.p__Deferribacteres.c__Deferribacteres.o__Deferribacterales	1.75696			-
k__Bacteria.p__Deferribacteres.c__Deferribacteres.o__Deferribacterales.f__Deferribacteraceae	1.75696			-
k__Bacteria.p__Deferribacteres.c__Deferribacteres.o__Deferribacterales.f__Deferribacteraceae.g__Mucispirillum	1.75696			-
k__Bacteria.p__Elusimicrobia	0			-
k__Bacteria.p__Elusimicrobia.c__Elusimicrobia	0			-
k__Bacteria.p__Elusimicrobia.c__Elusimicrobia.o__Elusimicrobiales	0			-
k__Bacteria.p__Elusimicrobia.c__Elusimicrobia.o__Elusimicrobiales.f__Elusimicrobiaceae	0			-
k__Bacteria.p__Elusimicrobia.c__Elusimicrobia.o__Elusimicrobiales.f__Elusimicrobiaceae.Unnamed_f__Elusimicrobiaceae	0			-
k__Bacteria.p__Elusimicrobia.c__Elusimicrobia.o__Elusimicrobiales.Unnamed_o__Elusimicrobiales	0			-
k__Bacteria.p__Elusimicrobia.c__Elusimicrobia.o__FAC88	0			-
k__Bacteria.p__Elusimicrobia.c__Elusimicrobia.o__FAC88.Unnamed_o__FAC88	0			-
k__Bacteria.p__Elusimicrobia.c__Endomicrobia	0			-
k__Bacteria.p__Elusimicrobia.c__Endomicrobia.Unnamed_c__Endomicrobia	0			-
k__Bacteria.p__FBP	0			-
k__Bacteria.p__FBP.Unnamed_p__FBP	0			-
k__Bacteria.p__Fibrobacteres	0			-
k__Bacteria.p__Fibrobacteres.c__Fibrobacteria	0			-
k__Bacteria.p__Fibrobacteres.c__Fibrobacteria.o__Fibrobacterales	0			-
k__Bacteria.p__Fibrobacteres.c__Fibrobacteria.o__Fibrobacterales.f__Fibrobacteraceae	0			-
k__Bacteria.p__Fibrobacteres.c__Fibrobacteria.o__Fibrobacterales.f__Fibrobacteraceae.g__Fibrobacter	0			-
k__Bacteria.p__Fibrobacteres.c__TG3	0			-
k__Bacteria.p__Fibrobacteres.c__TG3.o__TG3_1	0			-
k__Bacteria.p__Fibrobacteres.c__TG3.o__TG3_1.f__TSCOR003_O20	0			-
k__Bacteria.p__Fibrobacteres.c__TG3.o__TG3_1.f__TSCOR003_O20.Unnamed_f__TSCOR003_O20	0			-
k__Bacteria.p__Firmicutes	5.86578			-
k__Bacteria.p__Firmicutes.c__Bacilli	4.1799			-
k__Bacteria.p__Firmicutes.c__Bacilli.o__Bacillales.f___Exiguobacteraceae_	0			-
k__Bacteria.p__Firmicutes.c__Bacilli.o__Bacillales.f___Exiguobacteraceae_.Unnamed_f___Exiguobacteraceae_	0			-
k__Bacteria.p__Firmicutes.c__Bacilli.o__Bacillales.f__Alicyclobacillaceae	0			-
k__Bacteria.p__Firmicutes.c__Bacilli.o__Bacillales.f__Alicyclobacillaceae.g__Alicyclobacillus	0			-
k__Bacteria.p__Firmicutes.c__Bacilli.o__Bacillales.f__Alicyclobacillaceae.Unnamed_f__Alicyclobacillaceae	0			-
k__Bacteria.p__Firmicutes.c__Bacilli.o__Bacillales.f__Bacillaceae.g__Anoxybacillus	0			-
k__Bacteria.p__Firmicutes.c__Bacilli.o__Bacillales.f__Bacillaceae.g__Geobacillus	0			-
k__Bacteria.p__Firmicutes.c__Bacilli.o__Bacillales.f__Bacillaceae.g__Oceanobacillus	0			-
k__Bacteria.p__Firmicutes.c__Bacilli.o__Bacillales.f__Bacillaceae.g__Virgibacillus	0			-
k__Bacteria.p__Firmicutes.c__Bacilli.o__Bacillales.f__Bacillaceae.Other	0			-
k__Bacteria.p__Firmicutes.c__Bacilli.o__Bacillales.f__Bacillaceae.Unnamed_f__Bacillaceae	1.60206			-
k__Bacteria.p__Firmicutes.c__Bacilli.o__Bacillales.f__Paenibacillaceae	0			-
k__Bacteria.p__Firmicutes.c__Bacilli.o__Bacillales.f__Paenibacillaceae.g__Ammoniphilus	0			-
k__Bacteria.p__Firmicutes.c__Bacilli.o__Bacillales.f__Paenibacillaceae.g__Brevibacillus	0			-
k__Bacteria.p__Firmicutes.c__Bacilli.o__Bacillales.f__Paenibacillaceae.g__Cohnella	0			-
k__Bacteria.p__Firmicutes.c__Bacilli.o__Bacillales.f__Paenibacillaceae.g__Paenibacillus	0			-
k__Bacteria.p__Firmicutes.c__Bacilli.o__Bacillales.f__Paenibacillaceae.Unnamed_f__Paenibacillaceae	0			-
k__Bacteria.p__Firmicutes.c__Bacilli.o__Bacillales.f__Planococcaceae	1.45593			-
k__Bacteria.p__Firmicutes.c__Bacilli.o__Bacillales.f__Planococcaceae.g__Planomicrobium	0			-
k__Bacteria.p__Firmicutes.c__Bacilli.o__Bacillales.f__Planococcaceae.g__Rummeliibacillus	0			-
k__Bacteria.p__Firmicutes.c__Bacilli.o__Bacillales.f__Planococcaceae.g__Solibacillus	0			-
k__Bacteria.p__Firmicutes.c__Bacilli.o__Bacillales.f__Planococcaceae.g__Sporosarcina	0			-
k__Bacteria.p__Firmicutes.c__Bacilli.o__Bacillales.f__Planococcaceae.Other	0			-
k__Bacteria.p__Firmicutes.c__Bacilli.o__Bacillales.f__Planococcaceae.Unnamed_f__Planococcaceae	1.45593			-
k__Bacteria.p__Firmicutes.c__Bacilli.o__Bacillales.f__Sporolactobacillaceae	0			-
k__Bacteria.p__Firmicutes.c__Bacilli.o__Bacillales.f__Sporolactobacillaceae.Other	0			-
k__Bacteria.p__Firmicutes.c__Bacilli.o__Bacillales.f__Staphylococcaceae	1.45593			-
k__Bacteria.p__Firmicutes.c__Bacilli.o__Bacillales.f__Staphylococcaceae.g__Jeotgalicoccus	0			-
k__Bacteria.p__Firmicutes.c__Bacilli.o__Bacillales.f__Staphylococcaceae.g__Salinicoccus	0			-
k__Bacteria.p__Firmicutes.c__Bacilli.o__Bacillales.f__Staphylococcaceae.g__Staphylococcus	1.45593			-
k__Bacteria.p__Firmicutes.c__Bacilli.o__Bacillales.f__Thermoactinomycetaceae	0			-
k__Bacteria.p__Firmicutes.c__Bacilli.o__Bacillales.f__Thermoactinomycetaceae.Other	0			-
k__Bacteria.p__Firmicutes.c__Bacilli.o__Bacillales.f__Thermoactinomycetaceae.Unnamed_f__Thermoactinomycetaceae	0			-
k__Bacteria.p__Firmicutes.c__Bacilli.o__Bacillales.Other	0			-
k__Bacteria.p__Firmicutes.c__Bacilli.o__Bacillales.Other.Other	0			-
k__Bacteria.p__Firmicutes.c__Bacilli.o__Bacillales.Unnamed_o__Bacillales	1.93723			-
k__Bacteria.p__Firmicutes.c__Bacilli.o__Gemellales	0			-
k__Bacteria.p__Firmicutes.c__Bacilli.o__Gemellales.f__Gemellaceae	0			-
k__Bacteria.p__Firmicutes.c__Bacilli.o__Gemellales.f__Gemellaceae.g__Gemella	0			-
k__Bacteria.p__Firmicutes.c__Bacilli.o__Haloplasmatales	0			-
k__Bacteria.p__Firmicutes.c__Bacilli.o__Haloplasmatales.f__Haloplasmataceae	0			-
k__Bacteria.p__Firmicutes.c__Bacilli.o__Haloplasmatales.f__Haloplasmataceae.Unnamed_f__Haloplasmataceae	0			-
k__Bacteria.p__Firmicutes.c__Bacilli.o__Lactobacillales	4.15874			-
k__Bacteria.p__Firmicutes.c__Bacilli.o__Lactobacillales.f__Aerococcaceae	0			-
k__Bacteria.p__Firmicutes.c__Bacilli.o__Lactobacillales.f__Aerococcaceae.g__Aerococcus	0			-
k__Bacteria.p__Firmicutes.c__Bacilli.o__Lactobacillales.f__Aerococcaceae.g__Facklamia	0			-
k__Bacteria.p__Firmicutes.c__Bacilli.o__Lactobacillales.f__Aerococcaceae.Unnamed_f__Aerococcaceae	0			-
k__Bacteria.p__Firmicutes.c__Bacilli.o__Lactobacillales.f__Carnobacteriaceae	2.81954			-
k__Bacteria.p__Firmicutes.c__Bacilli.o__Lactobacillales.f__Carnobacteriaceae.g__Desemzia	0			-
k__Bacteria.p__Firmicutes.c__Bacilli.o__Lactobacillales.f__Carnobacteriaceae.g__Granulicatella	0			-
k__Bacteria.p__Firmicutes.c__Bacilli.o__Lactobacillales.f__Carnobacteriaceae.g__Trichococcus	1.60206			-
k__Bacteria.p__Firmicutes.c__Bacilli.o__Lactobacillales.f__Carnobacteriaceae.Other	2.76343			-
k__Bacteria.p__Firmicutes.c__Bacilli.o__Lactobacillales.f__Carnobacteriaceae.Unnamed_f__Carnobacteriaceae	1.60206			-
k__Bacteria.p__Firmicutes.c__Bacilli.o__Lactobacillales.f__Enterococcaceae	3.5076			-
k__Bacteria.p__Firmicutes.c__Bacilli.o__Lactobacillales.f__Enterococcaceae.g__Enterococcus	3.25824			-
k__Bacteria.p__Firmicutes.c__Bacilli.o__Lactobacillales.f__Enterococcaceae.g__Vagococcus	3.14792			-
k__Bacteria.p__Firmicutes.c__Bacilli.o__Lactobacillales.f__Enterococcaceae.Other	0			-
k__Bacteria.p__Firmicutes.c__Bacilli.o__Lactobacillales.f__Enterococcaceae.Unnamed_f__Enterococcaceae	0			-
k__Bacteria.p__Firmicutes.c__Bacilli.o__Lactobacillales.f__Lactobacillaceae.g__Lactobacillus	2.02752			-
k__Bacteria.p__Firmicutes.c__Bacilli.o__Lactobacillales.f__Lactobacillaceae.g__Pediococcus	1.60206			-
k__Bacteria.p__Firmicutes.c__Bacilli.o__Lactobacillales.f__Lactobacillaceae.Other	0			-
k__Bacteria.p__Firmicutes.c__Bacilli.o__Lactobacillales.f__Lactobacillaceae.Unnamed_f__Lactobacillaceae	0			-
k__Bacteria.p__Firmicutes.c__Bacilli.o__Lactobacillales.f__Leuconostocaceae	0			-
k__Bacteria.p__Firmicutes.c__Bacilli.o__Lactobacillales.f__Leuconostocaceae.g__Fructobacillus	0			-
k__Bacteria.p__Firmicutes.c__Bacilli.o__Lactobacillales.f__Leuconostocaceae.g__Leuconostoc	0			-
k__Bacteria.p__Firmicutes.c__Bacilli.o__Lactobacillales.f__Leuconostocaceae.g__Weissella	0			-
k__Bacteria.p__Firmicutes.c__Bacilli.o__Lactobacillales.f__Leuconostocaceae.Unnamed_f__Leuconostocaceae	0			-
k__Bacteria.p__Firmicutes.c__Bacilli.o__Lactobacillales.f__Streptococcaceae	1.77815			-
k__Bacteria.p__Firmicutes.c__Bacilli.o__Lactobacillales.f__Streptococcaceae.g__Lactococcus	0			-
k__Bacteria.p__Firmicutes.c__Bacilli.o__Lactobacillales.f__Streptococcaceae.g__Streptococcus	0			-
k__Bacteria.p__Firmicutes.c__Bacilli.o__Lactobacillales.f__Streptococcaceae.Unnamed_f__Streptococcaceae	1.77815			-
k__Bacteria.p__Firmicutes.c__Bacilli.o__Lactobacillales.Other	4.01401			-
k__Bacteria.p__Firmicutes.c__Bacilli.o__Lactobacillales.Other.Other	4.01401			-
k__Bacteria.p__Firmicutes.c__Bacilli.o__Lactobacillales.Unnamed_o__Lactobacillales	0			-
k__Bacteria.p__Firmicutes.c__Bacilli.o__Turicibacterales	0			-
k__Bacteria.p__Firmicutes.c__Bacilli.o__Turicibacterales.f__Turicibacteraceae	0			-
k__Bacteria.p__Firmicutes.c__Bacilli.o__Turicibacterales.f__Turicibacteraceae.g__Turicibacter	0			-
k__Bacteria.p__Firmicutes.c__Bacilli.Other	0			-
k__Bacteria.p__Firmicutes.c__Bacilli.Other.Other	0			-
k__Bacteria.p__Firmicutes.c__Bacilli.Other.Other.Other	0			-
k__Bacteria.p__Firmicutes.c__Clostridia	5.8325			-
k__Bacteria.p__Firmicutes.c__Clostridia.o__Clostridiales	5.83249			-
k__Bacteria.p__Firmicutes.c__Clostridia.o__Clostridiales.f___Acidaminobacteraceae_	0			-
k__Bacteria.p__Firmicutes.c__Clostridia.o__Clostridiales.f___Acidaminobacteraceae_.g__Fusibacter	0			-
k__Bacteria.p__Firmicutes.c__Clostridia.o__Clostridiales.f___Acidaminobacteraceae_.g__Guggenheimella	0			-
k__Bacteria.p__Firmicutes.c__Clostridia.o__Clostridiales.f___Mogibacteriaceae_	3.80415			-
k__Bacteria.p__Firmicutes.c__Clostridia.o__Clostridiales.f___Mogibacteriaceae_.g__Anaerovorax	2.43366			-
k__Bacteria.p__Firmicutes.c__Clostridia.o__Clostridiales.f___Mogibacteriaceae_.Unnamed_f___Mogibacteriaceae_	3.71912			-
k__Bacteria.p__Firmicutes.c__Clostridia.o__Clostridiales.f___Tissierellaceae_	0			-
k__Bacteria.p__Firmicutes.c__Clostridia.o__Clostridiales.f___Tissierellaceae_.g__Anaerococcus	0			-
k__Bacteria.p__Firmicutes.c__Clostridia.o__Clostridiales.f___Tissierellaceae_.g__Finegoldia	0			-
k__Bacteria.p__Firmicutes.c__Clostridia.o__Clostridiales.f___Tissierellaceae_.g__Gallicola	0			-
k__Bacteria.p__Firmicutes.c__Clostridia.o__Clostridiales.f___Tissierellaceae_.g__GW_34	0			-
k__Bacteria.p__Firmicutes.c__Clostridia.o__Clostridiales.f___Tissierellaceae_.g__Helcococcus	0			-
k__Bacteria.p__Firmicutes.c__Clostridia.o__Clostridiales.f___Tissierellaceae_.g__Parvimonas	0			-
k__Bacteria.p__Firmicutes.c__Clostridia.o__Clostridiales.f___Tissierellaceae_.g__Peptoniphilus	0			-
k__Bacteria.p__Firmicutes.c__Clostridia.o__Clostridiales.f___Tissierellaceae_.g__ph2	0			-
k__Bacteria.p__Firmicutes.c__Clostridia.o__Clostridiales.f___Tissierellaceae_.g__Sedimentibacter	0			-
k__Bacteria.p__Firmicutes.c__Clostridia.o__Clostridiales.f___Tissierellaceae_.g__Tepidimicrobium	0			-
k__Bacteria.p__Firmicutes.c__Clostridia.o__Clostridiales.f___Tissierellaceae_.g__Tissierella_Soehngenia	0			-
k__Bacteria.p__Firmicutes.c__Clostridia.o__Clostridiales.f___Tissierellaceae_.g__WAL_1855D	0			-
k__Bacteria.p__Firmicutes.c__Clostridia.o__Clostridiales.f___Tissierellaceae_.Other	0			-
k__Bacteria.p__Firmicutes.c__Clostridia.o__Clostridiales.f___Tissierellaceae_.Unnamed_f___Tissierellaceae_	0			-
k__Bacteria.p__Firmicutes.c__Clostridia.o__Clostridiales.f__Caldicoprobacteraceae	0			-
k__Bacteria.p__Firmicutes.c__Clostridia.o__Clostridiales.f__Caldicoprobacteraceae.g__Caldicoprobacter	0			-
k__Bacteria.p__Firmicutes.c__Clostridia.o__Clostridiales.f__Christensenellaceae.g__Christensenella	0			-
k__Bacteria.p__Firmicutes.c__Clostridia.o__Clostridiales.f__Clostridiaceae	5.41894			-
k__Bacteria.p__Firmicutes.c__Clostridia.o__Clostridiales.f__Clostridiaceae.g__Alkaliphilus	0			-
k__Bacteria.p__Firmicutes.c__Clostridia.o__Clostridiales.f__Clostridiaceae.g__Caloramator	0			-
k__Bacteria.p__Firmicutes.c__Clostridia.o__Clostridiales.f__Clostridiaceae.g__Candidatus_Arthromitus	0			-
k__Bacteria.p__Firmicutes.c__Clostridia.o__Clostridiales.f__Clostridiaceae.g__Clostridium	5.30972			-
k__Bacteria.p__Firmicutes.c__Clostridia.o__Clostridiales.f__Clostridiaceae.g__Proteiniclasticum	0			-
k__Bacteria.p__Firmicutes.c__Clostridia.o__Clostridiales.f__Clostridiaceae.g__Sarcina	0			-
k__Bacteria.p__Firmicutes.c__Clostridia.o__Clostridiales.f__Clostridiaceae.g__SMB53	0			-
k__Bacteria.p__Firmicutes.c__Clostridia.o__Clostridiales.f__Clostridiaceae.Other	2.76769			-
k__Bacteria.p__Firmicutes.c__Clostridia.o__Clostridiales.f__Clostridiaceae.Unnamed_f__Clostridiaceae	4.76161			-
k__Bacteria.p__Firmicutes.c__Clostridia.o__Clostridiales.f__Dehalobacteriaceae	2.56988			-
k__Bacteria.p__Firmicutes.c__Clostridia.o__Clostridiales.f__Dehalobacteriaceae.g__Dehalobacterium	2.51663			-
k__Bacteria.p__Firmicutes.c__Clostridia.o__Clostridiales.f__Dehalobacteriaceae.Unnamed_f__Dehalobacteriaceae	1.63202			-
k__Bacteria.p__Firmicutes.c__Clostridia.o__Clostridiales.f__EtOH8	0			-
k__Bacteria.p__Firmicutes.c__Clostridia.o__Clostridiales.f__EtOH8.Unnamed_f__EtOH8	0			-
k__Bacteria.p__Firmicutes.c__Clostridia.o__Clostridiales.f__Eubacteriaceae.g__Acetobacterium	0			-
k__Bacteria.p__Firmicutes.c__Clostridia.o__Clostridiales.f__Eubacteriaceae.g__Alkalibacter	0			-
k__Bacteria.p__Firmicutes.c__Clostridia.o__Clostridiales.f__Eubacteriaceae.Unnamed_f__Eubacteriaceae	0			-
k__Bacteria.p__Firmicutes.c__Clostridia.o__Clostridiales.f__Gracilibacteraceae	0			-
k__Bacteria.p__Firmicutes.c__Clostridia.o__Clostridiales.f__Gracilibacteraceae.Unnamed_f__Gracilibacteraceae	0			-
k__Bacteria.p__Firmicutes.c__Clostridia.o__Clostridiales.f__Lachnospiraceae	4.57931			-
k__Bacteria.p__Firmicutes.c__Clostridia.o__Clostridiales.f__Lachnospiraceae.g___Ruminococcus_	0			-
k__Bacteria.p__Firmicutes.c__Clostridia.o__Clostridiales.f__Lachnospiraceae.g__Anaerostipes	0			-
k__Bacteria.p__Firmicutes.c__Clostridia.o__Clostridiales.f__Lachnospiraceae.g__Epulopiscium	1.60206			-
k__Bacteria.p__Firmicutes.c__Clostridia.o__Clostridiales.f__Lachnospiraceae.g__Lachnospira	0			-
k__Bacteria.p__Firmicutes.c__Clostridia.o__Clostridiales.f__Lachnospiraceae.g__Moryella	2.32855			-
k__Bacteria.p__Firmicutes.c__Clostridia.o__Clostridiales.f__Lachnospiraceae.g__Oribacterium	0			-
k__Bacteria.p__Firmicutes.c__Clostridia.o__Clostridiales.f__Lachnospiraceae.g__Pseudobutyrivibrio	0			-
k__Bacteria.p__Firmicutes.c__Clostridia.o__Clostridiales.f__Lachnospiraceae.g__Roseburia	0			-
k__Bacteria.p__Firmicutes.c__Clostridia.o__Clostridiales.f__Lachnospiraceae.g__Shuttleworthia	0			-
k__Bacteria.p__Firmicutes.c__Clostridia.o__Clostridiales.f__Lachnospiraceae.Other	3.50125			-
k__Bacteria.p__Firmicutes.c__Clostridia.o__Clostridiales.f__Lachnospiraceae.Unnamed_f__Lachnospiraceae	4.34891			-
k__Bacteria.p__Firmicutes.c__Clostridia.o__Clostridiales.f__Peptococcaceae	4.02484			-
k__Bacteria.p__Firmicutes.c__Clostridia.o__Clostridiales.f__Peptococcaceae.g__Dehalobacter_Syntrophobotulus	0			-
k__Bacteria.p__Firmicutes.c__Clostridia.o__Clostridiales.f__Peptococcaceae.g__Desulfosporosinus	0			-
k__Bacteria.p__Firmicutes.c__Clostridia.o__Clostridiales.f__Peptococcaceae.g__Desulfotomaculum	0			-
k__Bacteria.p__Firmicutes.c__Clostridia.o__Clostridiales.f__Peptococcaceae.g__Desulfurispora	0			-
k__Bacteria.p__Firmicutes.c__Clostridia.o__Clostridiales.f__Peptococcaceae.g__Niigata_25	0			-
k__Bacteria.p__Firmicutes.c__Clostridia.o__Clostridiales.f__Peptococcaceae.g__Pelotomaculum	0			-
k__Bacteria.p__Firmicutes.c__Clostridia.o__Clostridiales.f__Peptococcaceae.g__Peptococcus	4.01488			-
k__Bacteria.p__Firmicutes.c__Clostridia.o__Clostridiales.f__Peptococcaceae.g__rc4_4	2.05799			-
k__Bacteria.p__Firmicutes.c__Clostridia.o__Clostridiales.f__Peptococcaceae.Other	0			-
k__Bacteria.p__Firmicutes.c__Clostridia.o__Clostridiales.f__Peptostreptococcaceae	4.13943			-
k__Bacteria.p__Firmicutes.c__Clostridia.o__Clostridiales.f__Peptostreptococcaceae.g__Peptostreptococcus	3.08376			-
k__Bacteria.p__Firmicutes.c__Clostridia.o__Clostridiales.f__Peptostreptococcaceae.g__Tepidibacter	0			-
k__Bacteria.p__Firmicutes.c__Clostridia.o__Clostridiales.f__Ruminococcaceae	5.47864			-
k__Bacteria.p__Firmicutes.c__Clostridia.o__Clostridiales.f__Ruminococcaceae.g__Anaerofilum	0			-
k__Bacteria.p__Firmicutes.c__Clostridia.o__Clostridiales.f__Ruminococcaceae.g__Anaerotruncus	0			-
k__Bacteria.p__Firmicutes.c__Clostridia.o__Clostridiales.f__Ruminococcaceae.g__Faecalibacterium	1.60206			-
k__Bacteria.p__Firmicutes.c__Clostridia.o__Clostridiales.f__Ruminococcaceae.g__Oscillospira	4.5645			-
k__Bacteria.p__Firmicutes.c__Clostridia.o__Clostridiales.f__Symbiobacteriaceae	0			-
k__Bacteria.p__Firmicutes.c__Clostridia.o__Clostridiales.f__Symbiobacteriaceae.g__Symbiobacterium	0			-
k__Bacteria.p__Firmicutes.c__Clostridia.o__Clostridiales.f__Symbiobacteriaceae.Unnamed_f__Symbiobacteriaceae	0			-
k__Bacteria.p__Firmicutes.c__Clostridia.o__Clostridiales.f__Syntrophomonadaceae	2.80618			-
k__Bacteria.p__Firmicutes.c__Clostridia.o__Clostridiales.f__Syntrophomonadaceae.g__Syntrophomonas	2.80618			-
k__Bacteria.p__Firmicutes.c__Clostridia.o__Clostridiales.f__Veillonellaceae	3.27548			-
k__Bacteria.p__Firmicutes.c__Clostridia.o__Clostridiales.f__Veillonellaceae.g__Acidaminococcus	2.07918			-
k__Bacteria.p__Firmicutes.c__Clostridia.o__Clostridiales.f__Veillonellaceae.g__Anaerovibrio	0			-
k__Bacteria.p__Firmicutes.c__Clostridia.o__Clostridiales.f__Veillonellaceae.g__BSV43	0			-
k__Bacteria.p__Firmicutes.c__Clostridia.o__Clostridiales.f__Veillonellaceae.g__Dialister	0			-
k__Bacteria.p__Firmicutes.c__Clostridia.o__Clostridiales.f__Veillonellaceae.g__Megamonas	0			-
k__Bacteria.p__Firmicutes.c__Clostridia.o__Clostridiales.f__Veillonellaceae.g__Megasphaera	0			-
k__Bacteria.p__Firmicutes.c__Clostridia.o__Clostridiales.f__Veillonellaceae.g__Mitsuokella	0			-
k__Bacteria.p__Firmicutes.c__Clostridia.o__Clostridiales.f__Veillonellaceae.g__Pelosinus	0			-
k__Bacteria.p__Firmicutes.c__Clostridia.o__Clostridiales.f__Veillonellaceae.g__Phascolarctobacterium	3.20412			-
k__Bacteria.p__Firmicutes.c__Clostridia.o__Clostridiales.f__Veillonellaceae.g__Selenomonas	0			-
k__Bacteria.p__Firmicutes.c__Clostridia.o__Clostridiales.f__Veillonellaceae.g__Sporomusa	0			-
k__Bacteria.p__Firmicutes.c__Clostridia.o__Clostridiales.f__Veillonellaceae.g__Succiniclasticum	0			-
k__Bacteria.p__Firmicutes.c__Clostridia.o__Clostridiales.f__Veillonellaceae.g__Veillonella	0			-
k__Bacteria.p__Firmicutes.c__Clostridia.o__Clostridiales.f__Veillonellaceae.Other	1.30103			-
k__Bacteria.p__Firmicutes.c__Clostridia.o__Clostridiales.f__Veillonellaceae.Unnamed_f__Veillonellaceae	2.45593			-
k__Bacteria.p__Firmicutes.c__Clostridia.o__Clostridiales.Other	4.2684			-
k__Bacteria.p__Firmicutes.c__Clostridia.o__Clostridiales.Other.Other	4.2684			-
k__Bacteria.p__Firmicutes.c__Clostridia.o__Clostridiales.Unnamed_o__Clostridiales	4.83517			-
k__Bacteria.p__Firmicutes.c__Clostridia.o__MBA08	0			-
k__Bacteria.p__Firmicutes.c__Clostridia.o__MBA08.Unnamed_o__MBA08	0			-
k__Bacteria.p__Firmicutes.c__Clostridia.o__OPB54	0			-
k__Bacteria.p__Firmicutes.c__Clostridia.o__OPB54.Unnamed_o__OPB54	0			-
k__Bacteria.p__Firmicutes.c__Clostridia.o__SHA_98	0			-
k__Bacteria.p__Firmicutes.c__Clostridia.o__SHA_98.Unnamed_o__SHA_98	0			-
k__Bacteria.p__Firmicutes.c__Clostridia.o__Thermoanaerobacterales	1.30103			-
k__Bacteria.p__Firmicutes.c__Clostridia.o__Thermoanaerobacterales.Unnamed_o__Thermoanaerobacterales	1.30103			-
k__Bacteria.p__Firmicutes.c__Clostridia.Other	0			-
k__Bacteria.p__Firmicutes.c__Clostridia.Other.Other	0			-
k__Bacteria.p__Firmicutes.c__Clostridia.Other.Other.Other	0			-
k__Bacteria.p__Firmicutes.c__Clostridia.Unnamed_c__Clostridia	0			-
k__Bacteria.p__Firmicutes.c__Erysipelotrichi.o__Erysipelotrichales.f__Erysipelotrichaceae.g__Allobaculum	0			-
k__Bacteria.p__Firmicutes.c__Erysipelotrichi.o__Erysipelotrichales.f__Erysipelotrichaceae.g__Bulleidia	3.227			-
k__Bacteria.p__Firmicutes.c__Erysipelotrichi.o__Erysipelotrichales.f__Erysipelotrichaceae.g__Catenibacterium	0			-
k__Bacteria.p__Firmicutes.c__Erysipelotrichi.o__Erysipelotrichales.f__Erysipelotrichaceae.g__cc_115	0			-
k__Bacteria.p__Firmicutes.c__Erysipelotrichi.o__Erysipelotrichales.f__Erysipelotrichaceae.g__Erysipelothrix	0			-
k__Bacteria.p__Firmicutes.c__Erysipelotrichi.o__Erysipelotrichales.f__Erysipelotrichaceae.g__Holdemania	0			-
k__Bacteria.p__Firmicutes.c__Erysipelotrichi.o__Erysipelotrichales.f__Erysipelotrichaceae.g__L7A_E11	0			-
k__Bacteria.p__Firmicutes.c__Erysipelotrichi.o__Erysipelotrichales.f__Erysipelotrichaceae.g__p_75_a5	3.93101			-
k__Bacteria.p__Firmicutes.c__Erysipelotrichi.o__Erysipelotrichales.f__Erysipelotrichaceae.g__PSB_M_3	0			-
k__Bacteria.p__Firmicutes.c__Erysipelotrichi.o__Erysipelotrichales.f__Erysipelotrichaceae.g__RFN20	2.92428			-
k__Bacteria.p__Firmicutes.c__Erysipelotrichi.o__Erysipelotrichales.f__Erysipelotrichaceae.g__Sharpea	0			-
k__Bacteria.p__Firmicutes.c__Erysipelotrichi.o__Erysipelotrichales.f__Erysipelotrichaceae.Other	0			-
k__Bacteria.p__Firmicutes.c__Erysipelotrichi.o__Erysipelotrichales.f__Erysipelotrichaceae.Unnamed_f__Erysipelotrichaceae	3.63548			-
k__Bacteria.p__Firmicutes.Other	0			-
k__Bacteria.p__Firmicutes.Other.Other	0			-
k__Bacteria.p__Firmicutes.Other.Other.Other	0			-
k__Bacteria.p__Firmicutes.Other.Other.Other.Other	0			-
k__Bacteria.p__Fusobacteria	3.47712			-
k__Bacteria.p__Fusobacteria.c__Fusobacteriia	3.47712			-
k__Bacteria.p__Fusobacteria.c__Fusobacteriia.o__Fusobacteriales	3.47712			-
k__Bacteria.p__Fusobacteria.c__Fusobacteriia.o__Fusobacteriales.f__Fusobacteriaceae	3.47712			-
k__Bacteria.p__Fusobacteria.c__Fusobacteriia.o__Fusobacteriales.f__Fusobacteriaceae.g__Cetobacterium	3.31024			-
k__Bacteria.p__Fusobacteria.c__Fusobacteriia.o__Fusobacteriales.f__Fusobacteriaceae.g__Fusobacterium	3.07188			-
k__Bacteria.p__Fusobacteria.c__Fusobacteriia.o__Fusobacteriales.f__Fusobacteriaceae.Other	0			-
k__Bacteria.p__Fusobacteria.c__Fusobacteriia.o__Fusobacteriales.f__Leptotrichiaceae	0			-
k__Bacteria.p__Fusobacteria.c__Fusobacteriia.o__Fusobacteriales.f__Leptotrichiaceae.g__Leptotrichia	0			-
k__Bacteria.p__GAL15	0			-
k__Bacteria.p__GAL15.Unnamed_p__GAL15	0			-
k__Bacteria.p__Gemmatimonadetes	0			-
k__Bacteria.p__Gemmatimonadetes.c__Gemm_1	0			-
k__Bacteria.p__Gemmatimonadetes.c__Gemm_1.Unnamed_c__Gemm_1	0			-
k__Bacteria.p__Gemmatimonadetes.c__Gemm_3	0			-
k__Bacteria.p__Gemmatimonadetes.c__Gemm_3.Unnamed_c__Gemm_3	0			-
k__Bacteria.p__Gemmatimonadetes.c__Gemm_5	0			-
k__Bacteria.p__Gemmatimonadetes.c__Gemm_5.Unnamed_c__Gemm_5	0			-
k__Bacteria.p__Gemmatimonadetes.c__Gemmatimonadetes	0			-
k__Bacteria.p__Gemmatimonadetes.c__Gemmatimonadetes.o__Ellin5290	0			-
k__Bacteria.p__Gemmatimonadetes.c__Gemmatimonadetes.o__Ellin5290.Unnamed_o__Ellin5290	0			-
k__Bacteria.p__Gemmatimonadetes.c__Gemmatimonadetes.o__Gemmatimonadales	0			-
k__Bacteria.p__Gemmatimonadetes.c__Gemmatimonadetes.o__Gemmatimonadales.f__Ellin5301	0			-
k__Bacteria.p__Gemmatimonadetes.c__Gemmatimonadetes.o__Gemmatimonadales.f__Ellin5301.Unnamed_f__Ellin5301	0			-
k__Bacteria.p__Gemmatimonadetes.c__Gemmatimonadetes.o__Gemmatimonadales.f__Gemmatimonadaceae	0			-
k__Bacteria.p__Gemmatimonadetes.c__Gemmatimonadetes.o__Gemmatimonadales.f__Gemmatimonadaceae.g__Gemmatimonas	0			-
k__Bacteria.p__Gemmatimonadetes.c__Gemmatimonadetes.o__Gemmatimonadales.Unnamed_o__Gemmatimonadales	0			-
k__Bacteria.p__Gemmatimonadetes.c__Gemmatimonadetes.o__N1423WL	0			-
k__Bacteria.p__Gemmatimonadetes.c__Gemmatimonadetes.o__N1423WL.Unnamed_o__N1423WL	0			-
k__Bacteria.p__Gemmatimonadetes.c__Gemmatimonadetes.Other	0			-
k__Bacteria.p__Gemmatimonadetes.c__Gemmatimonadetes.Other.Other	0			-
k__Bacteria.p__Gemmatimonadetes.c__Gemmatimonadetes.Other.Other.Other	0			-
k__Bacteria.p__Gemmatimonadetes.c__Gemmatimonadetes.Unnamed_c__Gemmatimonadetes	0			-
k__Bacteria.p__GN02	0			-
k__Bacteria.p__GN02.c__BD1_5	0			-
k__Bacteria.p__GN02.c__BD1_5.Unnamed_c__BD1_5	0			-
k__Bacteria.p__LD1	0			-
k__Bacteria.p__LD1.Unnamed_p__LD1	0			-
k__Bacteria.p__Lentisphaerae	3.11869			-
k__Bacteria.p__Lentisphaerae.c___Lentisphaeria_	3.11869			-
k__Bacteria.p__Lentisphaerae.c___Lentisphaeria_.o__Victivallales	1.77815			-
k__Bacteria.p__Lentisphaerae.c___Lentisphaeria_.o__Victivallales.f__Victivallaceae	1.77815			-
k__Bacteria.p__Lentisphaerae.c___Lentisphaeria_.o__Victivallales.f__Victivallaceae.Unnamed_f__Victivallaceae	1.77815			-
k__Bacteria.p__Lentisphaerae.c___Lentisphaeria_.o__Z20	3.09938			-
k__Bacteria.p__Lentisphaerae.c___Lentisphaeria_.o__Z20.f__R4_45B	2.92575			-
k__Bacteria.p__Lentisphaerae.c___Lentisphaeria_.o__Z20.f__R4_45B.Unnamed_f__R4_45B	2.92575			-
k__Bacteria.p__Lentisphaerae.c___Lentisphaeria_.o__Z20.Unnamed_o__Z20	2.6173			-
k__Bacteria.p__Nitrospirae	0			-
k__Bacteria.p__Nitrospirae.c__Nitrospira	0			-
k__Bacteria.p__Nitrospirae.c__Nitrospira.o__Nitrospirales	0			-
k__Bacteria.p__Nitrospirae.c__Nitrospira.o__Nitrospirales.f__0319_6A21	0			-
k__Bacteria.p__Nitrospirae.c__Nitrospira.o__Nitrospirales.f__0319_6A21.Unnamed_f__0319_6A21	0			-
k__Bacteria.p__Nitrospirae.c__Nitrospira.o__Nitrospirales.f__Nitrospiraceae	0			-
k__Bacteria.p__Nitrospirae.c__Nitrospira.o__Nitrospirales.f__Nitrospiraceae.g__Nitrospira	0			-
k__Bacteria.p__OD1	0			-
k__Bacteria.p__OD1.c__SM2F11	0			-
k__Bacteria.p__OD1.c__SM2F11.Unnamed_c__SM2F11	0			-
k__Bacteria.p__OD1.Unnamed_p__OD1	0			-
k__Bacteria.p__OP11	0			-
k__Bacteria.p__OP11.c__WCHB1_64	0			-
k__Bacteria.p__OP11.c__WCHB1_64.o__d153	0			-
k__Bacteria.p__OP11.c__WCHB1_64.o__d153.Unnamed_o__d153	0			-
k__Bacteria.p__Planctomycetes	1.45593			-
k__Bacteria.p__Planctomycetes.c__BD7_11	0			-
k__Bacteria.p__Planctomycetes.c__BD7_11.Unnamed_c__BD7_11	0			-
k__Bacteria.p__Planctomycetes.c__Phycisphaerae	0			-
k__Bacteria.p__Planctomycetes.c__Phycisphaerae.o__AKAU3564	0			-
k__Bacteria.p__Planctomycetes.c__Phycisphaerae.o__AKAU3564.Unnamed_o__AKAU3564	0			-
k__Bacteria.p__Planctomycetes.c__Phycisphaerae.o__Pla1	0			-
k__Bacteria.p__Planctomycetes.c__Phycisphaerae.o__Pla1.Unnamed_o__Pla1	0			-
k__Bacteria.p__Planctomycetes.c__Phycisphaerae.o__WD2101	0			-
k__Bacteria.p__Planctomycetes.c__Phycisphaerae.o__WD2101.Unnamed_o__WD2101	0			-
k__Bacteria.p__Planctomycetes.c__Pla3	0			-
k__Bacteria.p__Planctomycetes.c__Pla3.Unnamed_c__Pla3	0			-
k__Bacteria.p__Planctomycetes.c__Planctomycetia	1.45593			-
k__Bacteria.p__Planctomycetes.c__Planctomycetia.o__Gemmatales	0			-
k__Bacteria.p__Planctomycetes.c__Planctomycetia.o__Gemmatales.f__Gemmataceae	0			-
k__Bacteria.p__Planctomycetes.c__Planctomycetia.o__Gemmatales.f__Gemmataceae.g__Gemmata	0			-
k__Bacteria.p__Planctomycetes.c__Planctomycetia.o__Gemmatales.f__Gemmataceae.Unnamed_f__Gemmataceae	0			-
k__Bacteria.p__Planctomycetes.c__Planctomycetia.o__Gemmatales.f__Isosphaeraceae	0			-
k__Bacteria.p__Planctomycetes.c__Planctomycetia.o__Gemmatales.f__Isosphaeraceae.Unnamed_f__Isosphaeraceae	0			-
k__Bacteria.p__Planctomycetes.c__Planctomycetia.o__Pirellulales	1.45593			-
k__Bacteria.p__Planctomycetes.c__Planctomycetia.o__Pirellulales.f__Pirellulaceae	1.45593			-
k__Bacteria.p__Planctomycetes.c__Planctomycetia.o__Pirellulales.f__Pirellulaceae.g__A17	0			-
k__Bacteria.p__Planctomycetes.c__Planctomycetia.o__Pirellulales.f__Pirellulaceae.g__Pirellula	0			-
k__Bacteria.p__Planctomycetes.c__Planctomycetia.o__Pirellulales.f__Pirellulaceae.Unnamed_f__Pirellulaceae	1.45593			-
k__Bacteria.p__Planctomycetes.c__Planctomycetia.o__Planctomycetales	0			-
k__Bacteria.p__Planctomycetes.c__Planctomycetia.o__Planctomycetales.f__Planctomycetaceae	0			-
k__Bacteria.p__Planctomycetes.c__Planctomycetia.o__Planctomycetales.f__Planctomycetaceae.g__Planctomyces	0			-
k__Bacteria.p__Planctomycetes.c__vadinHA49	0			-
k__Bacteria.p__Planctomycetes.c__vadinHA49.o__PeHg47	0			-
k__Bacteria.p__Planctomycetes.c__vadinHA49.o__PeHg47.Unnamed_o__PeHg47	0			-
k__Bacteria.p__Proteobacteria	4.06977			-
k__Bacteria.p__Proteobacteria.c__Alphaproteobacteria	2.62325			-
k__Bacteria.p__Proteobacteria.c__Alphaproteobacteria.o__BD7_3	0			-
k__Bacteria.p__Proteobacteria.c__Alphaproteobacteria.o__BD7_3.Unnamed_o__BD7_3	0			-
k__Bacteria.p__Proteobacteria.c__Alphaproteobacteria.o__Caulobacterales	1.45593			-
k__Bacteria.p__Proteobacteria.c__Alphaproteobacteria.o__Caulobacterales.f__Caulobacteraceae	1.45593			-
k__Bacteria.p__Proteobacteria.c__Alphaproteobacteria.o__Caulobacterales.f__Caulobacteraceae.g__Asticcacaulis	1.1549			-
k__Bacteria.p__Proteobacteria.c__Alphaproteobacteria.o__Caulobacterales.f__Caulobacteraceae.g__Brevundimonas	0			-
k__Bacteria.p__Proteobacteria.c__Alphaproteobacteria.o__Caulobacterales.f__Caulobacteraceae.g__Mycoplana	0			-
k__Bacteria.p__Proteobacteria.c__Alphaproteobacteria.o__Caulobacterales.f__Caulobacteraceae.g__Phenylobacterium	0			-
k__Bacteria.p__Proteobacteria.c__Alphaproteobacteria.o__Caulobacterales.f__Caulobacteraceae.Other	0			-
k__Bacteria.p__Proteobacteria.c__Alphaproteobacteria.o__Caulobacterales.f__Caulobacteraceae.Unnamed_f__Caulobacteraceae	1.30103			-
k__Bacteria.p__Proteobacteria.c__Alphaproteobacteria.o__Ellin329	1.45593			-
k__Bacteria.p__Proteobacteria.c__Alphaproteobacteria.o__Ellin329.Unnamed_o__Ellin329	1.45593			-
k__Bacteria.p__Proteobacteria.c__Alphaproteobacteria.o__RF32	2.34242			-
k__Bacteria.p__Proteobacteria.c__Alphaproteobacteria.o__RF32.Unnamed_o__RF32	2.34242			-
k__Bacteria.p__Proteobacteria.c__Alphaproteobacteria.o__Rhizobiales	2.1549			-
k__Bacteria.p__Proteobacteria.c__Alphaproteobacteria.o__Rhizobiales.f__Bartonellaceae	0			-
k__Bacteria.p__Proteobacteria.c__Alphaproteobacteria.o__Rhizobiales.f__Bartonellaceae.Unnamed_f__Bartonellaceae	0			-
k__Bacteria.p__Proteobacteria.c__Alphaproteobacteria.o__Rhizobiales.f__Beijerinckiaceae	0			-
k__Bacteria.p__Proteobacteria.c__Alphaproteobacteria.o__Rhizobiales.f__Beijerinckiaceae.Other	0			-
k__Bacteria.p__Proteobacteria.c__Alphaproteobacteria.o__Rhizobiales.f__Beijerinckiaceae.Unnamed_f__Beijerinckiaceae	0			-
k__Bacteria.p__Proteobacteria.c__Alphaproteobacteria.o__Rhizobiales.f__Bradyrhizobiaceae	1.30103			-
k__Bacteria.p__Proteobacteria.c__Alphaproteobacteria.o__Rhizobiales.f__Bradyrhizobiaceae.g__Balneimonas	0			-
k__Bacteria.p__Proteobacteria.c__Alphaproteobacteria.o__Rhizobiales.f__Bradyrhizobiaceae.g__Bosea	1.1549			-
k__Bacteria.p__Proteobacteria.c__Alphaproteobacteria.o__Rhizobiales.f__Bradyrhizobiaceae.Other	1.30103			-
k__Bacteria.p__Proteobacteria.c__Alphaproteobacteria.o__Rhizobiales.f__Bradyrhizobiaceae.Unnamed_f__Bradyrhizobiaceae	0			-
k__Bacteria.p__Proteobacteria.c__Alphaproteobacteria.o__Rhizobiales.f__Brucellaceae	0			-
k__Bacteria.p__Proteobacteria.c__Alphaproteobacteria.o__Rhizobiales.f__Brucellaceae.g__Ochrobactrum	0			-
k__Bacteria.p__Proteobacteria.c__Alphaproteobacteria.o__Rhizobiales.f__Brucellaceae.Other	0			-
k__Bacteria.p__Proteobacteria.c__Alphaproteobacteria.o__Rhizobiales.f__Brucellaceae.Unnamed_f__Brucellaceae	0			-
k__Bacteria.p__Proteobacteria.c__Alphaproteobacteria.o__Rhizobiales.f__Hyphomicrobiaceae	1.77815			-
k__Bacteria.p__Proteobacteria.c__Alphaproteobacteria.o__Rhizobiales.f__Hyphomicrobiaceae.g__Devosia	0			-
k__Bacteria.p__Proteobacteria.c__Alphaproteobacteria.o__Rhizobiales.f__Hyphomicrobiaceae.g__Hyphomicrobium	0			-
k__Bacteria.p__Proteobacteria.c__Alphaproteobacteria.o__Rhizobiales.f__Hyphomicrobiaceae.g__Pedomicrobium	0			-
k__Bacteria.p__Proteobacteria.c__Alphaproteobacteria.o__Rhizobiales.f__Hyphomicrobiaceae.g__Rhodoplanes	1.77815			-
k__Bacteria.p__Proteobacteria.c__Alphaproteobacteria.o__Rhizobiales.f__Hyphomicrobiaceae.Other	0			-
k__Bacteria.p__Proteobacteria.c__Alphaproteobacteria.o__Rhizobiales.f__Hyphomicrobiaceae.Unnamed_f__Hyphomicrobiaceae	0			-
k__Bacteria.p__Proteobacteria.c__Alphaproteobacteria.o__Rhizobiales.f__Methylobacteriaceae	0			-
k__Bacteria.p__Proteobacteria.c__Alphaproteobacteria.o__Rhizobiales.f__Methylobacteriaceae.g__Methylobacterium	0			-
k__Bacteria.p__Proteobacteria.c__Alphaproteobacteria.o__Rhizobiales.f__Methylobacteriaceae.Unnamed_f__Methylobacteriaceae	0			-
k__Bacteria.p__Proteobacteria.c__Alphaproteobacteria.o__Rhizobiales.f__Methylocystaceae	1.63202			-
k__Bacteria.p__Proteobacteria.c__Alphaproteobacteria.o__Rhizobiales.f__Methylocystaceae.g__Methylosinus	1.30103			-
k__Bacteria.p__Proteobacteria.c__Alphaproteobacteria.o__Rhizobiales.f__Methylocystaceae.g__Pleomorphomonas	0			-
k__Bacteria.p__Proteobacteria.c__Alphaproteobacteria.o__Rhizobiales.f__Methylocystaceae.Unnamed_f__Methylocystaceae	1.45593			-
k__Bacteria.p__Proteobacteria.c__Alphaproteobacteria.o__Rhizobiales.f__Phyllobacteriaceae	0			-
k__Bacteria.p__Proteobacteria.c__Alphaproteobacteria.o__Rhizobiales.f__Phyllobacteriaceae.g__Aminobacter	0			-
k__Bacteria.p__Proteobacteria.c__Alphaproteobacteria.o__Rhizobiales.f__Phyllobacteriaceae.g__Mesorhizobium	0			-
k__Bacteria.p__Proteobacteria.c__Alphaproteobacteria.o__Rhizobiales.f__Phyllobacteriaceae.g__Nitratireductor	0			-
k__Bacteria.p__Proteobacteria.c__Alphaproteobacteria.o__Rhizobiales.f__Phyllobacteriaceae.g__Phyllobacterium	0			-
k__Bacteria.p__Proteobacteria.c__Alphaproteobacteria.o__Rhizobiales.f__Phyllobacteriaceae.Other	0			-
k__Bacteria.p__Proteobacteria.c__Alphaproteobacteria.o__Rhizobiales.f__Phyllobacteriaceae.Unnamed_f__Phyllobacteriaceae	0			-
k__Bacteria.p__Proteobacteria.c__Alphaproteobacteria.o__Rhizobiales.f__Rhizobiaceae	1.63202			-
k__Bacteria.p__Proteobacteria.c__Alphaproteobacteria.o__Rhizobiales.f__Rhizobiaceae.g__Agrobacterium	0			-
k__Bacteria.p__Proteobacteria.c__Alphaproteobacteria.o__Rhizobiales.f__Rhizobiaceae.g__Kaistia	1.63202			-
k__Bacteria.p__Proteobacteria.c__Alphaproteobacteria.o__Rhizobiales.f__Rhizobiaceae.g__Rhizobium	0			-
k__Bacteria.p__Proteobacteria.c__Alphaproteobacteria.o__Rhizobiales.f__Rhizobiaceae.Other	0			-
k__Bacteria.p__Proteobacteria.c__Alphaproteobacteria.o__Rhizobiales.f__Rhizobiaceae.Unnamed_f__Rhizobiaceae	0			-
k__Bacteria.p__Proteobacteria.c__Alphaproteobacteria.o__Rhizobiales.f__Rhodobiaceae	0			-
k__Bacteria.p__Proteobacteria.c__Alphaproteobacteria.o__Rhizobiales.f__Rhodobiaceae.g__Afifella	0			-
k__Bacteria.p__Proteobacteria.c__Alphaproteobacteria.o__Rhizobiales.f__Xanthobacteraceae	0			-
k__Bacteria.p__Proteobacteria.c__Alphaproteobacteria.o__Rhizobiales.f__Xanthobacteraceae.g__Labrys	0			-
k__Bacteria.p__Proteobacteria.c__Alphaproteobacteria.o__Rhizobiales.f__Xanthobacteraceae.Other	0			-
k__Bacteria.p__Proteobacteria.c__Alphaproteobacteria.o__Rhizobiales.Other	0			-
k__Bacteria.p__Proteobacteria.c__Alphaproteobacteria.o__Rhizobiales.Other.Other	0			-
k__Bacteria.p__Proteobacteria.c__Alphaproteobacteria.o__Rhizobiales.Unnamed_o__Rhizobiales	0			-
k__Bacteria.p__Proteobacteria.c__Alphaproteobacteria.o__Rhodobacterales	1.1549			-
k__Bacteria.p__Proteobacteria.c__Alphaproteobacteria.o__Rhodobacterales.f__Hyphomonadaceae	0			-
k__Bacteria.p__Proteobacteria.c__Alphaproteobacteria.o__Rhodobacterales.f__Hyphomonadaceae.g__Hirschia	0			-
k__Bacteria.p__Proteobacteria.c__Alphaproteobacteria.o__Rhodobacterales.f__Hyphomonadaceae.Unnamed_f__Hyphomonadaceae	0			-
k__Bacteria.p__Proteobacteria.c__Alphaproteobacteria.o__Rhodobacterales.f__Rhodobacteraceae	1.1549			-
k__Bacteria.p__Proteobacteria.c__Alphaproteobacteria.o__Rhodobacterales.f__Rhodobacteraceae.g__Paracoccus	1.1549			-
k__Bacteria.p__Proteobacteria.c__Alphaproteobacteria.o__Rhodobacterales.f__Rhodobacteraceae.g__Rhodobacter	0			-
k__Bacteria.p__Proteobacteria.c__Alphaproteobacteria.o__Rhodobacterales.f__Rhodobacteraceae.g__Rubellimicrobium	0			-
k__Bacteria.p__Proteobacteria.c__Alphaproteobacteria.o__Rhodobacterales.f__Rhodobacteraceae.Other	0			-
k__Bacteria.p__Proteobacteria.c__Alphaproteobacteria.o__Rhodobacterales.f__Rhodobacteraceae.Unnamed_f__Rhodobacteraceae	0			-
k__Bacteria.p__Proteobacteria.c__Alphaproteobacteria.o__Rhodospirillales	1.85387			-
k__Bacteria.p__Proteobacteria.c__Alphaproteobacteria.o__Rhodospirillales.f__Acetobacteraceae	1.85387			-
k__Bacteria.p__Proteobacteria.c__Alphaproteobacteria.o__Rhodospirillales.f__Acetobacteraceae.g__Acidocella	1.75696			-
k__Bacteria.p__Proteobacteria.c__Alphaproteobacteria.o__Rhodospirillales.f__Acetobacteraceae.g__Roseococcus	0			-
k__Bacteria.p__Proteobacteria.c__Alphaproteobacteria.o__Rhodospirillales.f__Acetobacteraceae.Unnamed_f__Acetobacteraceae	1.1549			-
k__Bacteria.p__Proteobacteria.c__Alphaproteobacteria.o__Rhodospirillales.f__Rhodospirillaceae	1.30103			-
k__Bacteria.p__Proteobacteria.c__Alphaproteobacteria.o__Rhodospirillales.f__Rhodospirillaceae.g__Azospirillum	0			-
k__Bacteria.p__Proteobacteria.c__Alphaproteobacteria.o__Rhodospirillales.f__Rhodospirillaceae.g__Inquilinus	0			-
k__Bacteria.p__Proteobacteria.c__Alphaproteobacteria.o__Rhodospirillales.f__Rhodospirillaceae.g__Skermanella	0			-
k__Bacteria.p__Proteobacteria.c__Alphaproteobacteria.o__Rhodospirillales.f__Rhodospirillaceae.g__Telmatospirillum	1.30103			-
k__Bacteria.p__Proteobacteria.c__Alphaproteobacteria.o__Rhodospirillales.f__Rhodospirillaceae.Unnamed_f__Rhodospirillaceae	0			-
k__Bacteria.p__Proteobacteria.c__Alphaproteobacteria.o__Rhodospirillales.Unnamed_o__Rhodospirillales	0			-
k__Bacteria.p__Proteobacteria.c__Alphaproteobacteria.o__Rickettsiales	1.63202			-
k__Bacteria.p__Proteobacteria.c__Alphaproteobacteria.o__Rickettsiales.f__Anaplasmataceae	0			-
k__Bacteria.p__Proteobacteria.c__Alphaproteobacteria.o__Rickettsiales.f__Anaplasmataceae.g__Neorickettsia	0			-
k__Bacteria.p__Proteobacteria.c__Alphaproteobacteria.o__Rickettsiales.f__mitochondria	1.45593			-
k__Bacteria.p__Proteobacteria.c__Alphaproteobacteria.o__Rickettsiales.f__mitochondria.Unnamed_f__mitochondria	1.45593			-
k__Bacteria.p__Proteobacteria.c__Alphaproteobacteria.o__Rickettsiales.f__Rickettsiaceae	0			-
k__Bacteria.p__Proteobacteria.c__Alphaproteobacteria.o__Rickettsiales.f__Rickettsiaceae.g__Rickettsia	0			-
k__Bacteria.p__Proteobacteria.c__Alphaproteobacteria.o__Rickettsiales.f__Rickettsiaceae.Other	0			-
k__Bacteria.p__Proteobacteria.c__Alphaproteobacteria.o__Rickettsiales.f__Rickettsiaceae.Unnamed_f__Rickettsiaceae	0			-
k__Bacteria.p__Proteobacteria.c__Alphaproteobacteria.o__Rickettsiales.Unnamed_o__Rickettsiales	1.1549			-
k__Bacteria.p__Proteobacteria.c__Alphaproteobacteria.o__Sphingomonadales	1.63202			-
k__Bacteria.p__Proteobacteria.c__Alphaproteobacteria.o__Sphingomonadales.f__Erythrobacteraceae	0			-
k__Bacteria.p__Proteobacteria.c__Alphaproteobacteria.o__Sphingomonadales.f__Erythrobacteraceae.g__Erythrobacter	0			-
k__Bacteria.p__Proteobacteria.c__Alphaproteobacteria.o__Sphingomonadales.f__Erythrobacteraceae.Unnamed_f__Erythrobacteraceae	0			-
k__Bacteria.p__Proteobacteria.c__Alphaproteobacteria.o__Sphingomonadales.f__Sphingomonadaceae	1.63202			-
k__Bacteria.p__Proteobacteria.c__Alphaproteobacteria.o__Sphingomonadales.f__Sphingomonadaceae.g__Blastomonas	1.63202			-
k__Bacteria.p__Proteobacteria.c__Alphaproteobacteria.o__Sphingomonadales.f__Sphingomonadaceae.g__Kaistobacter	0			-
k__Bacteria.p__Proteobacteria.c__Alphaproteobacteria.o__Sphingomonadales.f__Sphingomonadaceae.g__Sphingobium	0			-
k__Bacteria.p__Proteobacteria.c__Alphaproteobacteria.o__Sphingomonadales.f__Sphingomonadaceae.g__Sphingomonas	0			-
k__Bacteria.p__Proteobacteria.c__Alphaproteobacteria.o__Sphingomonadales.f__Sphingomonadaceae.g__Sphingopyxis	0			-
k__Bacteria.p__Proteobacteria.c__Alphaproteobacteria.o__Sphingomonadales.f__Sphingomonadaceae.Other	0			-
k__Bacteria.p__Proteobacteria.c__Alphaproteobacteria.o__Sphingomonadales.f__Sphingomonadaceae.Unnamed_f__Sphingomonadaceae	0			-
k__Bacteria.p__Proteobacteria.c__Alphaproteobacteria.o__Sphingomonadales.Other	0			-
k__Bacteria.p__Proteobacteria.c__Alphaproteobacteria.o__Sphingomonadales.Other.Other	0			-
k__Bacteria.p__Proteobacteria.c__Alphaproteobacteria.o__Sphingomonadales.Unnamed_o__Sphingomonadales	0			-
k__Bacteria.p__Proteobacteria.c__Alphaproteobacteria.Other	0			-
k__Bacteria.p__Proteobacteria.c__Alphaproteobacteria.Other.Other	0			-
k__Bacteria.p__Proteobacteria.c__Alphaproteobacteria.Other.Other.Other	0			-
k__Bacteria.p__Proteobacteria.c__Alphaproteobacteria.Unnamed_c__Alphaproteobacteria	1.1549			-
k__Bacteria.p__Proteobacteria.c__Betaproteobacteria	3.42674			-
k__Bacteria.p__Proteobacteria.c__Betaproteobacteria.o__Burkholderiales	3.41972			-
k__Bacteria.p__Proteobacteria.c__Betaproteobacteria.o__Burkholderiales.f__Alcaligenaceae	3.3879			-
k__Bacteria.p__Proteobacteria.c__Betaproteobacteria.o__Burkholderiales.f__Alcaligenaceae.g__Achromobacter	1.1549			-
k__Bacteria.p__Proteobacteria.c__Betaproteobacteria.o__Burkholderiales.f__Alcaligenaceae.g__Sutterella	3.38021			-
k__Bacteria.p__Proteobacteria.c__Betaproteobacteria.o__Burkholderiales.f__Alcaligenaceae.Other	2			-
k__Bacteria.p__Proteobacteria.c__Betaproteobacteria.o__Burkholderiales.f__Alcaligenaceae.Unnamed_f__Alcaligenaceae	1.45593			-
k__Bacteria.p__Proteobacteria.c__Betaproteobacteria.o__Burkholderiales.f__Burkholderiaceae	1.30103			-
k__Bacteria.p__Proteobacteria.c__Betaproteobacteria.o__Burkholderiales.f__Burkholderiaceae.g__Burkholderia	1.30103			-
k__Bacteria.p__Proteobacteria.c__Betaproteobacteria.o__Burkholderiales.f__Burkholderiaceae.Other	0			-
k__Bacteria.p__Proteobacteria.c__Betaproteobacteria.o__Burkholderiales.f__Comamonadaceae	1.63202			-
k__Bacteria.p__Proteobacteria.c__Betaproteobacteria.o__Burkholderiales.f__Comamonadaceae.g__Comamonas	0			-
k__Bacteria.p__Proteobacteria.c__Betaproteobacteria.o__Burkholderiales.f__Comamonadaceae.g__Delftia	0			-
k__Bacteria.p__Proteobacteria.c__Betaproteobacteria.o__Burkholderiales.f__Comamonadaceae.g__Hydrogenophaga	0			-
k__Bacteria.p__Proteobacteria.c__Betaproteobacteria.o__Burkholderiales.f__Comamonadaceae.g__Leptothrix	0			-
k__Bacteria.p__Proteobacteria.c__Betaproteobacteria.o__Burkholderiales.f__Comamonadaceae.g__Limnohabitans	0			-
k__Bacteria.p__Proteobacteria.c__Betaproteobacteria.o__Burkholderiales.f__Comamonadaceae.Other	1.1549			-
k__Bacteria.p__Proteobacteria.c__Betaproteobacteria.o__Burkholderiales.f__Comamonadaceae.Unnamed_f__Comamonadaceae	1.45593			-
k__Bacteria.p__Proteobacteria.c__Betaproteobacteria.o__Burkholderiales.f__Oxalobacteraceae	1.45593			-
k__Bacteria.p__Proteobacteria.c__Betaproteobacteria.o__Burkholderiales.f__Oxalobacteraceae.g__Herbaspirillum	1.1549			-
k__Bacteria.p__Proteobacteria.c__Betaproteobacteria.o__Burkholderiales.f__Oxalobacteraceae.g__Oxalobacter	0			-
k__Bacteria.p__Proteobacteria.c__Betaproteobacteria.o__Burkholderiales.f__Oxalobacteraceae.g__Ralstonia	1.1549			-
k__Bacteria.p__Proteobacteria.c__Betaproteobacteria.o__Burkholderiales.f__Oxalobacteraceae.Unnamed_f__Oxalobacteraceae	0			-
k__Bacteria.p__Proteobacteria.c__Betaproteobacteria.o__Burkholderiales.Other	2			-
k__Bacteria.p__Proteobacteria.c__Betaproteobacteria.o__Burkholderiales.Other.Other	2			-
k__Bacteria.p__Proteobacteria.c__Betaproteobacteria.o__Burkholderiales.Unnamed_o__Burkholderiales	0			-
k__Bacteria.p__Proteobacteria.c__Betaproteobacteria.o__Ellin6067	0			-
k__Bacteria.p__Proteobacteria.c__Betaproteobacteria.o__Ellin6067.Unnamed_o__Ellin6067	0			-
k__Bacteria.p__Proteobacteria.c__Betaproteobacteria.o__Hydrogenophilales	0			-
k__Bacteria.p__Proteobacteria.c__Betaproteobacteria.o__Hydrogenophilales.f__Hydrogenophilaceae	0			-
k__Bacteria.p__Proteobacteria.c__Betaproteobacteria.o__Hydrogenophilales.f__Hydrogenophilaceae.g__Thiobacillus	0			-
k__Bacteria.p__Proteobacteria.c__Betaproteobacteria.o__IS_44	0			-
k__Bacteria.p__Proteobacteria.c__Betaproteobacteria.o__IS_44.Unnamed_o__IS_44	0			-
k__Bacteria.p__Proteobacteria.c__Betaproteobacteria.o__Methylophilales	0			-
k__Bacteria.p__Proteobacteria.c__Betaproteobacteria.o__Methylophilales.f__Methylophilaceae	0			-
k__Bacteria.p__Proteobacteria.c__Betaproteobacteria.o__Methylophilales.f__Methylophilaceae.g__Methylotenera	0			-
k__Bacteria.p__Proteobacteria.c__Betaproteobacteria.o__Methylophilales.f__Methylophilaceae.Unnamed_f__Methylophilaceae	0			-
k__Bacteria.p__Proteobacteria.c__Betaproteobacteria.o__Methylophilales.Unnamed_o__Methylophilales	0			-
k__Bacteria.p__Proteobacteria.c__Betaproteobacteria.o__MND1	0			-
k__Bacteria.p__Proteobacteria.c__Betaproteobacteria.o__MND1.Unnamed_o__MND1	0			-
k__Bacteria.p__Proteobacteria.c__Betaproteobacteria.o__Neisseriales	1.63202			-
k__Bacteria.p__Proteobacteria.c__Betaproteobacteria.o__Neisseriales.f__Neisseriaceae	1.63202			-
k__Bacteria.p__Proteobacteria.c__Betaproteobacteria.o__Neisseriales.f__Neisseriaceae.g__Aquitalea	1.63202			-
k__Bacteria.p__Proteobacteria.c__Betaproteobacteria.o__Neisseriales.f__Neisseriaceae.g__Vitreoscilla	0			-
k__Bacteria.p__Proteobacteria.c__Betaproteobacteria.o__Neisseriales.f__Neisseriaceae.Unnamed_f__Neisseriaceae	0			-
k__Bacteria.p__Proteobacteria.c__Betaproteobacteria.o__Nitrosomonadales	0			-
k__Bacteria.p__Proteobacteria.c__Betaproteobacteria.o__Nitrosomonadales.f__Nitrosomonadaceae	0			-
k__Bacteria.p__Proteobacteria.c__Betaproteobacteria.o__Nitrosomonadales.f__Nitrosomonadaceae.Unnamed_f__Nitrosomonadaceae	0			-
k__Bacteria.p__Proteobacteria.c__Betaproteobacteria.o__Rhodocyclales	0			-
k__Bacteria.p__Proteobacteria.c__Betaproteobacteria.o__Rhodocyclales.f__Rhodocyclaceae	0			-
k__Bacteria.p__Proteobacteria.c__Betaproteobacteria.o__Rhodocyclales.f__Rhodocyclaceae.g__Sulfuritalea	0			-
k__Bacteria.p__Proteobacteria.c__Betaproteobacteria.o__Rhodocyclales.f__Rhodocyclaceae.Other	0			-
k__Bacteria.p__Proteobacteria.c__Betaproteobacteria.o__Rhodocyclales.f__Rhodocyclaceae.Unnamed_f__Rhodocyclaceae	0			-
k__Bacteria.p__Proteobacteria.c__Betaproteobacteria.o__SC_I_84	0			-
k__Bacteria.p__Proteobacteria.c__Betaproteobacteria.o__SC_I_84.Unnamed_o__SC_I_84	0			-
k__Bacteria.p__Proteobacteria.c__Betaproteobacteria.o__Tremblayales	0			-
k__Bacteria.p__Proteobacteria.c__Betaproteobacteria.o__Tremblayales.Unnamed_o__Tremblayales	0			-
k__Bacteria.p__Proteobacteria.c__Betaproteobacteria.Other	0			-
k__Bacteria.p__Proteobacteria.c__Betaproteobacteria.Other.Other	0			-
k__Bacteria.p__Proteobacteria.c__Betaproteobacteria.Other.Other.Other	0			-
k__Bacteria.p__Proteobacteria.c__Betaproteobacteria.Unnamed_c__Betaproteobacteria	0			-
k__Bacteria.p__Proteobacteria.c__Deltaproteobacteria	3.31326			-
k__Bacteria.p__Proteobacteria.c__Deltaproteobacteria.o___Entotheonellales_	0			-
k__Bacteria.p__Proteobacteria.c__Deltaproteobacteria.o___Entotheonellales_.f___Entotheonellaceae_	0			-
k__Bacteria.p__Proteobacteria.c__Deltaproteobacteria.o___Entotheonellales_.f___Entotheonellaceae_.g__Candidatus_Entotheonella	0			-
k__Bacteria.p__Proteobacteria.c__Deltaproteobacteria.o___Entotheonellales_.f___Entotheonellaceae_.Unnamed_f___Entotheonellaceae_	0			-
k__Bacteria.p__Proteobacteria.c__Deltaproteobacteria.o__Bdellovibrionales	2.79835			-
k__Bacteria.p__Proteobacteria.c__Deltaproteobacteria.o__Bdellovibrionales.f__Bacteriovoracaceae	2.79835			-
k__Bacteria.p__Proteobacteria.c__Deltaproteobacteria.o__Bdellovibrionales.f__Bacteriovoracaceae.Unnamed_f__Bacteriovoracaceae	2.79835			-
k__Bacteria.p__Proteobacteria.c__Deltaproteobacteria.o__Bdellovibrionales.f__Bdellovibrionaceae	0			-
k__Bacteria.p__Proteobacteria.c__Deltaproteobacteria.o__Bdellovibrionales.f__Bdellovibrionaceae.g__Bdellovibrio	0			-
k__Bacteria.p__Proteobacteria.c__Deltaproteobacteria.o__Desulfarculales	0			-
k__Bacteria.p__Proteobacteria.c__Deltaproteobacteria.o__Desulfarculales.f__Desulfarculaceae	0			-
k__Bacteria.p__Proteobacteria.c__Deltaproteobacteria.o__Desulfarculales.f__Desulfarculaceae.Unnamed_f__Desulfarculaceae	0			-
k__Bacteria.p__Proteobacteria.c__Deltaproteobacteria.o__Desulfobacterales	1.1549			-
k__Bacteria.p__Proteobacteria.c__Deltaproteobacteria.o__Desulfobacterales.f__Desulfobacteraceae	1.1549			-
k__Bacteria.p__Proteobacteria.c__Deltaproteobacteria.o__Desulfobacterales.f__Desulfobacteraceae.g__Desulfococcus	1.1549			-
k__Bacteria.p__Proteobacteria.c__Deltaproteobacteria.o__Desulfobacterales.f__Desulfobulbaceae	0			-
k__Bacteria.p__Proteobacteria.c__Deltaproteobacteria.o__Desulfobacterales.f__Desulfobulbaceae.g__Desulfobulbus	0			-
k__Bacteria.p__Proteobacteria.c__Deltaproteobacteria.o__Desulfobacterales.f__Desulfobulbaceae.Unnamed_f__Desulfobulbaceae	0			-
k__Bacteria.p__Proteobacteria.c__Deltaproteobacteria.o__Desulfovibrionales	2.89572			-
k__Bacteria.p__Proteobacteria.c__Deltaproteobacteria.o__Desulfovibrionales.f__Desulfovibrionaceae	2.89572			-
k__Bacteria.p__Proteobacteria.c__Deltaproteobacteria.o__Desulfovibrionales.f__Desulfovibrionaceae.g__Bilophila	0			-
k__Bacteria.p__Proteobacteria.c__Deltaproteobacteria.o__Desulfovibrionales.f__Desulfovibrionaceae.g__Desulfovibrio	2.89572			-
k__Bacteria.p__Proteobacteria.c__Deltaproteobacteria.o__Desulfovibrionales.f__Desulfovibrionaceae.Unnamed_f__Desulfovibrionaceae	0			-
k__Bacteria.p__Proteobacteria.c__Deltaproteobacteria.o__Desulfuromonadales	0			-
k__Bacteria.p__Proteobacteria.c__Deltaproteobacteria.o__Desulfuromonadales.f__Geobacteraceae	0			-
k__Bacteria.p__Proteobacteria.c__Deltaproteobacteria.o__Desulfuromonadales.f__Geobacteraceae.g__Geobacter	0			-
k__Bacteria.p__Proteobacteria.c__Deltaproteobacteria.o__Desulfuromonadales.f__Pelobacteraceae	0			-
k__Bacteria.p__Proteobacteria.c__Deltaproteobacteria.o__Desulfuromonadales.f__Pelobacteraceae.Unnamed_f__Pelobacteraceae	0			-
k__Bacteria.p__Proteobacteria.c__Deltaproteobacteria.o__Desulfuromonadales.Other	0			-
k__Bacteria.p__Proteobacteria.c__Deltaproteobacteria.o__Desulfuromonadales.Other.Other	0			-
k__Bacteria.p__Proteobacteria.c__Deltaproteobacteria.o__FAC87	0			-
k__Bacteria.p__Proteobacteria.c__Deltaproteobacteria.o__FAC87.Unnamed_o__FAC87	0			-
k__Bacteria.p__Proteobacteria.c__Deltaproteobacteria.o__GMD14H09	3.08432			-
k__Bacteria.p__Proteobacteria.c__Deltaproteobacteria.o__GMD14H09.Unnamed_o__GMD14H09	3.08432			-
k__Bacteria.p__Proteobacteria.c__Deltaproteobacteria.o__MIZ46	0			-
k__Bacteria.p__Proteobacteria.c__Deltaproteobacteria.o__MIZ46.Unnamed_o__MIZ46	0			-
k__Bacteria.p__Proteobacteria.c__Deltaproteobacteria.o__Myxococcales	0			-
k__Bacteria.p__Proteobacteria.c__Deltaproteobacteria.o__Myxococcales.f__0319_6G20	0			-
k__Bacteria.p__Proteobacteria.c__Deltaproteobacteria.o__Myxococcales.f__0319_6G20.Unnamed_f__0319_6G20	0			-
k__Bacteria.p__Proteobacteria.c__Deltaproteobacteria.o__Myxococcales.f__Cystobacterineae	0			-
k__Bacteria.p__Proteobacteria.c__Deltaproteobacteria.o__Myxococcales.f__Cystobacterineae.Unnamed_f__Cystobacterineae	0			-
k__Bacteria.p__Proteobacteria.c__Deltaproteobacteria.o__Myxococcales.f__Haliangiaceae	0			-
k__Bacteria.p__Proteobacteria.c__Deltaproteobacteria.o__Myxococcales.f__Haliangiaceae.Unnamed_f__Haliangiaceae	0			-
k__Bacteria.p__Proteobacteria.c__Deltaproteobacteria.o__Myxococcales.f__Myxococcaceae	0			-
k__Bacteria.p__Proteobacteria.c__Deltaproteobacteria.o__Myxococcales.f__Myxococcaceae.Other	0			-
k__Bacteria.p__Proteobacteria.c__Deltaproteobacteria.o__Myxococcales.f__Myxococcaceae.Unnamed_f__Myxococcaceae	0			-
k__Bacteria.p__Proteobacteria.c__Deltaproteobacteria.o__Myxococcales.f__Nannocystaceae	0			-
k__Bacteria.p__Proteobacteria.c__Deltaproteobacteria.o__Myxococcales.f__Nannocystaceae.g__Nannocystis	0			-
k__Bacteria.p__Proteobacteria.c__Deltaproteobacteria.o__Myxococcales.f__Nannocystaceae.g__Plesiocystis	0			-
k__Bacteria.p__Proteobacteria.c__Deltaproteobacteria.o__Myxococcales.f__Polyangiaceae	0			-
k__Bacteria.p__Proteobacteria.c__Deltaproteobacteria.o__Myxococcales.f__Polyangiaceae.g__Chondromyces	0			-
k__Bacteria.p__Proteobacteria.c__Deltaproteobacteria.o__Myxococcales.f__Polyangiaceae.Other	0			-
k__Bacteria.p__Proteobacteria.c__Deltaproteobacteria.o__Myxococcales.f__Polyangiaceae.Unnamed_f__Polyangiaceae	0			-
k__Bacteria.p__Proteobacteria.c__Deltaproteobacteria.o__Myxococcales.Other	0			-
k__Bacteria.p__Proteobacteria.c__Deltaproteobacteria.o__Myxococcales.Other.Other	0			-
k__Bacteria.p__Proteobacteria.c__Deltaproteobacteria.o__Myxococcales.Unnamed_o__Myxococcales	0			-
k__Bacteria.p__Proteobacteria.c__Deltaproteobacteria.o__NB1_j	0			-
k__Bacteria.p__Proteobacteria.c__Deltaproteobacteria.o__NB1_j.Unnamed_o__NB1_j	0			-
k__Bacteria.p__Proteobacteria.c__Deltaproteobacteria.o__PB19	0			-
k__Bacteria.p__Proteobacteria.c__Deltaproteobacteria.o__PB19.Unnamed_o__PB19	0			-
k__Bacteria.p__Proteobacteria.c__Deltaproteobacteria.o__Spirobacillales	0			-
k__Bacteria.p__Proteobacteria.c__Deltaproteobacteria.o__Spirobacillales.Unnamed_o__Spirobacillales	0			-
k__Bacteria.p__Proteobacteria.c__Deltaproteobacteria.o__Syntrophobacterales	0			-
k__Bacteria.p__Proteobacteria.c__Deltaproteobacteria.o__Syntrophobacterales.f__Syntrophaceae	0			-
k__Bacteria.p__Proteobacteria.c__Deltaproteobacteria.o__Syntrophobacterales.f__Syntrophaceae.Other	0			-
k__Bacteria.p__Proteobacteria.c__Deltaproteobacteria.o__Syntrophobacterales.f__Syntrophobacteraceae	0			-
k__Bacteria.p__Proteobacteria.c__Deltaproteobacteria.o__Syntrophobacterales.f__Syntrophobacteraceae.Unnamed_f__Syntrophobacteraceae	0			-
k__Bacteria.p__Proteobacteria.c__Deltaproteobacteria.Other	0			-
k__Bacteria.p__Proteobacteria.c__Deltaproteobacteria.Other.Other	0			-
k__Bacteria.p__Proteobacteria.c__Deltaproteobacteria.Other.Other.Other	0			-
k__Bacteria.p__Proteobacteria.c__Deltaproteobacteria.Unnamed_c__Deltaproteobacteria	0			-
k__Bacteria.p__Proteobacteria.c__Epsilonproteobacteria	1.63202			-
k__Bacteria.p__Proteobacteria.c__Epsilonproteobacteria.o__Campylobacterales	1.63202			-
k__Bacteria.p__Proteobacteria.c__Epsilonproteobacteria.o__Campylobacterales.f__Campylobacteraceae	1.63202			-
k__Bacteria.p__Proteobacteria.c__Epsilonproteobacteria.o__Campylobacterales.f__Campylobacteraceae.g__Arcobacter	1.63202			-
k__Bacteria.p__Proteobacteria.c__Epsilonproteobacteria.o__Campylobacterales.f__Campylobacteraceae.g__Campylobacter	0			-
k__Bacteria.p__Proteobacteria.c__Epsilonproteobacteria.o__Campylobacterales.f__Helicobacteraceae	0			-
k__Bacteria.p__Proteobacteria.c__Epsilonproteobacteria.o__Campylobacterales.f__Helicobacteraceae.g__Flexispira	0			-
k__Bacteria.p__Proteobacteria.c__Epsilonproteobacteria.o__Campylobacterales.f__Helicobacteraceae.g__Helicobacter	0			-
k__Bacteria.p__Proteobacteria.c__Epsilonproteobacteria.o__Campylobacterales.f__Helicobacteraceae.Other	0			-
k__Bacteria.p__Proteobacteria.c__Epsilonproteobacteria.o__Campylobacterales.f__Helicobacteraceae.Unnamed_f__Helicobacteraceae	0			-
k__Bacteria.p__Proteobacteria.c__Gammaproteobacteria	3.81766			-
k__Bacteria.p__Proteobacteria.c__Gammaproteobacteria.o___Marinicellales_	0			-
k__Bacteria.p__Proteobacteria.c__Gammaproteobacteria.o___Marinicellales_.f___Marinicellaceae_	0			-
k__Bacteria.p__Proteobacteria.c__Gammaproteobacteria.o___Marinicellales_.f___Marinicellaceae_.Unnamed_f___Marinicellaceae_	0			-
k__Bacteria.p__Proteobacteria.c__Gammaproteobacteria.o__Aeromonadales	3.4382			-
k__Bacteria.p__Proteobacteria.c__Gammaproteobacteria.o__Aeromonadales.f__Aeromonadaceae	0			-
k__Bacteria.p__Proteobacteria.c__Gammaproteobacteria.o__Aeromonadales.f__Aeromonadaceae.Unnamed_f__Aeromonadaceae	0			-
k__Bacteria.p__Proteobacteria.c__Gammaproteobacteria.o__Aeromonadales.f__Succinivibrionaceae	3.4382			-
k__Bacteria.p__Proteobacteria.c__Gammaproteobacteria.o__Aeromonadales.f__Succinivibrionaceae.g__Anaerobiospirillum	3.4382			-
k__Bacteria.p__Proteobacteria.c__Gammaproteobacteria.o__Aeromonadales.f__Succinivibrionaceae.g__Ruminobacter	0			-
k__Bacteria.p__Proteobacteria.c__Gammaproteobacteria.o__Aeromonadales.f__Succinivibrionaceae.g__Succinivibrio	0			-
k__Bacteria.p__Proteobacteria.c__Gammaproteobacteria.o__Aeromonadales.f__Succinivibrionaceae.Unnamed_f__Succinivibrionaceae	2.50515			-
k__Bacteria.p__Proteobacteria.c__Gammaproteobacteria.o__Alteromonadales	1.77815			-
k__Bacteria.p__Proteobacteria.c__Gammaproteobacteria.o__Alteromonadales.f___Chromatiaceae_	0			-
k__Bacteria.p__Proteobacteria.c__Gammaproteobacteria.o__Alteromonadales.f___Chromatiaceae_.Unnamed_f___Chromatiaceae_	0			-
k__Bacteria.p__Proteobacteria.c__Gammaproteobacteria.o__Alteromonadales.f__211ds20	0			-
k__Bacteria.p__Proteobacteria.c__Gammaproteobacteria.o__Alteromonadales.f__211ds20.Unnamed_f__211ds20	0			-
k__Bacteria.p__Proteobacteria.c__Gammaproteobacteria.o__Alteromonadales.f__Alteromonadaceae	0			-
k__Bacteria.p__Proteobacteria.c__Gammaproteobacteria.o__Alteromonadales.f__Alteromonadaceae.g__BD2_13	0			-
k__Bacteria.p__Proteobacteria.c__Gammaproteobacteria.o__Alteromonadales.f__Alteromonadaceae.g__Cellvibrio	0			-
k__Bacteria.p__Proteobacteria.c__Gammaproteobacteria.o__Alteromonadales.f__Alteromonadaceae.g__HTCC2207	0			-
k__Bacteria.p__Proteobacteria.c__Gammaproteobacteria.o__Alteromonadales.f__HTCC2188	0			-
k__Bacteria.p__Proteobacteria.c__Gammaproteobacteria.o__Alteromonadales.f__HTCC2188.g__HTCC	0			-
k__Bacteria.p__Proteobacteria.c__Gammaproteobacteria.o__Alteromonadales.f__Moritellaceae	1.77815			-
k__Bacteria.p__Proteobacteria.c__Gammaproteobacteria.o__Alteromonadales.f__Moritellaceae.g__Moritella	1.77815			-
k__Bacteria.p__Proteobacteria.c__Gammaproteobacteria.o__Alteromonadales.f__OM60	0			-
k__Bacteria.p__Proteobacteria.c__Gammaproteobacteria.o__Alteromonadales.f__OM60.Other	0			-
k__Bacteria.p__Proteobacteria.c__Gammaproteobacteria.o__Alteromonadales.f__OM60.Unnamed_f__OM60	0			-
k__Bacteria.p__Proteobacteria.c__Gammaproteobacteria.o__Alteromonadales.f__Shewanellaceae	0			-
k__Bacteria.p__Proteobacteria.c__Gammaproteobacteria.o__Alteromonadales.f__Shewanellaceae.g__Shewanella	0			-
k__Bacteria.p__Proteobacteria.c__Gammaproteobacteria.o__Alteromonadales.Other	0			-
k__Bacteria.p__Proteobacteria.c__Gammaproteobacteria.o__Alteromonadales.Other.Other	0			-
k__Bacteria.p__Proteobacteria.c__Gammaproteobacteria.o__Alteromonadales.Unnamed_o__Alteromonadales	1.1549			-
k__Bacteria.p__Proteobacteria.c__Gammaproteobacteria.o__Cardiobacteriales	0			-
k__Bacteria.p__Proteobacteria.c__Gammaproteobacteria.o__Cardiobacteriales.f__Cardiobacteriaceae	0			-
k__Bacteria.p__Proteobacteria.c__Gammaproteobacteria.o__Cardiobacteriales.f__Cardiobacteriaceae.Unnamed_f__Cardiobacteriaceae	0			-
k__Bacteria.p__Proteobacteria.c__Gammaproteobacteria.o__Cardiobacteriales.Unnamed_o__Cardiobacteriales	0			-
k__Bacteria.p__Proteobacteria.c__Gammaproteobacteria.o__Chromatiales	0			-
k__Bacteria.p__Proteobacteria.c__Gammaproteobacteria.o__Chromatiales.f__Ectothiorhodospiraceae	0			-
k__Bacteria.p__Proteobacteria.c__Gammaproteobacteria.o__Chromatiales.f__Ectothiorhodospiraceae.Unnamed_f__Ectothiorhodospiraceae	0			-
k__Bacteria.p__Proteobacteria.c__Gammaproteobacteria.o__Chromatiales.Unnamed_o__Chromatiales	0			-
k__Bacteria.p__Proteobacteria.c__Gammaproteobacteria.o__Enterobacteriales	1.63202			-
k__Bacteria.p__Proteobacteria.c__Gammaproteobacteria.o__Enterobacteriales.f__Enterobacteriaceae	1.63202			-
k__Bacteria.p__Proteobacteria.c__Gammaproteobacteria.o__Enterobacteriales.f__Enterobacteriaceae.g__Dickeya	0			-
k__Bacteria.p__Proteobacteria.c__Gammaproteobacteria.o__Enterobacteriales.f__Enterobacteriaceae.g__Erwinia	1.1549			-
k__Bacteria.p__Proteobacteria.c__Gammaproteobacteria.o__Enterobacteriales.f__Enterobacteriaceae.g__Morganella	0			-
k__Bacteria.p__Proteobacteria.c__Gammaproteobacteria.o__Enterobacteriales.f__Enterobacteriaceae.g__Proteus	0			-
k__Bacteria.p__Proteobacteria.c__Gammaproteobacteria.o__Enterobacteriales.f__Enterobacteriaceae.g__Providencia	1.30103			-
k__Bacteria.p__Proteobacteria.c__Gammaproteobacteria.o__Enterobacteriales.f__Enterobacteriaceae.g__Serratia	0			-
k__Bacteria.p__Proteobacteria.c__Gammaproteobacteria.o__Enterobacteriales.f__Enterobacteriaceae.Other	0			-
k__Bacteria.p__Proteobacteria.c__Gammaproteobacteria.o__Enterobacteriales.f__Enterobacteriaceae.Unnamed_f__Enterobacteriaceae	1.45593			-
k__Bacteria.p__Proteobacteria.c__Gammaproteobacteria.o__Legionellales	0			-
k__Bacteria.p__Proteobacteria.c__Gammaproteobacteria.o__Legionellales.f__Coxiellaceae	0			-
k__Bacteria.p__Proteobacteria.c__Gammaproteobacteria.o__Legionellales.f__Coxiellaceae.g__Aquicella	0			-
k__Bacteria.p__Proteobacteria.c__Gammaproteobacteria.o__Legionellales.f__Coxiellaceae.g__Coxiella	0			-
k__Bacteria.p__Proteobacteria.c__Gammaproteobacteria.o__Legionellales.f__Coxiellaceae.g__Rickettsiella	0			-
k__Bacteria.p__Proteobacteria.c__Gammaproteobacteria.o__Legionellales.f__Coxiellaceae.Unnamed_f__Coxiellaceae	0			-
k__Bacteria.p__Proteobacteria.c__Gammaproteobacteria.o__Legionellales.f__Legionellaceae	0			-
k__Bacteria.p__Proteobacteria.c__Gammaproteobacteria.o__Legionellales.f__Legionellaceae.g__Legionella	0			-
k__Bacteria.p__Proteobacteria.c__Gammaproteobacteria.o__Legionellales.f__Legionellaceae.Unnamed_f__Legionellaceae	0			-
k__Bacteria.p__Proteobacteria.c__Gammaproteobacteria.o__Legionellales.Other	0			-
k__Bacteria.p__Proteobacteria.c__Gammaproteobacteria.o__Legionellales.Other.Other	0			-
k__Bacteria.p__Proteobacteria.c__Gammaproteobacteria.o__Legionellales.Unnamed_o__Legionellales	0			-
k__Bacteria.p__Proteobacteria.c__Gammaproteobacteria.o__Oceanospirillales	0			-
k__Bacteria.p__Proteobacteria.c__Gammaproteobacteria.o__Oceanospirillales.f__Halomonadaceae	0			-
k__Bacteria.p__Proteobacteria.c__Gammaproteobacteria.o__Oceanospirillales.f__Halomonadaceae.g__Candidatus_Portiera	0			-
k__Bacteria.p__Proteobacteria.c__Gammaproteobacteria.o__Oceanospirillales.f__Halomonadaceae.Unnamed_f__Halomonadaceae	0			-
k__Bacteria.p__Proteobacteria.c__Gammaproteobacteria.o__Oceanospirillales.f__Oceanospirillaceae	0			-
k__Bacteria.p__Proteobacteria.c__Gammaproteobacteria.o__Oceanospirillales.f__Oceanospirillaceae.g__Amphritea	0			-
k__Bacteria.p__Proteobacteria.c__Gammaproteobacteria.o__Oceanospirillales.f__Oceanospirillaceae.Unnamed_f__Oceanospirillaceae	0			-
k__Bacteria.p__Proteobacteria.c__Gammaproteobacteria.o__Oceanospirillales.f__SUP05	0			-
k__Bacteria.p__Proteobacteria.c__Gammaproteobacteria.o__Oceanospirillales.f__SUP05.Unnamed_f__SUP05	0			-
k__Bacteria.p__Proteobacteria.c__Gammaproteobacteria.o__Pasteurellales	3.51582			-
k__Bacteria.p__Proteobacteria.c__Gammaproteobacteria.o__Pasteurellales.f__Pasteurellaceae	3.51582			-
k__Bacteria.p__Proteobacteria.c__Gammaproteobacteria.o__Pasteurellales.f__Pasteurellaceae.g__Actinobacillus	1.60206			-
k__Bacteria.p__Proteobacteria.c__Gammaproteobacteria.o__Pasteurellales.f__Pasteurellaceae.g__Aggregatibacter	0			-
k__Bacteria.p__Proteobacteria.c__Gammaproteobacteria.o__Pasteurellales.f__Pasteurellaceae.g__Haemophilus	0			-
k__Bacteria.p__Proteobacteria.c__Gammaproteobacteria.o__Pasteurellales.f__Pasteurellaceae.Unnamed_f__Pasteurellaceae	3.5105			-
k__Bacteria.p__Proteobacteria.c__Gammaproteobacteria.o__Pasteurellales.Unnamed_o__Pasteurellales	0			-
k__Bacteria.p__Proteobacteria.c__Gammaproteobacteria.o__Pseudomonadales	2.827			-
k__Bacteria.p__Proteobacteria.c__Gammaproteobacteria.o__Pseudomonadales.f__Moraxellaceae	1.75696			-
k__Bacteria.p__Proteobacteria.c__Gammaproteobacteria.o__Pseudomonadales.f__Moraxellaceae.g__Acinetobacter	1.75696			-
k__Bacteria.p__Proteobacteria.c__Gammaproteobacteria.o__Pseudomonadales.f__Moraxellaceae.g__Enhydrobacter	0			-
k__Bacteria.p__Proteobacteria.c__Gammaproteobacteria.o__Pseudomonadales.f__Moraxellaceae.g__Perlucidibaca	0			-
k__Bacteria.p__Proteobacteria.c__Gammaproteobacteria.o__Pseudomonadales.f__Moraxellaceae.g__Psychrobacter	0			-
k__Bacteria.p__Proteobacteria.c__Gammaproteobacteria.o__Pseudomonadales.f__Moraxellaceae.Other	0			-
k__Bacteria.p__Proteobacteria.c__Gammaproteobacteria.o__Pseudomonadales.f__Moraxellaceae.Unnamed_f__Moraxellaceae	0			-
k__Bacteria.p__Proteobacteria.c__Gammaproteobacteria.o__Pseudomonadales.f__Pseudomonadaceae	2.78837			-
k__Bacteria.p__Proteobacteria.c__Gammaproteobacteria.o__Pseudomonadales.f__Pseudomonadaceae.g__Pseudomonas	2.78837			-
k__Bacteria.p__Proteobacteria.c__Gammaproteobacteria.o__Pseudomonadales.f__Pseudomonadaceae.Other	0			-
k__Bacteria.p__Proteobacteria.c__Gammaproteobacteria.o__Pseudomonadales.f__Pseudomonadaceae.Unnamed_f__Pseudomonadaceae	0			-
k__Bacteria.p__Proteobacteria.c__Gammaproteobacteria.o__Thiohalorhabdales	0			-
k__Bacteria.p__Proteobacteria.c__Gammaproteobacteria.o__Thiohalorhabdales.Unnamed_o__Thiohalorhabdales	0			-
k__Bacteria.p__Proteobacteria.c__Gammaproteobacteria.o__Thiotrichales	0			-
k__Bacteria.p__Proteobacteria.c__Gammaproteobacteria.o__Thiotrichales.f__Piscirickettsiaceae	0			-
k__Bacteria.p__Proteobacteria.c__Gammaproteobacteria.o__Thiotrichales.f__Piscirickettsiaceae.Unnamed_f__Piscirickettsiaceae	0			-
k__Bacteria.p__Proteobacteria.c__Gammaproteobacteria.o__Thiotrichales.f__Thiotrichaceae	0			-
k__Bacteria.p__Proteobacteria.c__Gammaproteobacteria.o__Thiotrichales.f__Thiotrichaceae.g__Thiothrix	0			-
k__Bacteria.p__Proteobacteria.c__Gammaproteobacteria.o__Thiotrichales.Unnamed_o__Thiotrichales	0			-
k__Bacteria.p__Proteobacteria.c__Gammaproteobacteria.o__Vibrionales	2.5563			-
k__Bacteria.p__Proteobacteria.c__Gammaproteobacteria.o__Vibrionales.f__Pseudoalteromonadaceae	1.30103			-
k__Bacteria.p__Proteobacteria.c__Gammaproteobacteria.o__Vibrionales.f__Pseudoalteromonadaceae.g__Pseudoalteromonas	1.30103			-
k__Bacteria.p__Proteobacteria.c__Gammaproteobacteria.o__Vibrionales.f__Vibrionaceae	2.53148			-
k__Bacteria.p__Proteobacteria.c__Gammaproteobacteria.o__Vibrionales.f__Vibrionaceae.g__Photobacterium	0			-
k__Bacteria.p__Proteobacteria.c__Gammaproteobacteria.o__Vibrionales.f__Vibrionaceae.Other	1.63202			-
k__Bacteria.p__Proteobacteria.c__Gammaproteobacteria.o__Vibrionales.f__Vibrionaceae.Unnamed_f__Vibrionaceae	2.50515			-
k__Bacteria.p__Proteobacteria.c__Gammaproteobacteria.o__Xanthomonadales	2.32855			-
k__Bacteria.p__Proteobacteria.c__Gammaproteobacteria.o__Xanthomonadales.f__Sinobacteraceae	0			-
k__Bacteria.p__Proteobacteria.c__Gammaproteobacteria.o__Xanthomonadales.f__Sinobacteraceae.g__Steroidobacter	0			-
k__Bacteria.p__Proteobacteria.c__Gammaproteobacteria.o__Xanthomonadales.f__Sinobacteraceae.Unnamed_f__Sinobacteraceae	0			-
k__Bacteria.p__Proteobacteria.c__Gammaproteobacteria.o__Xanthomonadales.f__Xanthomonadaceae	2.32855			-
k__Bacteria.p__Proteobacteria.c__Gammaproteobacteria.o__Xanthomonadales.f__Xanthomonadaceae.g__Dokdonella	0			-
k__Bacteria.p__Proteobacteria.c__Gammaproteobacteria.o__Xanthomonadales.f__Xanthomonadaceae.g__Luteimonas	0			-
k__Bacteria.p__Proteobacteria.c__Gammaproteobacteria.o__Xanthomonadales.f__Xanthomonadaceae.g__Lysobacter	0			-
k__Bacteria.p__Proteobacteria.c__Gammaproteobacteria.o__Xanthomonadales.f__Xanthomonadaceae.g__Rhodanobacter	1.30103			-
k__Bacteria.p__Proteobacteria.c__Gammaproteobacteria.o__Xanthomonadales.f__Xanthomonadaceae.g__Stenotrophomonas	1.1549			-
k__Bacteria.p__Proteobacteria.c__Gammaproteobacteria.o__Xanthomonadales.f__Xanthomonadaceae.g__Xylella	1.1549			-
k__Bacteria.p__Proteobacteria.c__Gammaproteobacteria.o__Xanthomonadales.f__Xanthomonadaceae.Other	0			-
k__Bacteria.p__Proteobacteria.c__Gammaproteobacteria.o__Xanthomonadales.f__Xanthomonadaceae.Unnamed_f__Xanthomonadaceae	2.28575			-
k__Bacteria.p__Proteobacteria.c__Gammaproteobacteria.o__Xanthomonadales.Other	0			-
k__Bacteria.p__Proteobacteria.c__Gammaproteobacteria.o__Xanthomonadales.Other.Other	0			-
k__Bacteria.p__Proteobacteria.c__Gammaproteobacteria.Other	0			-
k__Bacteria.p__Proteobacteria.c__Gammaproteobacteria.Other.Other	0			-
k__Bacteria.p__Proteobacteria.c__Gammaproteobacteria.Other.Other.Other	0			-
k__Bacteria.p__Proteobacteria.c__Gammaproteobacteria.Unnamed_c__Gammaproteobacteria	0			-
k__Bacteria.p__Proteobacteria.c__TA18	0			-
k__Bacteria.p__Proteobacteria.c__TA18.o__PHOS_HD29	0			-
k__Bacteria.p__Proteobacteria.c__TA18.o__PHOS_HD29.Unnamed_o__PHOS_HD29	0			-
k__Bacteria.p__Proteobacteria.Other	0			-
k__Bacteria.p__Proteobacteria.Other.Other	0			-
k__Bacteria.p__Proteobacteria.Other.Other.Other	0			-
k__Bacteria.p__Proteobacteria.Other.Other.Other.Other	0			-
k__Bacteria.p__SBR1093	0			-
k__Bacteria.p__SBR1093.c__VHS_B5_50	0			-
k__Bacteria.p__SBR1093.c__VHS_B5_50.Unnamed_c__VHS_B5_50	0			-
k__Bacteria.p__Spirochaetes	4.83487			-
k__Bacteria.p__Spirochaetes.c___Brachyspirae_	0			-
k__Bacteria.p__Spirochaetes.c___Brachyspirae_.o___Brachyspirales_	0			-
k__Bacteria.p__Spirochaetes.c___Brachyspirae_.o___Brachyspirales_.f__Brachyspiraceae	0			-
k__Bacteria.p__Spirochaetes.c___Brachyspirae_.o___Brachyspirales_.f__Brachyspiraceae.g__Brachyspira	0			-
k__Bacteria.p__Spirochaetes.c__MVP_15	2.64345			-
k__Bacteria.p__Spirochaetes.c__MVP_15.o__PL_11B10	2.64345			-
k__Bacteria.p__Spirochaetes.c__MVP_15.o__PL_11B10.Unnamed_o__PL_11B10	2.64345			-
k__Bacteria.p__Spirochaetes.c__Spirochaetes	4.83214			-
k__Bacteria.p__Spirochaetes.c__Spirochaetes.o__M2PT2_76	0			-
k__Bacteria.p__Spirochaetes.c__Spirochaetes.o__M2PT2_76.Unnamed_o__M2PT2_76	0			-
k__Bacteria.p__Spirochaetes.c__Spirochaetes.o__Sphaerochaetales	1.60206			-
k__Bacteria.p__Spirochaetes.c__Spirochaetes.o__Sphaerochaetales.f__Sphaerochaetaceae	1.60206			-
k__Bacteria.p__Spirochaetes.c__Spirochaetes.o__Sphaerochaetales.f__Sphaerochaetaceae.g__Sphaerochaeta	1.60206			-
k__Bacteria.p__Spirochaetes.c__Spirochaetes.o__Spirochaetales	4.83205			-
k__Bacteria.p__Spirochaetes.c__Spirochaetes.o__Spirochaetales.f__Spirochaetaceae	4.83205			-
k__Bacteria.p__Spirochaetes.c__Spirochaetes.o__Spirochaetales.f__Spirochaetaceae.g__Treponema	4.83205			-
k__Bacteria.p__Spirochaetes.c__Spirochaetes.o__Spirochaetales.f__Spirochaetaceae.Unnamed_f__Spirochaetaceae	0			-
k__Bacteria.p__Spirochaetes.c__Spirochaetes.Unnamed_c__Spirochaetes	0			-
k__Bacteria.p__SR1	0			-
k__Bacteria.p__SR1.Unnamed_p__SR1	0			-
k__Bacteria.p__Synergistetes	2.74819			-
k__Bacteria.p__Synergistetes.c__Synergistia	2.74819			-
k__Bacteria.p__Synergistetes.c__Synergistia.o__Synergistales	2.74819			-
k__Bacteria.p__Synergistetes.c__Synergistia.o__Synergistales.f__Dethiosulfovibrionaceae	0			-
k__Bacteria.p__Synergistetes.c__Synergistia.o__Synergistales.f__Dethiosulfovibrionaceae.g__Pyramidobacter	0			-
k__Bacteria.p__Synergistetes.c__Synergistia.o__Synergistales.f__Dethiosulfovibrionaceae.g__TG5	0			-
k__Bacteria.p__Synergistetes.c__Synergistia.o__Synergistales.f__Dethiosulfovibrionaceae.Other	0			-
k__Bacteria.p__Synergistetes.c__Synergistia.o__Synergistales.f__Dethiosulfovibrionaceae.Unnamed_f__Dethiosulfovibrionaceae	0			-
k__Bacteria.p__Synergistetes.c__Synergistia.o__Synergistales.f__Synergistaceae	2.74819			-
k__Bacteria.p__Synergistetes.c__Synergistia.o__Synergistales.f__Synergistaceae.g__Candidatus_Tammella	0			-
k__Bacteria.p__Synergistetes.c__Synergistia.o__Synergistales.f__Synergistaceae.g__vadinCA02	2.74819			-
k__Bacteria.p__Synergistetes.c__Synergistia.o__Synergistales.f__Synergistaceae.Other	0			-
k__Bacteria.p__Synergistetes.c__Synergistia.o__Synergistales.f__Synergistaceae.Unnamed_f__Synergistaceae	0			-
k__Bacteria.p__Tenericutes	4.21824			-
k__Bacteria.p__Tenericutes.c__CK_1C4_19	0			-
k__Bacteria.p__Tenericutes.c__CK_1C4_19.Unnamed_c__CK_1C4_19	0			-
k__Bacteria.p__Tenericutes.c__Mollicutes	4.18184			-
k__Bacteria.p__Tenericutes.c__Mollicutes.o__Acholeplasmatales	0			-
k__Bacteria.p__Tenericutes.c__Mollicutes.o__Acholeplasmatales.f__Acholeplasmataceae	0			-
k__Bacteria.p__Tenericutes.c__Mollicutes.o__Acholeplasmatales.f__Acholeplasmataceae.g__Acholeplasma	0			-
k__Bacteria.p__Tenericutes.c__Mollicutes.o__Acholeplasmatales.Unnamed_o__Acholeplasmatales	0			-
k__Bacteria.p__Tenericutes.c__Mollicutes.o__Anaeroplasmatales	2.99123			-
k__Bacteria.p__Tenericutes.c__Mollicutes.o__Anaeroplasmatales.f__Anaeroplasmataceae	2.99123			-
k__Bacteria.p__Tenericutes.c__Mollicutes.o__Anaeroplasmatales.f__Anaeroplasmataceae.g__Anaeroplasma	2.86923			-
k__Bacteria.p__Tenericutes.c__Mollicutes.o__Anaeroplasmatales.f__Anaeroplasmataceae.g__Asteroleplasma	0			-
k__Bacteria.p__Tenericutes.c__Mollicutes.o__Anaeroplasmatales.f__Anaeroplasmataceae.Other	0			-
k__Bacteria.p__Tenericutes.c__Mollicutes.o__Anaeroplasmatales.f__Anaeroplasmataceae.Unnamed_f__Anaeroplasmataceae	2.38021			-
k__Bacteria.p__Tenericutes.c__Mollicutes.o__Mycoplasmatales	2.7231			-
k__Bacteria.p__Tenericutes.c__Mollicutes.o__Mycoplasmatales.f__Mycoplasmataceae	2.7231			-
k__Bacteria.p__Tenericutes.c__Mollicutes.o__Mycoplasmatales.f__Mycoplasmataceae.g__Mycoplasma	0			-
k__Bacteria.p__Tenericutes.c__Mollicutes.o__Mycoplasmatales.f__Mycoplasmataceae.Unnamed_f__Mycoplasmataceae	2.7231			-
k__Bacteria.p__Tenericutes.c__Mollicutes.o__RF39	4.16008			-
k__Bacteria.p__Tenericutes.c__Mollicutes.o__RF39.Unnamed_o__RF39	4.16008			-
k__Bacteria.p__Tenericutes.c__Mollicutes.o__RsaHF231	0			-
k__Bacteria.p__Tenericutes.c__Mollicutes.o__RsaHF231.Unnamed_o__RsaHF231	0			-
k__Bacteria.p__Tenericutes.c__Mollicutes.Unnamed_c__Mollicutes	0			-
k__Bacteria.p__Tenericutes.c__RF3	3.12338			-
k__Bacteria.p__Tenericutes.c__RF3.o__ML615J_28	3.12338			-
k__Bacteria.p__Tenericutes.c__RF3.o__ML615J_28.Unnamed_o__ML615J_28	3.12338			-
k__Bacteria.p__Thermotogae	0			-
k__Bacteria.p__Thermotogae.c__Thermotogae	0			-
k__Bacteria.p__Thermotogae.c__Thermotogae.o__Thermotogales	0			-
k__Bacteria.p__Thermotogae.c__Thermotogae.o__Thermotogales.f__Thermotogaceae	0			-
k__Bacteria.p__Thermotogae.c__Thermotogae.o__Thermotogales.f__Thermotogaceae.g__Fervidobacterium	0			-
k__Bacteria.p__TM6	0			-
k__Bacteria.p__TM6.c__SJA_4	0			-
k__Bacteria.p__TM6.c__SJA_4.Unnamed_c__SJA_4	0			-
k__Bacteria.p__TM7	1.77815			-
k__Bacteria.p__TM7.c__MJK10	0			-
k__Bacteria.p__TM7.c__MJK10.Unnamed_c__MJK10	0			-
k__Bacteria.p__TM7.c__SC3	0			-
k__Bacteria.p__TM7.c__SC3.Unnamed_c__SC3	0			-
k__Bacteria.p__TM7.c__TM7_3	1.77815			-
k__Bacteria.p__TM7.c__TM7_3.o__CW040	1.77815			-
k__Bacteria.p__TM7.c__TM7_3.o__CW040.f__F16	1.77815			-
k__Bacteria.p__TM7.c__TM7_3.o__CW040.f__F16.Unnamed_f__F16	1.77815			-
k__Bacteria.p__TM7.c__TM7_3.o__EW055	0			-
k__Bacteria.p__TM7.c__TM7_3.o__EW055.Unnamed_o__EW055	0			-
k__Bacteria.p__TM7.c__TM7_3.o__I025	0			-
k__Bacteria.p__TM7.c__TM7_3.o__I025.f__Rs_045	0			-
k__Bacteria.p__TM7.c__TM7_3.o__I025.f__Rs_045.Unnamed_f__Rs_045	0			-
k__Bacteria.p__TM7.c__TM7_3.o__I025.Other	0			-
k__Bacteria.p__TM7.c__TM7_3.o__I025.Other.Other	0			-
k__Bacteria.p__TM7.c__TM7_3.Unnamed_c__TM7_3	0			-
k__Bacteria.p__Verrucomicrobia.c___Pedosphaerae_	0			-
k__Bacteria.p__Verrucomicrobia.c___Pedosphaerae_.o___Pedosphaerales_	0			-
k__Bacteria.p__Verrucomicrobia.c___Pedosphaerae_.o___Pedosphaerales_.f___Pedosphaeraceae_	0			-
k__Bacteria.p__Verrucomicrobia.c___Pedosphaerae_.o___Pedosphaerales_.f___Pedosphaeraceae_.g__Pedosphaera	0			-
k__Bacteria.p__Verrucomicrobia.c___Pedosphaerae_.o___Pedosphaerales_.f__Ellin515	0			-
k__Bacteria.p__Verrucomicrobia.c___Pedosphaerae_.o___Pedosphaerales_.f__Ellin515.Unnamed_f__Ellin515	0			-
k__Bacteria.p__Verrucomicrobia.c___Pedosphaerae_.o___Pedosphaerales_.f__Ellin517	0			-
k__Bacteria.p__Verrucomicrobia.c___Pedosphaerae_.o___Pedosphaerales_.f__Ellin517.Unnamed_f__Ellin517	0			-
k__Bacteria.p__Verrucomicrobia.c___Pedosphaerae_.o___Pedosphaerales_.f__R4_41B	0			-
k__Bacteria.p__Verrucomicrobia.c___Pedosphaerae_.o___Pedosphaerales_.f__R4_41B.Unnamed_f__R4_41B	0			-
k__Bacteria.p__Verrucomicrobia.c___Pedosphaerae_.o___Pedosphaerales_.Other	0			-
k__Bacteria.p__Verrucomicrobia.c___Pedosphaerae_.o___Pedosphaerales_.Other.Other	0			-
k__Bacteria.p__Verrucomicrobia.c___Pedosphaerae_.o___Pedosphaerales_.Unnamed_o___Pedosphaerales_	0			-
k__Bacteria.p__Verrucomicrobia.c___Spartobacteria_	0			-
k__Bacteria.p__Verrucomicrobia.c___Spartobacteria_.o___Chthoniobacterales_	0			-
k__Bacteria.p__Verrucomicrobia.c___Spartobacteria_.o___Chthoniobacterales_.f___Chthoniobacteraceae_	0			-
k__Bacteria.p__Verrucomicrobia.c___Spartobacteria_.o___Chthoniobacterales_.f___Chthoniobacteraceae_.g__Candidatus_Xiphinematobacter	0			-
k__Bacteria.p__Verrucomicrobia.c___Spartobacteria_.o___Chthoniobacterales_.f___Chthoniobacteraceae_.g__Chthoniobacter	0			-
k__Bacteria.p__Verrucomicrobia.c___Spartobacteria_.o___Chthoniobacterales_.f___Chthoniobacteraceae_.g__DA101	0			-
k__Bacteria.p__Verrucomicrobia.c___Spartobacteria_.o___Chthoniobacterales_.f___Chthoniobacteraceae_.g__Ellin506	0			-
k__Bacteria.p__Verrucomicrobia.c___Spartobacteria_.o___Chthoniobacterales_.f___Chthoniobacteraceae_.Other	0			-
k__Bacteria.p__Verrucomicrobia.c___Spartobacteria_.o___Chthoniobacterales_.f___Chthoniobacteraceae_.Unnamed_f___Chthoniobacteraceae_	0			-
k__Bacteria.p__Verrucomicrobia.c__Opitutae	0			-
k__Bacteria.p__Verrucomicrobia.c__Opitutae.o___Cerasicoccales_	0			-
k__Bacteria.p__Verrucomicrobia.c__Opitutae.o___Cerasicoccales_.f___Cerasicoccaceae_	0			-
k__Bacteria.p__Verrucomicrobia.c__Opitutae.o___Cerasicoccales_.f___Cerasicoccaceae_.g__Cerasicoccus	0			-
k__Bacteria.p__Verrucomicrobia.c__Opitutae.o___Cerasicoccales_.f___Cerasicoccaceae_.Unnamed_f___Cerasicoccaceae_	0			-
k__Bacteria.p__Verrucomicrobia.c__Opitutae.o__HA64	0			-
k__Bacteria.p__Verrucomicrobia.c__Opitutae.o__HA64.Unnamed_o__HA64	0			-
k__Bacteria.p__Verrucomicrobia.c__Opitutae.o__Opitutales	0			-
k__Bacteria.p__Verrucomicrobia.c__Opitutae.o__Opitutales.f__Opitutaceae	0			-
k__Bacteria.p__Verrucomicrobia.c__Opitutae.o__Opitutales.f__Opitutaceae.g__Opitutus	0			-
k__Bacteria.p__Verrucomicrobia.c__Opitutae.o__Opitutales.f__Opitutaceae.Unnamed_f__Opitutaceae	0			-
k__Bacteria.p__Verrucomicrobia.c__Opitutae.Other	0			-
k__Bacteria.p__Verrucomicrobia.c__Opitutae.Other.Other	0			-
k__Bacteria.p__Verrucomicrobia.c__Opitutae.Other.Other.Other	0			-
k__Bacteria.p__Verrucomicrobia.c__Verruco_5.o__WCHB1_41.f__WCHB1_25	2			-
k__Bacteria.p__Verrucomicrobia.c__Verruco_5.o__WCHB1_41.f__WCHB1_25.Unnamed_f__WCHB1_25	2			-
k__Bacteria.p__Verrucomicrobia.c__Verruco_5.o__WCHB1_41.Unnamed_o__WCHB1_41	1.1549			-
k__Bacteria.p__Verrucomicrobia.c__Verrucomicrobiae	0			-
k__Bacteria.p__Verrucomicrobia.c__Verrucomicrobiae.o__Verrucomicrobiales	0			-
k__Bacteria.p__Verrucomicrobia.c__Verrucomicrobiae.o__Verrucomicrobiales.f__Verrucomicrobiaceae	0			-
k__Bacteria.p__Verrucomicrobia.c__Verrucomicrobiae.o__Verrucomicrobiales.f__Verrucomicrobiaceae.g__Akkermansia	0			-
k__Bacteria.p__Verrucomicrobia.c__Verrucomicrobiae.o__Verrucomicrobiales.f__Verrucomicrobiaceae.g__Luteolibacter	0			-
k__Bacteria.p__Verrucomicrobia.c__Verrucomicrobiae.o__Verrucomicrobiales.f__Verrucomicrobiaceae.g__Prosthecobacter	0			-
k__Bacteria.p__Verrucomicrobia.c__Verrucomicrobiae.o__Verrucomicrobiales.f__Verrucomicrobiaceae.g__Verrucomicrobium	0			-
k__Bacteria.p__Verrucomicrobia.c__Verrucomicrobiae.o__Verrucomicrobiales.f__Verrucomicrobiaceae.Unnamed_f__Verrucomicrobiaceae	0			-
k__Bacteria.p__WPS_2	0			-
k__Bacteria.p__WPS_2.Unnamed_p__WPS_2	0			-
Unassigned	4.98085			-
Unassigned.Other	4.98085			-
Unassigned.Other.Other	4.98085			-
Unassigned.Other.Other.Other	4.98085			-
Unassigned.Other.Other.Other.Other	4.98085			-
Unassigned.Other.Other.Other.Other.Other	4.98085			-
