# Supplementary material for: Baleen whales host a unique gut microbiome with similarities to both carnivores and herbivores
Source: Nat Commun. 2015 Sep 22;6:8285. doi: 10.1038/ncomms9285 (PMC4595633; doi:10.1038/ncomms9285)
Supplement: Supplementary Data 3 — Results from group significance testing of individual OTUs in QIIME. Separate spreadsheet tabs include results for Kruskall-Wallace tests of differential distribution among dietary categories and among baleen whales / toothed whales / terrestrial mammals; and for non-parametric T-tests between terrestrial and marine mammals, baleen whales and dolphins, whales and terrestrial mammals, and whales and all other samples. [file ncomms9285-s4.xlsx]

## Sheet: Description
																					Table S3: Results from group significance testing of individual OTUs in QIIME.
																					Separate spreadsheet tabs include results for Kruskall-Wallace tests of differential distribution among dietary categories and among baleen whales / toothed whales / terrestrial mammals; and for non-parametric T-tests between terrestrial and marine mammals, baleen whales and dolphins, whales and terrestrial mammals, and whales and all other samples.

## Sheet: kw_diet
OTU	Test-Statistic	P	FDR_P	Bonferroni_P	Omnivore_mean	Carnivore_mean	Insectivore_mean	Herbivore_mean	Folivore_mean	Myrmecophage_mean	Invertebrates_mean	Fish_mean	taxonomy
13061	72.3789	4.87744e-13	6.20483e-11	8.37652e-09	0	48.5	0	0.576923	0	0.0416667	10128	22.2	k__Bacteria
18	62.1375	5.64199e-11	4.02056e-09	9.68955e-07	0.0909091	14.5	0	0.769231	0	4.33333	3834.33	0.2	k__Bacteria;p__Bacteroidetes;c__Bacteroidia;o__Bacteroidales;f__Bacteroidaceae;g__Bacteroides
24	39.9931	1.26264e-06	1.48733e-05	0.0216845	4.54545	0.5	2.17647	19.1538	0	7.79167	1892.67	0.4	k__Bacteria;p__Firmicutes;c__Clostridia;o__Clostridiales;f__Clostridiaceae;g__Clostridium
7190	66.4604	7.64632e-12	7.77029e-10	1.31318e-07	0	16	0	4.80769	2.71429	0	1206.58	63.2	k__Bacteria;p__Firmicutes;c__Clostridia;o__Clostridiales
56	90.5765	9.41979e-17	5.48992e-14	1.61775e-12	0	0	0	0.0769231	0	0	1081.17	0.2	k__Bacteria;p__Spirochaetes;c__Spirochaetes;o__Spirochaetales;f__Spirochaetaceae;g__Treponema;s__
13971	82.6335	3.99506e-15	1.24748e-12	6.86112e-11	0	0	0	0.153846	0	0	1074.67	0	k__Bacteria;p__Firmicutes;c__Clostridia;o__Clostridiales;f__Ruminococcaceae
41	65.6674	1.10411e-11	8.69819e-10	1.8962e-07	0	0	0	0	0	0	1021.25	0	k__Bacteria;p__Firmicutes;c__Clostridia;o__Clostridiales;f__Ruminococcaceae
50	41.669	6.02144e-07	8.61051e-06	0.0103412	0	0	0	0.0769231	0	0	919.917	0.2	k__Bacteria
76	78.1507	3.28036e-14	8.66721e-12	5.63368e-10	0	0	0	0	0	0	710.083	0.2	k__Bacteria
13802	88.4927	2.52258e-16	1.35383e-13	4.33227e-12	0	0.5	0	0.0384615	0	0	600.917	0.2	k__Bacteria;p__Spirochaetes;c__Spirochaetes;o__Spirochaetales;f__Spirochaetaceae;g__Treponema;s__
103	98.2473	2.48161e-18	4.73547e-15	4.26192e-14	0	29	0	0	0	0	574.5	0	k__Bacteria;p__Bacteroidetes;c__Bacteroidia;o__Bacteroidales;f__[Paraprevotellaceae]
51	15.9268	0.0257939	0.0640613	1	3.36364	16	1	179	0.428571	19.9583	461.75	84.6	k__Bacteria;p__Firmicutes;c__Clostridia;o__Clostridiales;f__Peptostreptococcaceae;g__;s__
122	71.1629	8.59725e-13	1.04716e-10	1.47649e-08	0	26	0	0	0	0	446.75	0	k__Bacteria;p__Bacteroidetes
131	66.5305	7.40201e-12	7.56679e-10	1.27122e-07	0	0	0	0.0384615	0	1.91667	443.5	0.2	k__Bacteria
118	67.4316	4.87355e-12	5.13487e-10	8.36983e-08	0	0	0	0.0384615	0	0	432.25	0	k__Bacteria;p__Bacteroidetes
216	36.2864	6.40068e-06	5.50177e-05	0.109925	0.727273	0	0.176471	1.57692	0	0.333333	422.75	0.2	k__Bacteria;p__Firmicutes;c__Clostridia;o__Clostridiales;f__Ruminococcaceae;g__;s__
139	40.5884	9.71057e-07	1.3039e-05	0.0166769	0	0.5	0	0	0	0	417.667	0	k__Bacteria
6003	57.7637	4.21335e-10	2.39603e-08	7.236e-06	0	12.5	0.352941	0.5	0	1.08333	413.833	0	k__Bacteria
201	46.682	6.43865e-08	1.27687e-06	0.00110577	2	0	0.882353	3.46154	2.57143	0.0416667	395.167	0.2	k__Bacteria;p__Bacteroidetes;c__Bacteroidia;o__Bacteroidales;f__Porphyromonadaceae;g__Parabacteroides;s__
191	62.0553	5.86004e-11	4.0745e-09	1.0064e-06	0	0	0	0.0769231	0	0	353.417	0	k__Bacteria
169	9.04513	0.249432	0.388689	1	0.272727	9.5	0.294118	8.69231	39	6.125	347.5	11.4	k__Bacteria;p__Firmicutes
178	56.896	6.26902e-10	2.54452e-08	1.07664e-05	0	0	0	0	0	0	323.833	0	k__Bacteria;p__Bacteroidetes
171	74.6092	1.72162e-13	2.30994e-11	2.95672e-09	0	0	0	0	0	0	311.25	0	k__Bacteria;p__Verrucomicrobia;c__Verruco-5
13585	66.0461	9.26476e-12	8.69819e-10	1.59113e-07	0.363636	0	0	0.0769231	0	0	310.75	0	k__Bacteria
13863	98.2489	2.47974e-18	4.73547e-15	4.25871e-14	0	13	0	0	0	0	309	0	k__Bacteria;p__Bacteroidetes;c__Bacteroidia;o__Bacteroidales
332	93.0185	2.96499e-17	1.96011e-14	5.09208e-13	0	0	0	0	0	0	307.25	0	k__Bacteria
199	96.322	6.19099e-18	9.66582e-15	1.06324e-13	0	0	0	0	0	0	302.667	0.4	k__Bacteria;p__Firmicutes;c__Clostridia;o__Clostridiales;f__Ruminococcaceae;g__Oscillospira;s__
193	15.0704	0.0351081	0.0771326	1	0.0909091	0	0.235294	0.384615	0	0.0416667	292.583	0	k__Bacteria;p__Firmicutes;c__Clostridia;o__Clostridiales;f__Lachnospiraceae
7194	54.075	2.27287e-09	7.91772e-08	3.90344e-05	3.63636	0	0	0.576923	0	12.9167	272.75	0	k__Bacteria;p__Firmicutes;c__Clostridia;o__Clostridiales;f__Peptococcaceae;g__Peptococcus;s__
7015	63.766	2.66069e-11	2.01298e-09	4.56947e-07	0.181818	0	0	1.84615	2	0.0416667	265	26	k__Bacteria;p__Firmicutes;c__Clostridia;o__Clostridiales;f__Ruminococcaceae;g__Ruminococcus;s__
264	76.905	5.88058e-14	1.48519e-11	1.00993e-09	0	0	0	0.384615	0	0	256	0	k__Bacteria;p__Firmicutes;c__Clostridia;o__Clostridiales;f__Ruminococcaceae
261	49.8331	1.55769e-08	4.05944e-07	0.000267518	0	0	0	0.0384615	0	0	252.167	0	k__Bacteria;p__Spirochaetes;c__Spirochaetes
182	25.8422	0.000537439	0.00234532	1	12	0	9.29412	189.269	25	4.125	251.417	0.4	k__Bacteria;p__Firmicutes;c__Clostridia;o__Clostridiales;f__Christensenellaceae;g__;s__
345	76.542	6.97043e-14	1.66264e-11	1.1971e-09	0	0	0	0.153846	0	0	246.75	0	k__Bacteria;p__Bacteroidetes
241	56.896	6.26902e-10	2.54452e-08	1.07664e-05	0	0	0	0	0	0	243.333	0	k__Bacteria
301	90.9162	8.02138e-17	5.10219e-14	1.37759e-12	0	0	0	0.0384615	0	0	239.167	0.2	k__Bacteria
4756	49.8331	1.55769e-08	4.05944e-07	0.000267518	0	0	0	0.115385	0	0	235.667	0	k__Bacteria;p__Bacteroidetes;c__Bacteroidia;o__Bacteroidales
13063	33.7599	1.91007e-05	0.000148811	0.328035	3.54545	11	5.76471	10.5385	0	6.04167	230.25	5.2	k__Bacteria;p__Firmicutes
630	73.9969	2.29187e-13	3.05121e-11	3.93606e-09	0	0	0.470588	5.5	0	0	219.833	0	k__Bacteria;p__Firmicutes;c__Erysipelotrichi;o__Erysipelotrichales;f__Erysipelotrichaceae;g__p-75-a5;s__
4314	74.6092	1.72162e-13	2.30994e-11	2.95672e-09	0	0	0	0	0	0	213.917	0	k__Bacteria
355	77.9173	3.65971e-14	9.523e-12	6.28518e-10	0	0.5	0	0.0769231	0	0	208.667	0	k__Bacteria
289	86.0001	8.1807e-16	3.60682e-13	1.40495e-11	0	0	0	0.0384615	0	0	208.333	0	k__Bacteria;p__Firmicutes;c__Clostridia;o__Clostridiales;f__Ruminococcaceae
287	85.9976	8.19064e-16	3.60682e-13	1.40666e-11	0	0	0.117647	0	0	0	206.667	0	k__Bacteria;p__Firmicutes;c__Clostridia
260	58.6287	2.83389e-10	1.70172e-08	4.86693e-06	0	0.5	0	0	0	0	206.583	0.2	k__Bacteria
256	54.4159	1.94589e-09	6.90469e-08	3.34187e-05	0	16.5	0.235294	0.0769231	0	13.5417	204	0.2	k__Bacteria;p__Bacteroidetes;c__Bacteroidia;o__Bacteroidales;f__[Paraprevotellaceae];g__[Prevotella];s__
362	41.8653	5.51991e-07	7.91971e-06	0.0094799	0.545455	0	0.235294	3.30769	0.428571	0.708333	202.167	0	k__Bacteria;p__Firmicutes;c__Clostridia;o__Clostridiales;f__Ruminococcaceae;g__Oscillospira;s__
306	36.5514	5.70333e-06	5.28534e-05	0.0979489	2.81818	0	0.529412	2.57692	1.71429	0.208333	199.5	0.2	k__Bacteria;p__Firmicutes;c__Clostridia;o__Clostridiales;f__Ruminococcaceae;g__Oscillospira;s__
13639	63.918	2.48028e-11	1.89317e-09	4.25963e-07	0	0	0.235294	7.80769	0	0.416667	198.083	0	k__Bacteria
384	48.1028	3.39959e-08	7.31636e-07	0.000583846	0.0909091	0.5	0	0.115385	0	0	196.25	0	k__Bacteria
304	21.6305	0.0029409	0.00962956	1	0.0909091	0	4.70588	4.92308	2.28571	0.583333	194.333	0.2	k__Bacteria;p__Firmicutes;c__Clostridia;o__Clostridiales;f__Lachnospiraceae
8717	95.5834	8.78932e-18	1.00632e-14	1.50948e-13	0	0	0	0.0384615	0	0	193.417	0	k__Bacteria;p__Firmicutes;c__Clostridia;o__Clostridiales;f__Ruminococcaceae
58	60.6195	1.13531e-10	7.58669e-09	1.94978e-06	288.182	0	7.64706	300.885	29.2857	21.125	193.25	0	k__Bacteria;p__Firmicutes;c__Clostridia;o__Clostridiales;f__Ruminococcaceae
442	83.7245	2.39067e-15	7.60321e-13	4.10573e-11	0	0	0	0	0	0	183.25	0	k__Bacteria
334	36.3833	6.13649e-06	5.3119e-05	0.105388	0	0.5	0.0588235	26.1538	0	0	181.333	0	k__Bacteria
12870	51.7411	6.56619e-09	1.99943e-07	0.000112768	0.0909091	2	0.647059	1.26923	0	1.20833	176.25	0	k__Bacteria;p__Firmicutes;c__Clostridia;o__Clostridiales;f__Lachnospiraceae
357	60.1007	1.44127e-10	9.44748e-09	2.47524e-06	0.0909091	4.5	0	0	0	0.25	172.917	41.2	k__Bacteria;p__Bacteroidetes;c__Bacteroidia;o__Bacteroidales;f__Porphyromonadaceae
422	66.6515	6.99798e-12	7.1966e-10	1.20183e-07	0	0	0	0.153846	0	0	163.583	0	k__Bacteria
2961	56.896	6.26902e-10	2.54452e-08	1.07664e-05	0	0	0	0	0	0	162.333	0	k__Bacteria;p__Bacteroidetes;c__Bacteroidia;o__Bacteroidales
351	49.8331	1.55769e-08	4.05944e-07	0.000267518	0	0	0	0.0384615	0	0	160.583	0	k__Bacteria;p__Firmicutes;c__Clostridia;o__Clostridiales
14704	49.2396	2.03648e-08	5.05413e-07	0.000349746	0.272727	0.5	0.647059	3	0	3.70833	158.583	0	k__Bacteria;p__Firmicutes;c__Bacilli;o__Lactobacillales
515	55.6781	1.09398e-09	4.12439e-08	1.87881e-05	0.0909091	0	0.0588235	0.115385	0.142857	0	156	0	k__Bacteria;p__Bacteroidetes;c__Bacteroidia;o__Bacteroidales;f__Bacteroidaceae;g__Bacteroides
608	74.6092	1.72162e-13	2.30994e-11	2.95672e-09	0	0	0	0	0	0	154.667	0	k__Bacteria;p__Bacteroidetes;c__Bacteroidia;o__Bacteroidales
5984	95.585	8.78289e-18	1.00632e-14	1.50837e-13	0	0	0	0.0384615	0	0	153.917	0	k__Bacteria
435	57.3962	4.98594e-10	2.54452e-08	8.56286e-06	0.636364	0	0	0	0	0.0416667	152	0	k__Bacteria
403	56.896	6.26902e-10	2.54452e-08	1.07664e-05	0	0	0	0	0	0	149.583	0	k__Bacteria;p__Firmicutes
4367	102.489	3.30018e-19	1.13354e-15	5.66772e-15	0	0	0	0	0	0	148.833	0	k__Bacteria
424	49.1245	2.14505e-08	5.30058e-07	0.000368391	0	0.5	0	0.0384615	0	0	139.25	0	k__Bacteria
13263	79.3029	1.91071e-14	5.12728e-12	3.28146e-10	0	1	0	0.0384615	0	0	138.333	0.2	k__Bacteria;p__Firmicutes;c__Clostridia;o__Clostridiales
430	56.896	6.26902e-10	2.54452e-08	1.07664e-05	0	0	0	0	0	0	136.75	0	k__Bacteria
9642	34.3454	1.48409e-05	0.000118163	0.254878	38.8182	0	16.4706	2.61538	2.14286	1.875	133.167	0	k__Bacteria;p__Firmicutes;c__Clostridia;o__Clostridiales;f__Ruminococcaceae
443	48.2917	3.12241e-08	6.81377e-07	0.000536244	0	0	0	0	0	0	133	0	k__Bacteria;p__Spirochaetes;c__Spirochaetes
137	40.0717	1.21964e-06	1.47508e-05	0.0209462	29.5455	0	25.0588	188.808	11.5714	5.66667	129.5	0	k__Bacteria;p__Firmicutes;c__Clostridia;o__Clostridiales;f__Ruminococcaceae;g__Oscillospira;s__
3718	44.3901	1.7958e-07	3.12474e-06	0.00308411	0.0909091	0	0.0588235	4.76923	0	0.0833333	128.917	0	k__Bacteria;p__Firmicutes;c__Clostridia;o__Clostridiales;f__Lachnospiraceae
13703	32.1331	3.83715e-05	0.000248115	0.658993	0.272727	0	0	1.38462	0.285714	0	128	0	k__Bacteria
3524	50.0796	1.39343e-08	3.74504e-07	0.000239308	0	0	0.117647	0	0	0	127.583	0	k__Bacteria
411	24.1032	0.00109274	0.00424106	1	0	0	0	0.615385	0	0	126.917	31.4	k__Bacteria
451	24.9595	0.000771435	0.00306823	1	0	0	0	0.0384615	0	0	124.5	0	k__Bacteria;p__Bacteroidetes;c__Bacteroidia;o__Bacteroidales
517	80.1176	1.30347e-14	3.61061e-12	2.23858e-10	0	45.5	0	0	0	0	124	0	k__Bacteria
829	56.896	6.26902e-10	2.54452e-08	1.07664e-05	0	0	0	0	0	0	122.167	0	k__Bacteria;p__Bacteroidetes
520	51.789	6.42524e-09	1.95998e-07	0.000110347	0	0	0	0	0	0	121.667	0.2	k__Bacteria
534	94.3029	1.61322e-17	1.73159e-14	2.77054e-13	0	0	0	0	0	0	121.333	1	k__Bacteria;p__Proteobacteria;c__Gammaproteobacteria;o__Pasteurellales;f__Pasteurellaceae
666	58.2564	3.36155e-10	1.96365e-08	5.77313e-06	0	0	0.294118	0.461538	0.142857	0.458333	120.75	0	k__Bacteria;p__Firmicutes;c__Clostridia;o__Clostridiales;f__Ruminococcaceae
605	57.8669	4.01875e-10	2.3006e-08	6.90181e-06	0.181818	0.5	0	0.461538	0	0.541667	120.667	0	k__Bacteria;p__Firmicutes;c__Clostridia;o__Clostridiales;f__Lachnospiraceae
14507	31.5715	4.87584e-05	0.000300144	0.837377	0	0	0	0	0	0	119.833	0	k__Bacteria
163	45.6413	1.02652e-07	1.95017e-06	0.00176295	4.81818	0	19.4706	42.5385	0	47.9583	117.5	0	k__Bacteria;p__Firmicutes;c__Clostridia;o__Clostridiales;f__Peptococcaceae;g__Peptococcus;s__
7089	68.7935	2.58917e-12	3.00449e-10	4.44664e-08	0.0909091	0	0.0588235	0.0384615	0	0.166667	116.25	0.2	k__Bacteria;p__Firmicutes;c__Clostridia;o__Clostridiales;f__Clostridiaceae
565	93.0167	2.96744e-17	1.96011e-14	5.09628e-13	0	0	0	0	0	0	114.5	0	k__Bacteria;p__Bacteroidetes;c__Bacteroidia;o__Bacteroidales
536	56.8976	6.2644e-10	2.54452e-08	1.07585e-05	0	0	0	0	0	0	112.667	0	k__Bacteria
624	74.6092	1.72162e-13	2.30994e-11	2.95672e-09	0	0	0	0	0	0	112.333	0	k__Bacteria
584	86.1625	7.57766e-16	3.60682e-13	1.30139e-11	0	0	0	0.0384615	0	0	111.333	0	k__Bacteria;p__Bacteroidetes;c__Bacteroidia;o__Bacteroidales
556	76.3139	7.75577e-14	1.79997e-11	1.33198e-09	1.81818	0	0	0	0	0	110	0	k__Bacteria
13420	39.9105	1.30942e-06	1.48733e-05	0.022488	0	0	0	4.5	0.428571	0.0416667	109.417	0	k__Bacteria;p__Firmicutes;c__Clostridia;o__Clostridiales;f__Ruminococcaceae;g__Oscillospira;s__
14541	93.0185	2.96499e-17	1.96011e-14	5.09208e-13	0	0	0	0	0	0	109.167	0	k__Bacteria
492	41.2833	7.14267e-07	1.0063e-05	0.0122668	0	0	0	0.0384615	0	0	109	0	k__Bacteria
14830	79.8694	1.46461e-14	3.99256e-12	2.51531e-10	0	0	0	0.0384615	0	0	106.583	0.4	k__Bacteria
12	47.6219	4.22094e-08	8.64493e-07	0.000724905	1	9	2.41176	1014.5	1077.71	43.7917	101.5	4.4	k__Bacteria;p__Firmicutes;c__Clostridia;o__Clostridiales;f__Ruminococcaceae
606	56.896	6.26902e-10	2.54452e-08	1.07664e-05	0	0	0	0	0	0	97.5833	0	k__Bacteria
2176	48.2917	3.12241e-08	6.81377e-07	0.000536244	0	0	0	0	0	0	97.3333	0	k__Bacteria
13359	93.0202	2.96255e-17	1.96011e-14	5.08788e-13	0	0	0	0	0	0	94.75	0	k__Bacteria;p__Firmicutes;c__Clostridia
14226	52.3892	4.89308e-09	1.55331e-07	8.40338e-05	0	0	0.117647	0.115385	0	0	94.3333	0	k__Bacteria;p__Bacteroidetes;c__Bacteroidia;o__Bacteroidales;f__Porphyromonadaceae
589	56.8976	6.2644e-10	2.54452e-08	1.07585e-05	0	0	0	0	0	0	90.25	0	k__Bacteria
3602	74.6092	1.72162e-13	2.30994e-11	2.95672e-09	0	0	0	0	0	0	87.6667	0	k__Bacteria;p__Spirochaetes
2766	95.7732	8.03241e-18	1.00632e-14	1.37949e-13	0	0	0	0	0	0.0416667	87	0	k__Bacteria;p__Firmicutes;c__Clostridia;o__Clostridiales;f__Clostridiaceae;g__Clostridium
5346	60.8593	1.01664e-10	6.87394e-09	1.74598e-06	0.454545	0	0	117.538	0	2	87	0	k__Bacteria;p__Firmicutes;c__Clostridia;o__Clostridiales;f__Ruminococcaceae
16210	51.629	6.9088e-09	2.04925e-07	0.000118652	0.181818	0	6.58824	3.15385	0	0.291667	84.5	0	k__Bacteria;p__Firmicutes;c__Clostridia;o__Clostridiales;f__Lachnospiraceae
13768	26.0081	0.000501997	0.00225403	1	0.0909091	0	0	0	0	0	84.3333	0	k__Bacteria
884	45.3318	1.17906e-07	2.20099e-06	0.00202491	12.8182	1	32.5294	0.115385	0.142857	3.70833	83.25	0	k__Bacteria;p__Proteobacteria;c__Betaproteobacteria;o__Burkholderiales
685	56.896	6.26902e-10	2.54452e-08	1.07664e-05	0	0	0	0	0	0	82.9167	0	k__Bacteria
318	20.1434	0.00526809	0.0162987	1	0.272727	278	0.647059	0.538462	0.142857	80.5833	82	0	k__Bacteria;p__Fusobacteria;c__Fusobacteria;o__Fusobacteriales;f__Fusobacteriaceae
638	39.8512	1.34408e-06	1.48733e-05	0.0230833	0	0	0	0	0	0	81.4167	0	k__Bacteria;p__Proteobacteria
3333	44.9825	1.37831e-07	2.51019e-06	0.00236711	0.363636	0	0	0.192308	0	0	80.5	0	k__Archaea;p__Euryarchaeota;c__Thermoplasmata;o__E2;f__WCHD3-02;g__;s__
10053	53.3511	3.16004e-09	1.0768e-07	5.42706e-05	0	0	0	0.115385	0	0.0416667	80.0833	0	k__Bacteria;p__Firmicutes;c__Clostridia;o__Clostridiales;f__Veillonellaceae
5901	65.6674	1.10411e-11	8.69819e-10	1.8962e-07	0	0	0	0	0	0	79.0833	0	k__Bacteria;p__Bacteroidetes;c__Bacteroidia;o__Bacteroidales
540	39.8187	1.36344e-06	1.50584e-05	0.0234158	0.181818	0	6.17647	55.6538	0.285714	5.20833	78.75	0	k__Bacteria;p__Tenericutes;c__Mollicutes;o__RF39;f__;g__;s__
13127	34.5434	1.36252e-05	0.000109448	0.234	0	0	0	2.46154	0.285714	0	77.8333	0	k__Bacteria;p__Firmicutes;c__Clostridia;o__Clostridiales;f__Ruminococcaceae;g__Oscillospira;s__
635	18.031	0.0118307	0.0314278	1	1.72727	0	0.352941	5.88462	0.142857	0.333333	77.5	0	k__Bacteria
8250	74.6125	1.71893e-13	2.30994e-11	2.95209e-09	0	0	0	0	0	0	76.6667	0	k__Bacteria;p__Spirochaetes;c__Spirochaetes
604	57.2057	5.44051e-10	2.54452e-08	9.34353e-06	0.272727	0	0	11.3846	0	0.0833333	75.5	23.8	k__Bacteria;p__Firmicutes;c__Clostridia;o__Clostridiales;f__Ruminococcaceae
815	39.8512	1.34408e-06	1.48733e-05	0.0230833	0	0	0	0	0	0	75.0833	0	k__Bacteria
2054	73.2882	3.19097e-13	4.18334e-11	5.48018e-09	0	1	0	0.346154	0	0.0416667	74.0833	0	k__Bacteria;p__Bacteroidetes;c__Bacteroidia;o__Bacteroidales;f__Bacteroidaceae
700	34.3113	1.50608e-05	0.000119581	0.258654	0	38	0	0	0	0	72.5833	0	k__Bacteria;p__Firmicutes
1015	93.0167	2.96744e-17	1.96011e-14	5.09628e-13	0	0	0	0	0	0	72.25	0	k__Bacteria
776	64.5856	1.82159e-11	1.422e-09	3.1284e-07	0	0	0	5.34615	0	0	71.3333	0	k__Bacteria;p__Firmicutes;c__Clostridia;o__Clostridiales;f__Ruminococcaceae
14555	102.491	3.29739e-19	1.13354e-15	5.66293e-15	0	0	0	0	0	0	70.4167	0	k__Bacteria;p__Firmicutes;c__Clostridia;o__Clostridiales;f__Ruminococcaceae
716	56.896	6.26902e-10	2.54452e-08	1.07664e-05	0	0	0	0	0	0	64.8333	0	k__Bacteria;p__Bacteroidetes;c__Bacteroidia;o__Bacteroidales
1224	102.489	3.30018e-19	1.13354e-15	5.66772e-15	0	0	0	0	0	0	61.6667	0	k__Bacteria;p__Firmicutes;c__Clostridia;o__Clostridiales
736	12.5628	0.0835056	0.168521	1	4.72727	0	1.35294	2.57692	0.285714	0.416667	61.6667	1	k__Bacteria;p__Firmicutes;c__Clostridia;o__Clostridiales;f__Ruminococcaceae;g__Oscillospira;s__
5941	81.7531	6.04444e-15	1.82118e-12	1.03807e-10	0	4	0	0.0384615	0	0	61.1667	0	k__Bacteria;p__Bacteroidetes;c__Bacteroidia;o__Bacteroidales
3450	39.8815	1.32628e-06	1.48733e-05	0.0227775	0.181818	0	0	0.0384615	0	0.0416667	60.1667	0	k__Bacteria;p__Firmicutes
7797	62.7995	4.15739e-11	3.05124e-09	7.1399e-07	0	0	0	0.961538	1.42857	0	59.1667	0	k__Bacteria;p__Firmicutes;c__Clostridia;o__Clostridiales;f__Ruminococcaceae
10180	55.2301	1.34228e-09	4.94685e-08	2.30523e-05	0	0	0	0.115385	0.714286	0	58.6667	0	k__Bacteria;p__Bacteroidetes;c__Bacteroidia;o__Bacteroidales
16448	52.6399	4.36631e-09	1.41218e-07	7.4987e-05	14.6364	0	5.70588	0	1	0.916667	58.3333	0	k__Bacteria;p__Firmicutes
14633	39.8512	1.34408e-06	1.48733e-05	0.0230833	0	0	0	0	0	0	58.3333	0	k__Bacteria
864	56.896	6.26902e-10	2.54452e-08	1.07664e-05	0	0	0	0	0	0	57.75	0	k__Bacteria
863	65.6674	1.10411e-11	8.69819e-10	1.8962e-07	0	0	0	0	0	0	56.25	0	k__Bacteria
6863	76.7745	6.25121e-14	1.51209e-11	1.07358e-09	0	0	0	0.0384615	0	0	56.0833	0	k__Bacteria;p__Bacteroidetes;c__Bacteroidia;o__Bacteroidales
14031	56.896	6.26902e-10	2.54452e-08	1.07664e-05	0	0	0	0	0	0	56	0	k__Bacteria
12791	17.2722	0.0157231	0.0409072	1	0	0	0.0588235	63.4615	0	0.541667	56	0	k__Bacteria;p__Spirochaetes;c__Spirochaetes;o__Spirochaetales;f__Spirochaetaceae;g__Treponema;s__
10901	47.0746	5.39806e-08	1.08555e-06	0.000927064	0.272727	0	5.88235	29.4615	0.571429	0.291667	55.0833	0	k__Bacteria;p__Firmicutes;c__Clostridia;o__Clostridiales;f__Lachnospiraceae
13633	39.8512	1.34408e-06	1.48733e-05	0.0230833	0	0	0	0	0	0	53.4167	0	k__Bacteria;p__Firmicutes;c__Erysipelotrichi;o__Erysipelotrichales;f__Erysipelotrichaceae
6372	98.9057	1.81491e-18	4.73547e-15	3.11693e-14	0	0.5	0	0	0	0	53	0	k__Bacteria
10073	89.2132	1.79472e-16	9.94275e-14	3.08225e-12	0	1.5	0	0	0	0	53	0	k__Bacteria;p__Bacteroidetes;c__Bacteroidia;o__Bacteroidales
858	74.6108	1.72028e-13	2.30994e-11	2.95441e-09	0	0	0	0	0	0	52.25	0	k__Bacteria
8199	71.1419	8.68163e-13	1.04999e-10	1.49098e-08	0	0	0	0.0769231	0	0	52.25	0	k__Bacteria;p__Bacteroidetes
6522	85.9986	8.18646e-16	3.60682e-13	1.40594e-11	0	0	0	0.0384615	0	0	52	0	k__Bacteria;p__Firmicutes;c__Clostridia;o__Clostridiales;f__Clostridiaceae
13407	53.4954	2.95928e-09	1.0124e-07	5.08227e-05	0	0	0	0.0769231	0	0	52	0	k__Bacteria;p__Firmicutes;c__Clostridia;o__Clostridiales
842	56.896	6.26902e-10	2.54452e-08	1.07664e-05	0	0	0	0	0	0	51.9167	0	k__Bacteria;p__Bacteroidetes;c__Bacteroidia;o__Bacteroidales
13854	56.8976	6.2644e-10	2.54452e-08	1.07585e-05	0	0	0	0	0	0	51.6667	0	k__Bacteria;p__Bacteroidetes
13602	93.6888	2.15824e-17	1.96011e-14	3.70657e-13	0	1	0	0	0	0	51.0833	0.2	k__Bacteria
1822	65.6674	1.10411e-11	8.69819e-10	1.8962e-07	0	0	0	0	0	0	51.0833	0	k__Bacteria
927	22.7365	0.0018943	0.00691155	1	0	0	0	0.115385	0	0.0416667	51	0	k__Bacteria;p__Firmicutes;c__Clostridia;o__Clostridiales;f__Ruminococcaceae
8703	98.4364	2.26829e-18	4.73547e-15	3.89557e-14	0	2.5	0	0	0	0	50.75	0	k__Bacteria;p__Bacteroidetes;c__Bacteroidia;o__Bacteroidales;f__[Paraprevotellaceae]
873	45.2681	1.21313e-07	2.25723e-06	0.00208342	0	1	0.0588235	0	0.142857	0	50.6667	0	k__Bacteria;p__Firmicutes;c__Clostridia;o__Clostridiales;f__Clostridiaceae
13386	72.4664	4.68227e-13	6.00099e-11	8.04133e-09	0	0	0.294118	0	0	16.0417	47.9167	0	k__Bacteria;p__Firmicutes;c__Clostridia;o__Clostridiales;f__Ruminococcaceae
8169	49.8731	1.52975e-08	4.05944e-07	0.00026272	0	0	0	0	0	0.0416667	47.4167	0	k__Bacteria;p__Bacteroidetes;c__Bacteroidia;o__Bacteroidales
4325	16.4481	0.0213235	0.0539973	1	0	0	0.588235	0	0	0	47.4167	0	k__Bacteria
996	49.8331	1.55769e-08	4.05944e-07	0.000267518	0	0	0	0.0384615	0	0	45.8333	0	k__Bacteria
10718	62.3267	5.17077e-11	3.7156e-09	8.88028e-07	0	0	0	4.53846	0.428571	0	45.75	1	k__Bacteria
4766	22.7368	0.00189409	0.00691155	1	0.454545	0	2.29412	0.115385	0	0.625	45.75	0	k__Bacteria;p__Firmicutes;c__Clostridia;o__Clostridiales;f__Ruminococcaceae
971	56.8976	6.2644e-10	2.54452e-08	1.07585e-05	0	0	0	0	0	0	45.5833	0	k__Bacteria;p__Bacteroidetes;c__Bacteroidia;o__Bacteroidales
915	39.2797	1.72843e-06	1.86574e-05	0.029684	0.181818	0	0	0.0769231	0	0.0416667	45.1667	0	k__Bacteria
1008	83.7245	2.39067e-15	7.60321e-13	4.10573e-11	0	0	0	0	0	0	45	0	k__Bacteria;p__Firmicutes;c__Clostridia
455	74.6108	1.72028e-13	2.30994e-11	2.95441e-09	0	0	0	0	0	0	44.9167	0	k__Bacteria;p__Bacteroidetes
12887	62.4795	4.8189e-11	3.4773e-09	8.27598e-07	0	0.5	0.0588235	1.73077	0.142857	0	43.3333	0.2	k__Bacteria
13249	65.6691	1.10328e-11	8.69819e-10	1.89476e-07	0	0	0	0	0	0	42.6667	0	k__Bacteria;p__Bacteroidetes
3735	65.674	1.10076e-11	8.69819e-10	1.89045e-07	0	0	0	0	0	0	42.5833	0	k__Bacteria;p__Firmicutes;c__Clostridia;o__Clostridiales;f__Ruminococcaceae
7840	65.6674	1.10411e-11	8.69819e-10	1.8962e-07	0	0	0	0	0	0	41.9167	0	k__Bacteria
1152	83.7262	2.38875e-15	7.60321e-13	4.10244e-11	0	0	0	0	0	0	41.5833	0	k__Bacteria;p__Firmicutes
13664	74.6092	1.72162e-13	2.30994e-11	2.95672e-09	0	0	0	0	0	0	41.0833	0	k__Bacteria
6448	19.7843	0.00605483	0.0183623	1	159.455	0	2.05882	9.38462	1.57143	2.54167	41.0833	0	k__Bacteria
8227	93.0202	2.96255e-17	1.96011e-14	5.08788e-13	0	0	0	0	0	0	40.4167	0	k__Bacteria
1117	74.6092	1.72162e-13	2.30994e-11	2.95672e-09	0	0	0	0	0	0	40.25	0	k__Bacteria
12890	67.5878	4.53275e-12	4.83513e-10	7.78455e-08	0	0	0	0.0384615	0	0	39.0833	0	k__Bacteria;p__Bacteroidetes;c__Bacteroidia;o__Bacteroidales
6884	16.0806	0.0243897	0.0609707	1	0.909091	1	2.94118	5.73077	0	2.08333	38.3333	0	k__Bacteria;p__Proteobacteria;c__Betaproteobacteria;o__Burkholderiales;f__Alcaligenaceae;g__Sutterella;s__
6111	55.2509	1.32962e-09	4.92132e-08	2.28349e-05	0.272727	0.5	0.0588235	0.230769	0	0.375	37.9167	0	k__Bacteria;p__Bacteroidetes;c__Bacteroidia;o__Bacteroidales;f__Bacteroidaceae;g__Bacteroides
13841	96.7462	5.06185e-18	8.69322e-15	8.69322e-14	0	0	0	0	0	0	37.8333	0.2	k__Bacteria
6637	85.2306	1.1759e-15	4.92558e-13	2.01949e-11	0	0	0	0	0	0	37.5	0.4	k__Bacteria
1320	56.896	6.26902e-10	2.54452e-08	1.07664e-05	0	0	0	0	0	0	37.1667	0	k__Bacteria;p__Bacteroidetes
9579	62.8824	4.00142e-11	2.96209e-09	6.87204e-07	0	0	0	0.384615	0.142857	0	37	1	k__Bacteria
3431	64.5389	1.86141e-11	1.44383e-09	3.19679e-07	0	0	0	1.84615	0.142857	0	36.6667	1.4	k__Bacteria;p__Firmicutes;c__Clostridia;o__Clostridiales;f__Ruminococcaceae;g__Ruminococcus
1199	23.5858	0.00134687	0.0051759	1	0	0	0	0.115385	0.142857	0	36.6667	0	k__Bacteria;p__Firmicutes;c__Clostridia;o__Clostridiales;f__Ruminococcaceae
2125	88.1608	2.95075e-16	1.53564e-13	5.06762e-12	0	43	0	0	0	0	36.5833	0	k__Bacteria
2966	54.3613	1.99497e-09	7.06424e-08	3.42616e-05	0	0	0	3.23077	0.571429	0.166667	36.5	0	k__Bacteria
1704	80.5741	1.05196e-14	3.06211e-12	1.80664e-10	0	0	0	0	0	0.166667	36.0833	0	k__Bacteria;p__Firmicutes;c__Clostridia;o__Clostridiales;f__Ruminococcaceae
1007	56.896	6.26902e-10	2.54452e-08	1.07664e-05	0	0	0	0	0	0	36.0833	0	k__Bacteria;p__Bacteroidetes;c__Bacteroidia;o__Bacteroidales
15355	15.8275	0.0267397	0.0661902	1	0.0909091	0	0.470588	0	0	3.79167	35.25	0	k__Bacteria;p__Bacteroidetes;c__Bacteroidia;o__Bacteroidales;f__[Paraprevotellaceae];g__[Prevotella];s__
1277	90.5387	9.58995e-17	5.48992e-14	1.64698e-12	0	0	0	0.0384615	0.142857	0	34.5833	0	k__Bacteria
6661	65.6691	1.10328e-11	8.69819e-10	1.89476e-07	0	0	0	0	0	0	34.1667	0	k__Bacteria;p__Bacteroidetes;c__Bacteroidia;o__Bacteroidales
14316	56.896	6.26902e-10	2.54452e-08	1.07664e-05	0	0	0	0	0	0	33.6667	0	k__Bacteria;p__Bacteroidetes
1151	58.6052	2.86461e-10	1.71418e-08	4.91969e-06	0	0	0	0.0384615	0	0	33.1667	0	k__Bacteria
1217	48.5322	2.80176e-08	6.72032e-07	0.000481175	9.63636	0	7.35294	0	0.285714	0.208333	33.0833	0	k__Bacteria;p__Bacteroidetes;c__Bacteroidia;o__Bacteroidales
1449	56.896	6.26902e-10	2.54452e-08	1.07664e-05	0	0	0	0	0	0	31.75	0	k__Bacteria
1275	37.423	3.89977e-06	3.84912e-05	0.0669747	0	0	0	0.0384615	0	0	31.75	0.8	k__Bacteria;p__Firmicutes
1225	56.8976	6.2644e-10	2.54452e-08	1.07585e-05	0	0	0	0	0	0	31.1667	0	k__Bacteria
1200	56.8976	6.2644e-10	2.54452e-08	1.07585e-05	0	0	0	0	0	0	31.0833	0	k__Bacteria
1175	74.6108	1.72028e-13	2.30994e-11	2.95441e-09	0	0	0	0	0	0	30.9167	0	k__Bacteria
62	26.9584	0.000339078	0.0015985	1	67.5455	47	150.471	378.038	28.5714	62.875	30.5	0	k__Bacteria;p__Firmicutes;c__Clostridia;o__Clostridiales;f__Ruminococcaceae;g__;s__
1131	74.6092	1.72162e-13	2.30994e-11	2.95672e-09	0	0	0	0	0	0	30.0833	0	k__Bacteria;p__Firmicutes;c__Clostridia;o__Clostridiales;f__Peptostreptococcaceae;g__Peptostreptococcus
1133	31.5715	4.87584e-05	0.000300144	0.837377	0	0	0	0	0	0	30.0833	0	k__Archaea;p__Euryarchaeota;c__Thermoplasmata;o__E2;f__WCHD3-02;g__;s__
8728	65.6691	1.10328e-11	8.69819e-10	1.89476e-07	0	0	0	0	0	0	30	0	k__Bacteria;p__Proteobacteria;c__Gammaproteobacteria
13861	44.3099	1.86124e-07	3.22228e-06	0.0031965	0	0	0	0.692308	0.285714	0	29.9167	1	k__Bacteria
3604	80.472	1.10364e-14	3.15899e-12	1.89539e-10	0	0	0	0.153846	0	0	29.75	0	k__Bacteria;p__Firmicutes;c__Clostridia;o__Clostridiales
13788	14.7129	0.0398602	0.0868068	1	0	0	0	0.115385	0	0	29.5833	0	k__Bacteria
5258	62.0553	5.86004e-11	4.0745e-09	1.0064e-06	0	0	0	0.0769231	0	0	29.5	0	k__Bacteria;p__Firmicutes;c__Clostridia;o__Clostridiales
1439	56.896	6.26902e-10	2.54452e-08	1.07664e-05	0	0	0	0	0	0	28.1667	0	k__Bacteria
8678	80.3911	1.1464e-14	3.22758e-12	1.96882e-10	0	0	0.0588235	0	0	0.0416667	28.0833	0	k__Bacteria
4176	65.6691	1.10328e-11	8.69819e-10	1.89476e-07	0	0	0	0	0	0	27.5	0	k__Bacteria;p__Bacteroidetes
1732	56.896	6.26902e-10	2.54452e-08	1.07664e-05	0	0	0	0	0	0	27.5	0	k__Bacteria
576	25.3852	0.000648245	0.00262446	1	5.36364	490	0.529412	1.26923	0.142857	0.291667	27.4167	0	k__Bacteria;p__Firmicutes;c__Clostridia;o__Clostridiales
1586	74.6108	1.72028e-13	2.30994e-11	2.95441e-09	0	0	0	0	0	0	27.3333	0	k__Bacteria;p__Bacteroidetes
13833	50.7566	1.0258e-08	2.81872e-07	0.00017617	0	1.5	0	10.9615	0.142857	3.29167	27.3333	1.2	k__Bacteria
8121	52.3692	4.93764e-09	1.56456e-07	8.4799e-05	0	0	0	15	0	0	27.25	38	k__Bacteria;p__Bacteroidetes
13616	75.7862	9.92867e-14	2.27353e-11	1.70515e-09	0	1	0	0	0	0	27.1667	0.2	k__Bacteria
6450	62.8074	4.14221e-11	3.05124e-09	7.11383e-07	0	0	0	0.807692	0	0	27.0833	0	k__Bacteria
1594	56.896	6.26902e-10	2.54452e-08	1.07664e-05	0	0	0	0	0	0	27	0	k__Bacteria
1297	56.896	6.26902e-10	2.54452e-08	1.07664e-05	0	0	0	0	0	0	27	0	k__Bacteria;p__Firmicutes;c__Clostridia;o__Clostridiales
9671	32.0316	4.0072e-05	0.000258138	0.688196	0	0	0	0.192308	0	0	26.8333	0	k__Bacteria
1632	46.7164	6.34008e-08	1.26024e-06	0.00108885	0	0	0	0.538462	0	0	26.75	0	k__Bacteria
1475	56.896	6.26902e-10	2.54452e-08	1.07664e-05	0	0	0	0	0	0	26.5	0	k__Bacteria;p__Bacteroidetes;c__Bacteroidia;o__Bacteroidales
10260	25.3059	0.000669617	0.0027008	1	0.636364	3	0.117647	0.115385	0	0.625	26.4167	0	k__Bacteria
7139	41.9429	5.33323e-07	7.67752e-06	0.00915929	0.0909091	0	1.94118	1.23077	0.571429	0.416667	26.3333	0	k__Bacteria;p__Firmicutes;c__Clostridia;o__Clostridiales;f__Lachnospiraceae
3189	31.5715	4.87584e-05	0.000300144	0.837377	0	0	0	0	0	0	26.25	0	k__Bacteria
10268	18.6243	0.00944923	0.0257712	1	17.2727	0	1.47059	14	0	2.25	26.25	0	k__Bacteria
13670	83.7279	2.38683e-15	7.60321e-13	4.09914e-11	0	0	0	0	0	0	26.1667	0	k__Bacteria
1404	74.6108	1.72028e-13	2.30994e-11	2.95441e-09	0	0	0	0	0	0	25.5	0	k__Bacteria;p__Lentisphaerae;c__[Lentisphaeria];o__Z20;f__R4-45B;g__;s__
1577	32.7143	2.99263e-05	0.000200372	0.513955	0	0	0	0.0384615	0	0	25.4167	0	k__Bacteria
1419	83.7262	2.38875e-15	7.60321e-13	4.10244e-11	0	0	0	0	0	0	25.25	0	k__Bacteria;p__Bacteroidetes
9458	52.0912	5.60193e-09	1.7366e-07	9.62076e-05	0	0	0	0.384615	0	0	25.25	0	k__Bacteria;p__Firmicutes;c__Clostridia;o__Clostridiales
1433	56.896	6.26902e-10	2.54452e-08	1.07664e-05	0	0	0	0	0	0	25.1667	0	k__Bacteria
9610	40.2232	1.14084e-06	1.46003e-05	0.0195928	0.272727	0	0.529412	0.0384615	2	0.0833333	24.9167	0	k__Bacteria;p__Bacteroidetes;c__Bacteroidia;o__Bacteroidales
10277	72.0948	5.56838e-13	7.03171e-11	9.56313e-09	0	0	0	0.0384615	0	0	24.5833	0.2	k__Bacteria
1547	52.9788	3.74311e-09	1.24757e-07	6.42841e-05	0	0	0	0.0769231	0	0	24.5833	0	k__Bacteria
13836	52.8901	3.89706e-09	1.28461e-07	6.69281e-05	0	0	0	0.115385	0	0.0416667	24.3333	0	k__Bacteria;p__Firmicutes;c__Clostridia;o__Clostridiales;f__Clostridiaceae
729	83.7245	2.39067e-15	7.60321e-13	4.10573e-11	0	0	0	0	0	0	24.25	0	k__Bacteria
13191	56.896	6.26902e-10	2.54452e-08	1.07664e-05	0	0	0	0	0	0	24.25	0	k__Bacteria
1549	65.6674	1.10411e-11	8.69819e-10	1.8962e-07	0	0	0	0	0	0	24.0833	0	k__Bacteria;p__Firmicutes;c__Clostridia;o__Clostridiales
1464	56.8976	6.2644e-10	2.54452e-08	1.07585e-05	0	0	0	0	0	0	23.75	0	k__Bacteria;p__Proteobacteria;c__Deltaproteobacteria
2124	31.5715	4.87584e-05	0.000300144	0.837377	0	0	0	0	0	0	23.75	0	k__Bacteria;p__Bacteroidetes;c__Bacteroidia;o__Bacteroidales
1407	50.4693	1.16823e-08	3.17832e-07	0.000200632	0.0909091	0	0	0	0	0	23.6667	0	k__Bacteria;p__Firmicutes
1387	83.7262	2.38875e-15	7.60321e-13	4.10244e-11	0	0	0	0	0	0	23.5833	0	k__Bacteria
1420	39.8512	1.34408e-06	1.48733e-05	0.0230833	0	0	0	0	0	0	23.4167	0	k__Bacteria;p__Firmicutes
1685	56.8976	6.2644e-10	2.54452e-08	1.07585e-05	0	0	0	0	0	0	23.3333	0	k__Bacteria;p__Bacteroidetes
7442	86.1872	7.48973e-16	3.60682e-13	1.28629e-11	0	0	0	0	0	0.0416667	23.1667	0	k__Bacteria
5953	64.3788	2.00446e-11	1.5437e-09	3.44245e-07	0.272727	0	0.0588235	2.88462	0	0	22.75	0	k__Bacteria
1958	74.6108	1.72028e-13	2.30994e-11	2.95441e-09	0	0	0	0	0	0	22.6667	0	k__Bacteria
1454	53.2247	3.34706e-09	1.12711e-07	5.74824e-05	0	0	0	0	0	0.166667	22.6667	0	k__Bacteria
5367	28.8874	0.000151692	0.000767504	1	0	0	0.705882	21.4615	0	0.291667	22.6667	0	k__Bacteria;p__Firmicutes;c__Clostridia;o__Clostridiales;f__Lachnospiraceae
14519	73.4307	2.98556e-13	3.94416e-11	5.12741e-09	0	0	0	0.0769231	0.142857	0	22.5833	1.4	k__Bacteria
13718	39.6733	1.4536e-06	1.59617e-05	0.0249641	0	0	6.52941	0.846154	1.71429	0	22.5833	0	k__Bacteria
1427	51.7903	6.42147e-09	1.95998e-07	0.000110282	0	0	0	0	0	0	22.5	0.2	k__Archaea;p__Euryarchaeota;c__Thermoplasmata;o__E2;f__WCHD3-02;g__;s__
1471	67.5878	4.53275e-12	4.83513e-10	7.78455e-08	0	0	0	0.0384615	0	0	22.25	0	k__Bacteria
1504	48.2917	3.12241e-08	6.81377e-07	0.000536244	0	0	0	0	0	0	22.1667	0	k__Bacteria
39	36.9908	4.7096e-06	4.51103e-05	0.0808827	0	473	4.17647	36.9231	0.285714	2.29167	21.8333	597.8	k__Bacteria;p__Proteobacteria;c__Gammaproteobacteria;o__Pseudomonadales;f__Pseudomonadaceae;g__Pseudomonas
9677	65.6674	1.10411e-11	8.69819e-10	1.8962e-07	0	0	0	0	0	0	21.75	0	k__Bacteria;p__Bacteroidetes;c__Bacteroidia;o__Bacteroidales;f__Porphyromonadaceae
7050	49.8331	1.55769e-08	4.05944e-07	0.000267518	0	0	0	0.0384615	0	0	21.6667	0	k__Bacteria
4930	59.0979	2.2848e-10	1.39146e-08	3.92392e-06	0	0	2.29412	0.576923	0	0.0416667	21.5	0	k__Bacteria;p__Firmicutes;c__Bacilli;o__Lactobacillales
8139	35.9371	7.44999e-06	6.29346e-05	0.127946	0.0909091	0	0.117647	0.192308	0	0.166667	21.5	0	k__Bacteria
1820	63.9764	2.41425e-11	1.851e-09	4.14623e-07	0	0	0	0.230769	0	0	21.3333	0	k__Bacteria
4621	22.1227	0.00241962	0.00809398	1	0	0	0.0588235	1.15385	0	0.0416667	21.25	0	k__Bacteria;p__Firmicutes;c__Clostridia;o__Clostridiales;f__Lachnospiraceae
13914	65.6691	1.10328e-11	8.69819e-10	1.89476e-07	0	0	0	0	0	0	20.9167	0	k__Bacteria
2800	56.2687	8.35257e-10	3.30523e-08	1.43447e-05	0.727273	0	0.588235	1.57692	0	2.08333	20.75	0	k__Bacteria;p__Firmicutes;c__Clostridia;o__Clostridiales;f__Peptococcaceae;g__Peptococcus;s__
1678	74.6092	1.72162e-13	2.30994e-11	2.95672e-09	0	0	0	0	0	0	20.6667	0	k__Bacteria;p__Bacteroidetes;c__Bacteroidia;o__Bacteroidales
11018	49.0075	2.26124e-08	5.55574e-07	0.000388346	0	0	0	0.692308	0	0	20.3333	0	k__Bacteria;p__Firmicutes;c__Clostridia;o__Clostridiales;f__Clostridiaceae
1707	67.2729	5.24597e-12	5.46026e-10	9.00942e-08	0	0	0	0.0769231	0	0	20.1667	0	k__Bacteria;p__Firmicutes;c__Clostridia;o__Clostridiales;f__Ruminococcaceae
14406	52.8468	3.97454e-09	1.30017e-07	6.82588e-05	0	0	0	0.346154	0.142857	0	20.1667	0.6	k__Bacteria
1669	56.896	6.26902e-10	2.54452e-08	1.07664e-05	0	0	0	0	0	0	19.8333	0	k__Bacteria
12953	44.9438	1.40239e-07	2.54864e-06	0.00240847	0	0	0	0.0769231	0	0	19.75	0	k__Bacteria;p__Firmicutes;c__Clostridia;o__Clostridiales;f__Ruminococcaceae
14524	56.896	6.26902e-10	2.54452e-08	1.07664e-05	0	0	0	0	0	0	19.5833	0	k__Bacteria;p__Firmicutes;c__Clostridia;o__Clostridiales;f__Ruminococcaceae;g__Ruminococcus
1661	65.6674	1.10411e-11	8.69819e-10	1.8962e-07	0	0	0	0	0	0	19.5	0	k__Bacteria
13883	56.8976	6.2644e-10	2.54452e-08	1.07585e-05	0	0	0	0	0	0	19.5	0	k__Bacteria
6567	30.9356	6.38987e-05	0.000385051	1	0	0	0.176471	0.115385	0	0.166667	19.1667	0	k__Bacteria
1761	19.3394	0.00718802	0.0215177	1	0	0	0	2.11538	0	0.0833333	19.0833	11.4	k__Bacteria;p__Firmicutes;c__Clostridia;o__Clostridiales;f__Christensenellaceae;g__;s__
13	51.4853	7.37387e-09	2.15136e-07	0.000126639	39.8182	15.5	1106.76	33.1538	2.57143	123.917	18.8333	0	k__Bacteria;p__Firmicutes;c__Bacilli;o__Lactobacillales;f__Enterococcaceae;g__Enterococcus;s__
11713	46.7891	6.13634e-08	1.22399e-06	0.00105385	27.4545	0	0.176471	25.4615	29.1429	0.166667	18.8333	0	k__Bacteria;p__Firmicutes;c__Clostridia;o__Clostridiales;f__Ruminococcaceae
63	34.2334	1.55756e-05	0.000123156	0.267495	2.18182	0	0.705882	336.077	52	1.41667	18.75	0	k__Bacteria;p__Firmicutes;c__Clostridia;o__Clostridiales;f__Ruminococcaceae;g__Oscillospira;s__
12906	31.5715	4.87584e-05	0.000300144	0.837377	0	0	0	0	0	0	18.75	0	k__Bacteria
5736	44.7126	1.555e-07	2.77028e-06	0.00267055	0.0909091	0	0	0	0	0.0416667	18.5833	0	k__Bacteria;p__Firmicutes
181	28.9518	0.000147647	0.00074954	1	0.636364	0	0.0588235	196.231	0	1.45833	18.5833	0	k__Bacteria
13673	31.5715	4.87584e-05	0.000300144	0.837377	0	0	0	0	0	0	18.5	0	k__Bacteria
14592	93.0185	2.96499e-17	1.96011e-14	5.09208e-13	0	0	0	0	0	0	18.4167	0	k__Bacteria
13299	35.0001	1.11841e-05	9.14644e-05	0.192075	0	0	0	0.923077	0	0.0416667	18.25	0	k__Bacteria
10168	56.896	6.26902e-10	2.54452e-08	1.07664e-05	0	0	0	0	0	0	18.1667	0	k__Bacteria;p__Firmicutes;c__Clostridia;o__Clostridiales;f__Ruminococcaceae
13107	74.6108	1.72028e-13	2.30994e-11	2.95441e-09	0	0	0	0	0	0	18.0833	0	k__Bacteria
9211	65.6777	1.09888e-11	8.69819e-10	1.88721e-07	0	0.5	0	0.0384615	0	0	17.9167	0	k__Bacteria;p__Firmicutes;c__Clostridia;o__Clostridiales;f__Ruminococcaceae
1841	56.896	6.26902e-10	2.54452e-08	1.07664e-05	0	0	0	0	0	0	17.9167	0	k__Bacteria
1641	31.5715	4.87584e-05	0.000300144	0.837377	0	0	0	0	0	0	17.8333	0	k__Bacteria
14585	60.9954	9.54897e-11	6.53363e-09	1.63994e-06	0.727273	0	0	50.0769	1	0.208333	17.4167	0	k__Bacteria;p__Firmicutes;c__Clostridia;o__Clostridiales
1652	39.8527	1.34317e-06	1.48733e-05	0.0230676	0	0	0	0	0	0	17.25	0	k__Archaea;p__Euryarchaeota;c__Thermoplasmata;o__E2;f__WCHD3-02;g__;s__
2658	74.6092	1.72162e-13	2.30994e-11	2.95672e-09	0	0	0	0	0	0	17.1667	0	k__Bacteria
5938	69.8725	1.56774e-12	1.84413e-10	2.69243e-08	0.545455	0	0.0588235	1.38462	0	0	17.1667	0	k__Bacteria;p__Firmicutes;c__Clostridia;o__Clostridiales;f__Ruminococcaceae
1599	20.2821	0.00499156	0.0155243	1	5.72727	0	5.52941	4.5	1.85714	1.95833	17.1667	0	k__Bacteria;p__Firmicutes;c__Clostridia;o__;f__;g__;s__
135	13.8808	0.0533422	0.113589	1	0	0	281.765	0	0	0.0833333	16.9167	0	k__Bacteria
14586	56.8976	6.2644e-10	2.54452e-08	1.07585e-05	0	0	0	0	0	0	16.6667	0	k__Bacteria
14035	48.2932	3.1202e-08	6.81377e-07	0.000535863	0	0	0	0	0	0	16.4167	0	k__Bacteria
880	13.0527	0.0708336	0.146178	1	51	0	4.70588	0	0	2.20833	16.4167	0	k__Bacteria;p__Bacteroidetes;c__Bacteroidia;o__Bacteroidales;f__[Paraprevotellaceae];g__[Prevotella];s__
6410	67.6181	4.4693e-12	4.83513e-10	7.67558e-08	0	0	0	0	0	0.0833333	16.3333	0	k__Bacteria
11356	83.7245	2.39067e-15	7.60321e-13	4.10573e-11	0	0	0	0	0	0	16	0	k__Bacteria
13850	36.2087	6.62071e-06	5.65692e-05	0.113704	0	0	0	1.53846	0	0.166667	16	0	k__Bacteria
1737	56.896	6.26902e-10	2.54452e-08	1.07664e-05	0	0	0	0	0	0	15.8333	0	k__Bacteria
1902	56.896	6.26902e-10	2.54452e-08	1.07664e-05	0	0	0	0	0	0	15.6667	0	k__Bacteria
2083	31.5715	4.87584e-05	0.000300144	0.837377	0	0	0	0	0	0	15.6667	0	k__Bacteria;p__Bacteroidetes;c__Bacteroidia;o__Bacteroidales
5729	31.4472	5.14074e-05	0.000314637	0.882871	1.09091	0	2.05882	8.5	0.428571	0.291667	15.6667	0	k__Bacteria;p__Firmicutes;c__Clostridia;o__Clostridiales;f__Ruminococcaceae
1858	56.8976	6.2644e-10	2.54452e-08	1.07585e-05	0	0	0	0	0	0	15.5833	0	k__Bacteria;p__Bacteroidetes;c__Bacteroidia;o__Bacteroidales
1908	39.8527	1.34317e-06	1.48733e-05	0.0230676	0	0	0	0	0	0	15.4167	0	k__Bacteria
2515	67.3059	5.16617e-12	5.40998e-10	8.87237e-08	0	0	0	0	0	0.125	15.3333	0	k__Bacteria
9049	39.8512	1.34408e-06	1.48733e-05	0.0230833	0	0	0	0	0	0	15.1667	0	k__Bacteria
2381	65.6691	1.10328e-11	8.69819e-10	1.89476e-07	0	0	0	0	0	0	15	0	k__Bacteria
1880	39.8512	1.34408e-06	1.48733e-05	0.0230833	0	0	0	0	0	0	14.9167	0	k__Bacteria;p__Proteobacteria;c__Gammaproteobacteria
13500	21.2175	0.00346118	0.0111566	1	0	0	0	0.192308	0	0	14.9167	0	k__Bacteria
4585	58.6637	2.78867e-10	1.68044e-08	4.78926e-06	0	0	0.176471	0	0	0.125	14.8333	0	k__Bacteria;p__Firmicutes;c__Clostridia;o__Clostridiales
2392	7.66667	0.362902	0.53682	1	0	0	0	0	0	0	14.8333	0	k__Bacteria
13726	93.022	2.96011e-17	1.96011e-14	5.08368e-13	0	0	0	0	0	0	14.5	0	k__Bacteria;p__Firmicutes
13352	56.896	6.26902e-10	2.54452e-08	1.07664e-05	0	0	0	0	0	0	14.5	0	k__Bacteria
6524	40.818	8.77389e-07	1.194e-05	0.0150683	0	0	0	6.03846	0	0	14.5	0	k__Bacteria;p__Firmicutes;c__Clostridia;o__Clostridiales;f__Ruminococcaceae
13835	74.6108	1.72028e-13	2.30994e-11	2.95441e-09	0	0	0	0	0	0	14.4167	0	k__Bacteria
13229	74.6175	1.7149e-13	2.30994e-11	2.94517e-09	0	0	0	0	0	0	14.25	0	k__Bacteria
13382	74.6158	1.71625e-13	2.30994e-11	2.94748e-09	0	0	0	0	0	0	14.1667	0	k__Bacteria
2001	55.2309	1.34183e-09	4.94685e-08	2.30446e-05	0	0	0	4.96154	0	0	14	0	k__Bacteria;p__Firmicutes;c__Clostridia;o__Clostridiales;f__Ruminococcaceae
2811	39.9362	1.29468e-06	1.48733e-05	0.0222349	0	0	0	20.8462	0	0.25	14	0	k__Bacteria;p__Spirochaetes;c__Spirochaetes;o__Spirochaetales;f__Spirochaetaceae;g__Treponema;s__
7330	65.674	1.10076e-11	8.69819e-10	1.89045e-07	0	0	0	0	0	0	13.9167	0	k__Bacteria;p__Bacteroidetes;c__Bacteroidia;o__Bacteroidales
2300	56.896	6.26902e-10	2.54452e-08	1.07664e-05	0	0	0	0	0	0	13.8333	0	k__Bacteria
1295	38.1597	2.82554e-06	2.89879e-05	0.0485258	0	0	18.2941	0	0	2.125	13.8333	0	k__Bacteria;p__Firmicutes;c__Erysipelotrichi;o__Erysipelotrichales;f__[Coprobacillaceae]
11429	37.3393	4.04496e-06	3.9667e-05	0.0694682	11.5455	6.5	278.588	25.0769	6.71429	26.375	13.8333	0	k__Bacteria;p__Firmicutes;c__Clostridia;o__Clostridiales;f__Lachnospiraceae
1957	23.4495	0.00142292	0.00532516	1	0	0	0	0	0	0	13.8333	0	k__Archaea;p__Euryarchaeota;c__Methanomicrobia
10148	23.4495	0.00142292	0.00532516	1	0	0	0	0	0	0	13.75	0	k__Bacteria
12830	41.9127	5.40518e-07	7.76808e-06	0.00928286	0	0	0.294118	0.230769	0	0.0416667	13.6667	0	k__Bacteria
9255	39.8512	1.34408e-06	1.48733e-05	0.0230833	0	0	0	0	0	0	13.6667	0	k__Bacteria;p__Bacteroidetes;c__Bacteroidia;o__Bacteroidales
2680	22.4877	0.00209227	0.0075568	1	4.18182	0	2.29412	0.692308	0	0.333333	13.6667	0	k__Bacteria
9603	41.1427	7.60096e-07	1.05678e-05	0.0130539	0	0	0	0.0384615	0	0	13.5833	0	k__Archaea;p__Euryarchaeota;c__Thermoplasmata;o__E2;f__WCHD3-02;g__;s__
1755	18.4739	0.0100053	0.0270387	1	0.0909091	0	0.176471	19.0385	0	0.166667	13.5	0	k__Bacteria;p__Tenericutes;c__Mollicutes;o__RF39;f__;g__;s__
14580	15.4822	0.0302918	0.067624	1	0	0	0	0	0	0	13.5	0	k__Bacteria
13283	56.896	6.26902e-10	2.54452e-08	1.07664e-05	0	0	0	0	0	0	13.4167	0	k__Bacteria
33	26.5907	0.000394792	0.00182262	1	128.364	85	636.588	37.6923	0.571429	112.583	13.4167	0	k__Bacteria;p__Firmicutes;c__Clostridia;o__Clostridiales;f__Ruminococcaceae;g__Faecalibacterium;s__
2346	74.6125	1.71893e-13	2.30994e-11	2.95209e-09	0	0	0	0	0	0	13.3333	0	k__Bacteria
2043	56.8976	6.2644e-10	2.54452e-08	1.07585e-05	0	0	0	0	0	0	12.9167	0	k__Bacteria
2661	48.2932	3.1202e-08	6.81377e-07	0.000535863	0	0	0	0	0	0	12.9167	0	k__Bacteria
10774	65.6674	1.10411e-11	8.69819e-10	1.8962e-07	0	0	0	0	0	0	12.8333	0	k__Bacteria;p__Bacteroidetes;c__Bacteroidia;o__Bacteroidales;f__Bacteroidaceae
2215	20.5583	0.00448197	0.0140539	1	0.181818	0	0	0.730769	0	0	12.8333	0	k__Bacteria
14599	86.0046	8.16347e-16	3.60682e-13	1.40199e-11	0	0	0	0.0384615	0	0	12.75	0	k__Bacteria;p__Firmicutes;c__Clostridia;o__Clostridiales
9945	65.6691	1.10328e-11	8.69819e-10	1.89476e-07	0	0	0	0	0	0	12.75	0	k__Bacteria
9206	56.8976	6.2644e-10	2.54452e-08	1.07585e-05	0	0	0	0	0	0	12.75	0	k__Bacteria
2104	56.8976	6.2644e-10	2.54452e-08	1.07585e-05	0	0	0	0	0	0	12.75	0	k__Bacteria
13070	83.7245	2.39067e-15	7.60321e-13	4.10573e-11	0	0	0	0	0	0	12.6667	0	k__Bacteria;p__Firmicutes;c__Clostridia;o__Clostridiales;f__Ruminococcaceae
2064	56.8976	6.2644e-10	2.54452e-08	1.07585e-05	0	0	0	0	0	0	12.6667	0	k__Bacteria;p__Bacteroidetes
10189	53.2322	3.3356e-09	1.12545e-07	5.72855e-05	0	0	0	0.0769231	0	0	12.6667	0	k__Bacteria
5566	76.4572	7.25251e-14	1.70623e-11	1.24555e-09	0	0	0	0.0384615	0	0	12.5833	0	k__Bacteria;p__Firmicutes;c__Clostridia;o__Clostridiales;f__Ruminococcaceae
14530	71.4286	7.59609e-13	9.31823e-11	1.30455e-08	0	0	0	0.0769231	0	0	12.5833	0	k__Bacteria;p__Firmicutes;c__Clostridia;o__Clostridiales
10618	47.9613	3.62322e-08	7.72983e-07	0.000622252	1.81818	0	0.941176	1.07692	0.142857	0.166667	12.5833	0	k__Bacteria;p__Firmicutes;c__Clostridia;o__Clostridiales
13808	48.4367	2.92497e-08	6.81377e-07	0.000502334	0.272727	0	0	0.0769231	0	0	12.5	0	k__Bacteria
7990	40.2665	1.11924e-06	1.45762e-05	0.0192218	1.18182	0	0.0588235	33.4231	0.571429	0	12.5	0	k__Bacteria;p__Firmicutes;c__Clostridia;o__Clostridiales;f__Ruminococcaceae
2849	38.5605	2.37033e-06	2.47197e-05	0.0407081	1.72727	0	0	0.884615	0	0.0416667	12.4167	0	k__Bacteria;p__Bacteroidetes;c__Bacteroidia;o__Bacteroidales
2112	24.2435	0.0010323	0.00402287	1	0	0	0	1.15385	0	0	12.4167	0	k__Bacteria
12916	74.6108	1.72028e-13	2.30994e-11	2.95441e-09	0	0	0	0	0	0	12.3333	0	k__Bacteria
13059	76.7817	6.2302e-14	1.51209e-11	1.06997e-09	0	0	0	0.0384615	0	0	12.25	0	k__Bacteria;p__Firmicutes;c__Clostridia;o__Clostridiales;f__Clostridiaceae
5578	17.4082	0.0149451	0.0391113	1	0	0	0	0.0769231	0	0.0416667	12.1667	0	k__Bacteria
2175	65.6674	1.10411e-11	8.69819e-10	1.8962e-07	0	0	0	0	0	0	12.0833	0	k__Bacteria;p__Firmicutes;c__Clostridia;o__Clostridiales;f__Ruminococcaceae
2088	39.8512	1.34408e-06	1.48733e-05	0.0230833	0	0	0	0	0	0	12.0833	0	k__Bacteria;p__Bacteroidetes
14343	31.5715	4.87584e-05	0.000300144	0.837377	0	0	0	0	0	0	12.0833	0	k__Bacteria
7778	29.0132	0.00014389	0.000732632	1	10.1818	0	26.5294	4.84615	0	20.5	12.0833	0	k__Bacteria;p__Firmicutes;c__Clostridia;o__Clostridiales;f__Ruminococcaceae;g__;s__
2265	56.896	6.26902e-10	2.54452e-08	1.07664e-05	0	0	0	0	0	0	11.9167	0	k__Bacteria;p__Bacteroidetes;c__Bacteroidia;o__Bacteroidales
7742	31.573	4.87269e-05	0.000300144	0.836836	0	0	0	0	0	0	11.9167	0	k__Bacteria;p__Firmicutes;c__Clostridia;o__Clostridiales;f__Ruminococcaceae
4425	56.896	6.26902e-10	2.54452e-08	1.07664e-05	0	0	0	0	0	0	11.75	0	k__Bacteria
4233	67.5891	4.52986e-12	4.83513e-10	7.77958e-08	0	0	0	0.0384615	0	0	11.6667	0	k__Bacteria
13837	28.6036	0.00017085	0.000853952	1	0.181818	0	6.29412	0.115385	0.142857	0.375	11.6667	0	k__Bacteria;p__Firmicutes;c__Clostridia;o__Clostridiales;f__Ruminococcaceae
8620	17.3162	0.0154671	0.0403022	1	0	0	0	0.0384615	0	0	11.6667	0	k__Bacteria
2317	65.6707	1.10244e-11	8.69819e-10	1.89333e-07	0	0	0	0	0	0	11.5833	0	k__Bacteria
8874	65.6674	1.10411e-11	8.69819e-10	1.8962e-07	0	0	0	0	0	0	11.4167	0	k__Bacteria;p__Firmicutes
13645	31.5715	4.87584e-05	0.000300144	0.837377	0	0	0	0	0	0	11.4167	0	k__Bacteria;p__Bacteroidetes;c__Bacteroidia;o__Bacteroidales
11497	70.8573	9.91233e-13	1.19045e-10	1.70234e-08	0	0	0	0.115385	0	0	11.3333	0	k__Bacteria
2391	45.3532	1.1678e-07	2.18712e-06	0.00200559	0	0	0	0.230769	0	0.0833333	11.25	0	k__Bacteria
8045	14.74	0.03948	0.0860553	1	2.63636	41.5	44.5294	0.307692	0.428571	21.0417	11.1667	0	k__Bacteria;p__Firmicutes;c__Clostridia;o__Clostridiales;f__Lachnospiraceae;g__Blautia;s__producta
13033	39.8574	1.34043e-06	1.48733e-05	0.0230205	0	0	0	0	0	0	11	0	k__Bacteria
6325	39.8512	1.34408e-06	1.48733e-05	0.0230833	0	0	0	0	0	0	11	0	k__Bacteria
13579	102.493	3.2946e-19	1.13354e-15	5.65814e-15	0	0	0	0	0	0	10.8333	0	k__Bacteria;p__Spirochaetes;c__Spirochaetes;o__Spirochaetales;f__Spirochaetaceae;g__Treponema
9026	52.9191	3.84603e-09	1.27023e-07	6.60518e-05	0	0.5	0	6.11538	0	0	10.8333	0	k__Bacteria;p__Bacteroidetes;c__Bacteroidia;o__Bacteroidales;f__Bacteroidaceae
11849	43.2125	3.03482e-07	4.68386e-06	0.005212	2.90909	0	0.0588235	11.9615	0	0	10.8333	0	k__Bacteria;p__Firmicutes;c__Clostridia;o__Clostridiales;f__Ruminococcaceae
13073	42.018	5.15862e-07	7.44256e-06	0.00885941	0.0909091	0	0	0	0	0	10.8333	0	k__Bacteria
2257	19.296	0.00730894	0.021834	1	0	0	0	2.84615	0	0	10.8333	0	k__Bacteria;p__Firmicutes;c__Clostridia;o__Clostridiales;f__Veillonellaceae
3165	48.3773	3.00423e-08	6.81377e-07	0.000515947	0	0	0.294118	0.769231	0	0	10.75	0	k__Bacteria;p__Firmicutes
2226	65.6674	1.10411e-11	8.69819e-10	1.8962e-07	0	0	0	0	0	0	10.6667	0	k__Bacteria
13770	40.1046	1.2021e-06	1.46003e-05	0.0206448	0	0	0	0.0769231	0	0.0416667	10.6667	0	k__Bacteria;p__Firmicutes;c__Clostridia;o__Clostridiales;f__Ruminococcaceae
6605	93.0202	2.96255e-17	1.96011e-14	5.08788e-13	0	0	0	0	0	0	10.5833	0	k__Bacteria;p__Firmicutes;c__Clostridia;o__Clostridiales
6089	48.5704	2.75388e-08	6.6492e-07	0.000472951	0	0	0	0.0384615	0	0.125	10.5833	0	k__Bacteria;p__Firmicutes;c__Clostridia;o__Clostridiales;f__Ruminococcaceae
2890	48.2917	3.12241e-08	6.81377e-07	0.000536244	0	0	0	0	0	0	10.5833	0	k__Bacteria
13994	76.7973	6.18502e-14	1.51209e-11	1.06222e-09	0	0	0.0588235	0	0	0	10.5	0	k__Bacteria
13851	95.608	8.68728e-18	1.00632e-14	1.49195e-13	0	0	0	0	0	0.0416667	10.4167	0	k__Bacteria;p__Firmicutes;c__Clostridia;o__Clostridiales;f__Ruminococcaceae
6835	67.0047	5.94079e-12	6.14621e-10	1.02027e-07	0	0	0	0.0769231	0	0	10.4167	0.2	k__Bacteria
13643	33.7286	1.93603e-05	0.00015045	0.332493	0	0	0	0	0	0.625	10.4167	0	k__Bacteria;p__Bacteroidetes;c__Bacteroidia;o__Bacteroidales
2638	48.2917	3.12241e-08	6.81377e-07	0.000536244	0	0	0	0	0	0	10.3333	0	k__Bacteria;p__Bacteroidetes;c__Bacteroidia;o__Bacteroidales
2262	49.838	1.55419e-08	4.05944e-07	0.000266917	0	0	0	0.0384615	0	0	10.25	0	k__Bacteria
10187	28.0714	0.00021344	0.00104642	1	0	0	0	0	0	0	10.25	4.4	k__Bacteria
5244	85.841	8.81842e-16	3.78619e-13	1.51448e-11	0	0	0	0.0384615	0	0	10.1667	0	k__Bacteria
9712	67.4329	4.87044e-12	5.13487e-10	8.3645e-08	0	0	0	0.0384615	0	0	10.1667	0	k__Bacteria
1712	40.5365	9.93563e-07	1.32686e-05	0.0170634	1.63636	0	0.176471	93.9231	13.4286	0.333333	10.1667	0	k__Bacteria;p__Firmicutes;c__Clostridia;o__Clostridiales;f__Ruminococcaceae
8142	54.1049	2.24221e-09	7.85657e-08	3.85077e-05	0	0	0	1.26923	0	0	10.0833	0	k__Bacteria
4797	44.5857	1.64564e-07	2.90764e-06	0.00282622	8.81818	6	10.8824	2.92308	17.5714	10.2917	10.0833	5	k__Bacteria
2777	74.6108	1.72028e-13	2.30994e-11	2.95441e-09	0	0	0	0	0	0	10	0	k__Bacteria
7427	35.8107	7.8706e-06	6.60653e-05	0.13517	0	0	0.0588235	0	0	0.0416667	9.91667	0	k__Bacteria;p__Firmicutes
2228	23.451	0.00142206	0.00532516	1	0	0	0	0	0	0	9.91667	0	k__Bacteria
8745	70.2545	1.31243e-12	1.55446e-10	2.25396e-08	0	0	0	0.0384615	0	0.0416667	9.75	0	k__Bacteria;p__Bacteroidetes;c__Bacteroidia;o__Bacteroidales;f__Bacteroidaceae
2442	56.896	6.26902e-10	2.54452e-08	1.07664e-05	0	0	0	0	0	0	9.75	0	k__Bacteria
10497	23.4495	0.00142292	0.00532516	1	0	0	0	0	0	0	9.75	0	Unclassified
13882	56.896	6.26902e-10	2.54452e-08	1.07664e-05	0	0	0	0	0	0	9.66667	0	k__Bacteria;p__Bacteroidetes;c__Bacteroidia;o__Bacteroidales
13625	40.4404	1.03661e-06	1.36944e-05	0.0178028	0	0	0	0.346154	0	0	9.66667	0	k__Bacteria;p__Bacteroidetes
4845	58.4534	3.07115e-10	1.81875e-08	5.27439e-06	0	0	0	0.0384615	0	0	9.58333	0	k__Bacteria;p__Firmicutes;c__Clostridia;o__Clostridiales
5540	36.8146	5.08559e-06	4.83609e-05	0.0873399	8	3.5	8.94118	2.23077	13.4286	8	9.58333	4.6	k__Bacteria
4289	44.3238	1.84975e-07	3.20561e-06	0.00317676	11.2727	5.5	9.76471	2.84615	17.4286	10.5833	9.5	4.2	k__Bacteria
2698	23.4495	0.00142292	0.00532516	1	0	0	0	0	0	0	9.5	0	k__Bacteria
9915	56.896	6.26902e-10	2.54452e-08	1.07664e-05	0	0	0	0	0	0	9.41667	0	k__Bacteria;p__Bacteroidetes;c__Bacteroidia;o__Bacteroidales
9548	48.2917	3.12241e-08	6.81377e-07	0.000536244	0	0	0	0	0	0	9.41667	0	k__Bacteria;p__Bacteroidetes
2441	39.8512	1.34408e-06	1.48733e-05	0.0230833	0	0	0	0	0	0	9.41667	0	k__Bacteria;p__Firmicutes;c__Clostridia;o__Clostridiales;f__Clostridiaceae
4651	16.1521	0.0237626	0.0596288	1	2	0	1.41176	7.30769	0.428571	1.04167	9.33333	0	k__Bacteria;p__Firmicutes;c__Clostridia;o__Clostridiales;f__Ruminococcaceae;g__Oscillospira;s__
6565	56.9025	6.25058e-10	2.54452e-08	1.07347e-05	0	0	0	0	0	0	9.16667	0	k__Bacteria
5241	42.0168	5.16134e-07	7.44256e-06	0.00886408	0.0909091	0	0	0	0	0	9.16667	0	k__Bacteria
2409	18.5201	0.00983112	0.0266603	1	0.363636	0	0.117647	1.61538	0	0	9.16667	0	k__Bacteria;p__Firmicutes
11547	71.901	6.09487e-13	7.53046e-11	1.04673e-08	0	1.5	0	0	0	0	9.08333	0	k__Bacteria
2429	48.2917	3.12241e-08	6.81377e-07	0.000536244	0	0	0	0	0	0	9.08333	0	k__Bacteria
8189	19.4214	0.00696496	0.0209086	1	0.0909091	0.5	0.176471	1.23077	0	0.166667	9.08333	0.6	k__Bacteria;p__Firmicutes;c__Clostridia;o__Clostridiales;f__Clostridiaceae
13506	65.6674	1.10411e-11	8.69819e-10	1.8962e-07	0	0	0	0	0	0	9	0	k__Bacteria
2619	48.2932	3.1202e-08	6.81377e-07	0.000535863	0	0	0	0	0	0	9	0	k__Bacteria
2503	74.6108	1.72028e-13	2.30994e-11	2.95441e-09	0	0	0	0	0	0	8.91667	0	k__Bacteria;p__Firmicutes;c__Clostridia;o__Clostridiales;f__Clostridiaceae
13276	65.6707	1.10244e-11	8.69819e-10	1.89333e-07	0	0	0	0	0	0	8.91667	0	k__Bacteria;p__Firmicutes;c__Clostridia;o__Clostridiales;f__Ruminococcaceae
13474	56.8976	6.2644e-10	2.54452e-08	1.07585e-05	0	0	0	0	0	0	8.91667	0	k__Bacteria
13182	56.896	6.26902e-10	2.54452e-08	1.07664e-05	0	0	0	0	0	0	8.91667	0	k__Bacteria
3421	39.8512	1.34408e-06	1.48733e-05	0.0230833	0	0	0	0	0	0	8.91667	0	k__Bacteria;p__Firmicutes;c__Clostridia;o__Clostridiales;f__Ruminococcaceae
2393	65.6707	1.10244e-11	8.69819e-10	1.89333e-07	0	0	0	0	0	0	8.83333	0	k__Bacteria
2755	15.4822	0.0302918	0.067624	1	0	0	0	0	0	0	8.83333	0	k__Bacteria;p__Bacteroidetes
9678	14.236	0.0471389	0.101586	1	0	0	0	0.346154	0	0	8.83333	0	k__Bacteria;p__Spirochaetes;c__Spirochaetes;o__Spirochaetales;f__Spirochaetaceae;g__Treponema;s__
8737	12.5585	0.0836237	0.168521	1	0	0	0.176471	0.346154	0	0	8.83333	0	k__Bacteria
13078	9.02588	0.250804	0.390673	1	0.0909091	0	0.294118	0.153846	0	0.666667	8.83333	0	k__Bacteria;p__Firmicutes;c__Bacilli;o__Lactobacillales
12864	7.66667	0.362902	0.53682	1	0	0	0	0	0	0	8.83333	0	k__Bacteria
4663	41.868	5.51329e-07	7.91683e-06	0.00946852	10.0909	4.5	9.52941	2.84615	18.7143	10	8.75	3.6	k__Bacteria
2827	74.6108	1.72028e-13	2.30994e-11	2.95441e-09	0	0	0	0	0	0	8.58333	0	k__Bacteria
9930	67.5905	4.52696e-12	4.83513e-10	7.7746e-08	0	0	0	0.0384615	0	0	8.58333	0	k__Bacteria;p__Firmicutes;c__Clostridia;o__Clostridiales;f__Ruminococcaceae
13624	56.8976	6.2644e-10	2.54452e-08	1.07585e-05	0	0	0	0	0	0	8.58333	0	k__Bacteria
5147	38.2393	2.7287e-06	2.80952e-05	0.0468627	0.454545	0	0	24.8077	0	0.0416667	8.58333	0	k__Bacteria;p__Firmicutes;c__Clostridia;o__Clostridiales;f__Ruminococcaceae
2575	55.4228	1.2293e-09	4.57961e-08	2.1112e-05	0	0.5	0	0	0	0	8.5	0	k__Bacteria;p__Firmicutes;c__Clostridia
2576	65.6707	1.10244e-11	8.69819e-10	1.89333e-07	0	0	0	0	0	0	8.41667	0	k__Bacteria;p__Tenericutes;c__Mollicutes;o__Anaeroplasmatales;f__Anaeroplasmataceae
2831	83.7262	2.38875e-15	7.60321e-13	4.10244e-11	0	0	0	0	0	0	8.33333	0	k__Bacteria
3513	18.1673	0.0112375	0.0300472	1	0	0	2.64706	0	0	0.125	8.33333	0	k__Bacteria
14563	65.6674	1.10411e-11	8.69819e-10	1.8962e-07	0	0	0	0	0	0	8.25	0	k__Bacteria
13040	38.6136	2.31577e-06	2.42803e-05	0.0397711	0	0.5	0.0588235	3.57692	0	0	8.25	0	k__Bacteria;p__Firmicutes;c__Clostridia;o__Clostridiales
2584	56.896	6.26902e-10	2.54452e-08	1.07664e-05	0	0	0	0	0	0	8.16667	0	k__Bacteria
7221	48.2932	3.1202e-08	6.81377e-07	0.000535863	0	0	0	0	0	0	8.16667	0	k__Bacteria
2539	33.3147	2.31314e-05	0.000175158	0.397259	0.727273	0	0	1.46154	0.142857	0.125	8.16667	0	k__Bacteria;p__Firmicutes;c__Clostridia;o__Clostridiales;f__Ruminococcaceae
12899	28.2628	0.000197037	0.000971829	1	0	0.5	0.0588235	0	0	0	8.16667	0	k__Bacteria;p__Fusobacteria;c__Fusobacteria;o__Fusobacteriales;f__Fusobacteriaceae
2856	74.6092	1.72162e-13	2.30994e-11	2.95672e-09	0	0	0	0	0	0	8.08333	0	k__Bacteria
2998	58.3046	3.28816e-10	1.92733e-08	5.64708e-06	0	0	0	0.0384615	0	0	8.08333	0	k__Bacteria;p__Firmicutes;c__Clostridia;o__Clostridiales;f__Ruminococcaceae
13660	56.896	6.26902e-10	2.54452e-08	1.07664e-05	0	0	0	0	0	0	8.08333	0	k__Bacteria
5909	41.0939	7.76682e-07	1.07657e-05	0.0133387	10.0909	3	10.2941	2.5	17.4286	9.25	8.08333	4.6	k__Bacteria
13714	38.6095	2.31989e-06	2.42937e-05	0.0398417	1.45455	0	0.176471	0.230769	0.285714	0.0833333	8.08333	0	k__Bacteria;p__Bacteroidetes;c__Bacteroidia;o__Bacteroidales;f__Porphyromonadaceae;g__Parabacteroides
8202	34.8445	1.19624e-05	9.72742e-05	0.205443	2.81818	0	0.705882	0.0384615	4.85714	0.25	8.08333	0	k__Bacteria;p__Bacteroidetes;c__Bacteroidia;o__Bacteroidales;f__Bacteroidaceae;g__Bacteroides
13216	14.7129	0.0398602	0.0868068	1	0	0	0	0.153846	0	0	8.08333	0	k__Bacteria;p__Bacteroidetes;c__Bacteroidia;o__Bacteroidales
1932	47.9944	3.56956e-08	7.63433e-07	0.000613036	0.363636	0	0.117647	33.9615	11.8571	0.166667	8	0	k__Bacteria
13867	24.5903	0.000896689	0.0035272	1	0	0	0	0.0769231	0	0.0833333	8	0	k__Bacteria;p__Firmicutes;c__Clostridia;o__Clostridiales;f__Peptostreptococcaceae;g__;s__
3930	23.4495	0.00142292	0.00532516	1	0	0	0	0	0	0	8	0	k__Bacteria
13641	65.6691	1.10328e-11	8.69819e-10	1.89476e-07	0	0	0	0	0	0	7.91667	0	k__Bacteria;p__Firmicutes;c__Clostridia
4165	35.6819	8.32314e-06	6.96257e-05	0.142942	0	0	0.0588235	0.153846	0	0.0416667	7.91667	0	k__Bacteria
2536	15.4822	0.0302918	0.067624	1	0	0	0	0	0	0	7.83333	0	k__Bacteria
7022	56.9025	6.25058e-10	2.54452e-08	1.07347e-05	0	0	0	0	0	0	7.75	0	k__Bacteria
3183	56.896	6.26902e-10	2.54452e-08	1.07664e-05	0	0	0	0	0	0	7.75	0	k__Bacteria;p__Firmicutes;c__Clostridia;o__Clostridiales
865	43.5788	2.57831e-07	4.04382e-06	0.00442798	0	0	9.23529	27.0769	0	0.0416667	7.75	0	k__Bacteria
2639	39.8527	1.34317e-06	1.48733e-05	0.0230676	0	0	0	0	0	0	7.75	0	k__Bacteria
11281	38.9781	1.97339e-06	2.10241e-05	0.0338909	0.272727	0	0.294118	0	0	0.166667	7.75	0	k__Bacteria
13648	56.8976	6.2644e-10	2.54452e-08	1.07585e-05	0	0	0	0	0	0	7.66667	0	k__Bacteria
9264	56.8976	6.2644e-10	2.54452e-08	1.07585e-05	0	0	0	0	0	0	7.58333	0	k__Bacteria
12909	56.8976	6.2644e-10	2.54452e-08	1.07585e-05	0	0	0	0	0	0	7.58333	0	k__Bacteria
3526	44.99	1.37374e-07	2.50718e-06	0.00235926	0	0	0	0.0769231	0.285714	0.0416667	7.58333	0	k__Bacteria;p__Firmicutes;c__Clostridia;o__Clostridiales;f__Ruminococcaceae
13282	74.6125	1.71893e-13	2.30994e-11	2.95209e-09	0	0	0	0	0	0	7.41667	0	k__Bacteria;p__Firmicutes;c__Clostridia;o__Clostridiales;f__Lachnospiraceae
9114	56.9025	6.25058e-10	2.54452e-08	1.07347e-05	0	0	0	0	0	0	7.41667	0	k__Bacteria
3236	48.2917	3.12241e-08	6.81377e-07	0.000536244	0	0	0	0	0	0	7.41667	0	k__Bacteria
10637	74.6125	1.71893e-13	2.30994e-11	2.95209e-09	0	0	0	0	0	0	7.33333	0	k__Bacteria;p__Firmicutes;c__Clostridia;o__Clostridiales;f__Ruminococcaceae
6631	56.8976	6.2644e-10	2.54452e-08	1.07585e-05	0	0	0	0	0	0	7.33333	0	k__Bacteria;p__Firmicutes;c__Clostridia;o__Clostridiales
10897	48.2932	3.1202e-08	6.81377e-07	0.000535863	0	0	0	0	0	0	7.33333	0	k__Bacteria
7957	47.8286	3.84608e-08	8.19511e-07	0.000660526	0	0	0	0.923077	0	0	7.33333	0	k__Bacteria;p__Tenericutes;c__Mollicutes
13303	39.8512	1.34408e-06	1.48733e-05	0.0230833	0	0	0	0	0	0	7.33333	0	k__Bacteria
2789	31.5715	4.87584e-05	0.000300144	0.837377	0	0	0	0	0	0	7.33333	0	k__Bacteria;p__Firmicutes;c__Clostridia;o__Clostridiales;f__Ruminococcaceae
6580	45.1918	1.25521e-07	2.33049e-06	0.0021557	0	0	0	6.15385	0.428571	0.0833333	7.25	0	k__Bacteria;p__Firmicutes;c__Clostridia;o__Clostridiales
10753	31.573	4.87269e-05	0.000300144	0.836836	0	0	0	0	0	0	7.25	0	k__Bacteria
2950	31.2995	5.47432e-05	0.000333036	0.94016	1.54545	0	0.529412	0.692308	1	0.25	7.25	0	k__Bacteria;p__Firmicutes;c__Clostridia;o__;f__;g__;s__
10809	56.9121	6.22302e-10	2.54452e-08	1.06874e-05	0	0	0	0	0	0	7.16667	0	k__Bacteria;p__Spirochaetes;c__Spirochaetes
2836	52.0521	5.70218e-09	1.76449e-07	9.79292e-05	0	0	0	0.461538	0	0	7.16667	0	k__Bacteria;p__Firmicutes;c__Clostridia;o__Clostridiales;f__Ruminococcaceae
5136	39.3565	1.67099e-06	1.80944e-05	0.0286977	7.72727	4	9.41176	2.07692	12.4286	8.75	7.16667	2.4	k__Bacteria
5817	32.9194	2.74074e-05	0.000197105	0.470695	7.45455	4	8.76471	2.46154	11	7.16667	7.16667	4.4	Unclassified
7720	7.66667	0.362902	0.53682	1	0	0	0	0	0	0	7.16667	0	k__Bacteria;p__Firmicutes;c__Clostridia;o__Clostridiales;f__Ruminococcaceae
4767	37.2072	4.28521e-06	4.17674e-05	0.0735942	9.81818	5	10.1765	2.61538	11.7143	10.4583	7.08333	3.8	Unclassified
5720	15.884	0.0261978	0.0649238	1	3.72727	0	0.352941	3.34615	1.14286	6.41667	7.08333	0	k__Bacteria;p__Firmicutes;c__Clostridia;o__Clostridiales;f__Peptostreptococcaceae
7351	74.6158	1.71625e-13	2.30994e-11	2.94748e-09	0	0	0	0	0	0	6.91667	0	k__Bacteria;p__Firmicutes;c__Clostridia;o__Clostridiales;f__Ruminococcaceae
3071	48.2917	3.12241e-08	6.81377e-07	0.000536244	0	0	0	0	0	0	6.91667	0	k__Bacteria;p__Bacteroidetes
1272	10.0162	0.187655	0.324813	1	3.90909	0	0.176471	14.1154	3.28571	0.291667	6.91667	0	k__Bacteria;p__Firmicutes
2450	66.3393	8.08803e-12	8.17081e-10	1.38904e-07	0	4	0	1.5	0	0	6.83333	3.6	k__Bacteria
129	15.7477	0.0275242	0.066291	1	1.63636	647	224.059	1.92308	0.142857	5.41667	6.83333	165.6	k__Bacteria;p__Fusobacteria;c__Fusobacteria;o__Fusobacteriales;f__Fusobacteriaceae;g__;s__
6529	70.4473	1.19977e-12	1.4309e-10	2.06049e-08	0	0	0	0.0384615	0	0.208333	6.75	0	k__Bacteria;p__Firmicutes;c__Clostridia;o__Clostridiales;f__Ruminococcaceae
4533	65.6691	1.10328e-11	8.69819e-10	1.89476e-07	0	0	0	0	0	0	6.75	0	k__Bacteria
5248	39.247	1.75345e-06	1.89038e-05	0.0301138	7.36364	2	8.58824	2.65385	15	8.54167	6.75	3.4	k__Bacteria
14573	37.3418	4.04065e-06	3.96598e-05	0.0693941	0	0	0	0.346154	0	0	6.75	0	k__Bacteria
2852	15.4822	0.0302918	0.067624	1	0	0	0	0	0	0	6.75	0	k__Bacteria;p__Bacteroidetes;c__Bacteroidia;o__Bacteroidales
5075	46.424	7.22879e-08	1.41398e-06	0.00124147	7.81818	2	10.6471	1.76923	14.1429	8.5	6.66667	4.2	k__Bacteria
5628	37.2264	4.24944e-06	4.14423e-05	0.0729799	8.54545	8	10.4118	2.03846	9.71429	8.5	6.66667	4.2	k__Bacteria
5703	34.9695	1.13332e-05	9.25515e-05	0.194636	5.63636	1	6.23529	2.46154	11.2857	5.70833	6.66667	3.2	Unclassified
13684	31.5715	4.87584e-05	0.000300144	0.837377	0	0	0	0	0	0	6.66667	0	k__Bacteria
10344	22.3204	0.00223654	0.00770354	1	0	0	0.176471	0.269231	0	0.416667	6.66667	0	k__Bacteria
2739	7.66667	0.362902	0.53682	1	0	0	0	0	0	0	6.66667	0	k__Bacteria;p__Bacteroidetes;c__Bacteroidia;o__Bacteroidales
11438	74.6108	1.72028e-13	2.30994e-11	2.95441e-09	0	0	0	0	0	0	6.58333	0	k__Bacteria
12924	48.2917	3.12241e-08	6.81377e-07	0.000536244	0	0	0	0	0	0	6.58333	0	k__Bacteria
5595	36.8651	4.97487e-06	4.74367e-05	0.0854385	6.09091	2.5	7.82353	1.76923	10	7.33333	6.58333	4.6	k__Bacteria
14	23.8511	0.00121007	0.00467112	1	74.5455	69	66.7059	655	1	46.2083	6.58333	1890.6	k__Bacteria;p__Firmicutes;c__Clostridia;o__Clostridiales;f__Peptostreptococcaceae
3522	15.0976	0.0347681	0.0764346	1	0.181818	1.5	0.235294	10.3462	0	2.875	6.58333	0	k__Bacteria;p__Firmicutes;c__Clostridia;o__Clostridiales
5459	34.2643	1.53698e-05	0.000121697	0.263961	8.18182	3.5	8.64706	2.46154	10.2857	8.70833	6.5	3.6	Unclassified
14167	24.8357	0.000811407	0.00321275	1	0.272727	0	0.0588235	0.576923	0	0.0833333	6.5	0	k__Bacteria;p__Firmicutes
14712	83.7262	2.38875e-15	7.60321e-13	4.10244e-11	0	0	0	0	0	0	6.41667	0	k__Bacteria
6573	56.8976	6.2644e-10	2.54452e-08	1.07585e-05	0	0	0	0	0	0	6.41667	0	k__Bacteria;p__Firmicutes;c__Clostridia;o__Clostridiales
13277	49.726	1.63487e-08	4.17817e-07	0.000280773	0	0	0	0	0	0.0416667	6.41667	0	k__Bacteria
4486	38.8476	2.08977e-06	2.21405e-05	0.0358898	0	0	0	5.26923	0	0	6.41667	0	k__Bacteria;p__Firmicutes;c__Clostridia;o__Clostridiales;f__Ruminococcaceae;g__Ruminococcus;s__
3750	17.0013	0.0173879	0.0447505	1	0	0	0	2.76923	0	0	6.41667	0	k__Bacteria;p__Spirochaetes;c__Spirochaetes;o__Spirochaetales;f__Spirochaetaceae;g__Treponema;s__
13638	57.0924	5.73021e-10	2.54452e-08	9.84106e-06	0	0	0	0.346154	0	0	6.33333	0	k__Bacteria;p__Bacteroidetes;c__Bacteroidia;o__Bacteroidales
8697	56.8976	6.2644e-10	2.54452e-08	1.07585e-05	0	0	0	0	0	0	6.33333	0	k__Bacteria
3817	48.2917	3.12241e-08	6.81377e-07	0.000536244	0	0	0	0	0	0	6.33333	0	k__Bacteria
5443	36.743	5.24666e-06	4.94817e-05	0.0901062	9	3.5	8.17647	2.23077	13.7143	7.41667	6.33333	5	k__Bacteria
2753	56.8976	6.2644e-10	2.54452e-08	1.07585e-05	0	0	0	0	0	0	6.25	0	k__Bacteria
5020	51.3756	7.74967e-09	2.2444e-07	0.000133093	8.09091	1	11.5294	2.19231	16	9.58333	6.25	3.2	Unclassified
5110	31.5715	4.87584e-05	0.000300144	0.837377	0	0	0	0	0	0	6.25	0	k__Bacteria
13884	54.0694	2.27869e-09	7.92192e-08	3.91343e-05	0	0	0	0.0384615	0	0	6.16667	0.2	k__Bacteria;p__Bacteroidetes;c__Bacteroidia;o__Bacteroidales
4602	40.2046	1.15021e-06	1.46003e-05	0.0197536	9.63636	6	7.47059	2.19231	14	8.5	6.16667	2.8	k__Bacteria
237	21.8759	0.0026686	0.00882715	1	2.27273	0	0.647059	127.538	0.285714	2.16667	6.16667	0	k__Bacteria;p__Tenericutes;c__Mollicutes;o__RF39;f__;g__;s__
10959	74.6108	1.72028e-13	2.30994e-11	2.95441e-09	0	0	0	0	0	0	6.08333	0	k__Bacteria
8907	49.8331	1.55769e-08	4.05944e-07	0.000267518	0	0	0	0.0384615	0	0	6.08333	0	k__Bacteria;p__Bacteroidetes
5923	40.8925	8.49003e-07	1.16181e-05	0.0145808	6.72727	2.5	7.94118	2.07692	13.4286	7.75	6.08333	2	k__Bacteria
10653	83.733	2.38108e-15	7.60321e-13	4.08927e-11	0	0	0	0	0	0	6	0	k__Bacteria;p__Bacteroidetes;c__Bacteroidia;o__Bacteroidales;f__Bacteroidaceae;g__Bacteroides
10352	80.6334	1.02305e-14	3.02929e-12	1.75699e-10	0	0.5	0	0	0	0	6	0	k__Bacteria;p__Bacteroidetes;c__Bacteroidia;o__Bacteroidales;f__Bacteroidaceae
3336	74.6175	1.7149e-13	2.30994e-11	2.94517e-09	0	0	0	0	0	0	6	0	k__Bacteria
11424	74.6125	1.71893e-13	2.30994e-11	2.95209e-09	0	0	0	0	0	0	6	0	k__Bacteria;p__Bacteroidetes;c__Bacteroidia;o__Bacteroidales
13699	74.6108	1.72028e-13	2.30994e-11	2.95441e-09	0	0	0	0	0	0	6	0	k__Bacteria
8129	65.674	1.10076e-11	8.69819e-10	1.89045e-07	0	0	0	0	0	0	6	0	k__Bacteria
14552	51.5546	7.14575e-09	2.10583e-07	0.000122721	0	0	0.117647	0.423077	0	0	6	0	k__Bacteria;p__Firmicutes;c__Clostridia;o__Clostridiales
9506	53.0244	3.66631e-09	1.225e-07	6.29652e-05	0	0	0	36.2692	3.57143	0.0833333	5.91667	0.4	k__Bacteria
124	39.4483	1.60486e-06	1.74222e-05	0.0275619	129.091	0.5	120.353	44.0385	157.286	13.0417	5.91667	0	k__Bacteria;p__Bacteroidetes;c__Bacteroidia;o__Bacteroidales;f__Porphyromonadaceae;g__Parabacteroides;s__distasonis
5230	37.9194	3.13904e-06	3.16001e-05	0.0539098	7.27273	4	6.41176	1.61538	10.5714	7.125	5.91667	5.2	k__Bacteria
6204	34.7634	1.23895e-05	0.000100414	0.212777	4.90909	2	5.64706	1.65385	8	6.04167	5.91667	2.2	k__Bacteria
7064	29.2082	0.000132567	0.000685688	1	4.81818	2.5	5.76471	1.76923	6.85714	5.79167	5.91667	3.4	k__Bacteria
3061	23.4495	0.00142292	0.00532516	1	0	0	0	0	0	0	5.91667	0	k__Bacteria
7347	58.4534	3.07115e-10	1.81875e-08	5.27439e-06	0	0	0	0.0384615	0	0	5.83333	0	k__Bacteria
5767	31.5181	4.98789e-05	0.000306374	0.856621	5	3	5.35294	2.03846	8.85714	5.875	5.75	2.2	k__Bacteria
2838	23.4495	0.00142292	0.00532516	1	0	0	0	0	0	0	5.75	0	k__Bacteria;p__Bacteroidetes;c__Bacteroidia;o__Bacteroidales
3748	74.6175	1.7149e-13	2.30994e-11	2.94517e-09	0	0	0	0	0	0	5.66667	0	k__Bacteria
13803	52.6745	4.29832e-09	1.39282e-07	7.38193e-05	0	0	0.0588235	0.0384615	0	0	5.66667	0	k__Bacteria;p__Firmicutes;c__Clostridia;o__Clostridiales;f__Clostridiaceae
11587	42.5154	4.13705e-07	6.17824e-06	0.00710498	0.272727	0	2.11765	0.538462	0	0.416667	5.66667	0	k__Bacteria;p__Firmicutes;c__Clostridia;o__Clostridiales;f__Ruminococcaceae
12002	67.5947	4.51828e-12	4.83513e-10	7.7597e-08	0	0	0	0.0384615	0	0	5.58333	0	k__Bacteria
7149	65.6691	1.10328e-11	8.69819e-10	1.89476e-07	0	0	0	0	0	0	5.58333	0	k__Bacteria
13383	56.8976	6.2644e-10	2.54452e-08	1.07585e-05	0	0	0	0	0	0	5.58333	0	k__Bacteria;p__Firmicutes;c__Clostridia;o__Clostridiales;f__Ruminococcaceae
2903	48.2917	3.12241e-08	6.81377e-07	0.000536244	0	0	0	0	0	0	5.58333	0	k__Bacteria
3117	24.9595	0.000771435	0.00306823	1	0	0	0	0.0769231	0	0	5.58333	0	k__Bacteria;p__Firmicutes
5582	39.6508	1.46807e-06	1.60898e-05	0.0252127	0.818182	0	0	3.26923	0.571429	0	5.5	0	k__Bacteria;p__Firmicutes;c__Clostridia;o__Clostridiales;f__Ruminococcaceae
10576	36.3163	6.31788e-06	5.44968e-05	0.108503	0	0	0.176471	0.0384615	0.142857	0.125	5.5	0	k__Bacteria;p__Firmicutes;c__Clostridia;o__Clostridiales;f__Ruminococcaceae
13347	35.2146	1.01921e-05	8.40322e-05	0.175039	0	0	0.882353	0.0384615	0	0	5.5	0	k__Bacteria;p__Firmicutes;c__Clostridia;o__Clostridiales
3196	21.4947	0.00310295	0.0101235	1	0	0	0	0.0769231	0	0	5.5	0	k__Bacteria
3187	74.6158	1.71625e-13	2.30994e-11	2.94748e-09	0	0	0	0	0	0	5.41667	0	k__Bacteria
10869	68.3126	3.23739e-12	3.68205e-10	5.55989e-08	0	0	0	0	0.142857	0	5.41667	0	k__Bacteria;p__Bacteroidetes;c__Bacteroidia;o__Bacteroidales
10296	48.2932	3.1202e-08	6.81377e-07	0.000535863	0	0	0	0	0	0	5.41667	0	k__Bacteria
5406	48.2917	3.12241e-08	6.81377e-07	0.000536244	0	0	0	0	0	0	5.41667	0	k__Bacteria;p__Bacteroidetes;c__Bacteroidia;o__Bacteroidales;f__Bacteroidaceae
9680	44.6971	1.56578e-07	2.78084e-06	0.00268907	0	0	0	0.0769231	0	0	5.41667	0	k__Bacteria;p__Firmicutes
4174	40.608	9.62658e-07	1.29364e-05	0.0165327	6.18182	2	6.52941	1.42308	9.28571	6.25	5.41667	2.2	Unclassified
3198	56.8992	6.25979e-10	2.54452e-08	1.07506e-05	0	0	0	0	0	0	5.33333	0	k__Bacteria
462	25.0808	0.000734188	0.00293436	1	4.90909	0	71.8824	1.69231	3	2.54167	5.33333	0	k__Bacteria
13074	16.2554	0.0228825	0.0576475	1	0	0	0	2.92308	0.285714	0.208333	5.33333	0	k__Bacteria;p__Tenericutes;c__Mollicutes;o__RF39;f__;g__;s__
14550	39.8527	1.34317e-06	1.48733e-05	0.0230676	0	0	0	0	0	0	5.25	0	k__Bacteria
4962	38.7186	2.21152e-06	2.3301e-05	0.0379807	6.81818	3.5	7.82353	1.96154	11.5714	7.20833	5.25	2.8	k__Bacteria
3120	7.66667	0.362902	0.53682	1	0	0	0	0	0	0	5.25	0	k__Bacteria
13686	56.896	6.26902e-10	2.54452e-08	1.07664e-05	0	0	0	0	0	0	5.16667	0	k__Bacteria
5391	44.3926	1.79381e-07	3.12443e-06	0.00308069	6.90909	0	5.64706	1.15385	10.7143	6.58333	5.16667	3	k__Bacteria
10795	38.5243	2.40824e-06	2.50357e-05	0.0413591	1.09091	0	0.0588235	4.80769	0	0.0416667	5.16667	0	k__Bacteria;p__Firmicutes;c__Clostridia
10485	74.6175	1.7149e-13	2.30994e-11	2.94517e-09	0	0	0	0	0	0	5.08333	0	k__Bacteria
14680	74.6125	1.71893e-13	2.30994e-11	2.95209e-09	0	0	0	0	0	0	5.08333	0	k__Bacteria;p__Firmicutes;c__Clostridia;o__Clostridiales;f__Ruminococcaceae
3784	56.8976	6.2644e-10	2.54452e-08	1.07585e-05	0	0	0	0	0	0	5.08333	0	k__Bacteria
4181	48.2917	3.12241e-08	6.81377e-07	0.000536244	0	0	0	0	0	0	5.08333	0	k__Bacteria
13578	48.2917	3.12241e-08	6.81377e-07	0.000536244	0	0	0	0	0	0	5.08333	0	k__Bacteria
5739	42.0707	5.03948e-07	7.28518e-06	0.0086548	7.18182	4	6.11765	1.15385	10.5714	6.79167	5.08333	2.6	k__Bacteria
3099	32.0599	3.959e-05	0.00025532	0.679918	0.0909091	0	0	0.192308	0.142857	0	5.08333	0	k__Bacteria
1077	10.8267	0.146361	0.264394	1	14.5455	0	10.8824	5.76923	0.714286	9.625	5.08333	0	k__Bacteria;p__Tenericutes;c__Mollicutes;o__RF39;f__;g__;s__
8181	56.8976	6.2644e-10	2.54452e-08	1.07585e-05	0	0	0	0	0	0	5	0	k__Bacteria
17	53.9157	2.44396e-09	8.44519e-08	4.19726e-05	0	0	0	0.0384615	0	0	5	5498.2	k__Bacteria;p__Proteobacteria;c__Gammaproteobacteria;o__Vibrionales;f__Vibrionaceae;g__Photobacterium
8213	39.8512	1.34408e-06	1.48733e-05	0.0230833	0	0	0	0	0	0	5	0	k__Bacteria
3176	38.9222	2.02243e-06	2.15199e-05	0.0347332	0.272727	0	0	1.03846	0	0.125	5	0	k__Bacteria;p__Firmicutes;c__Clostridia
12984	31.5715	4.87584e-05	0.000300144	0.837377	0	0	0	0	0	0	5	0	k__Bacteria
2227	22.2234	0.00232463	0.00781581	1	0	0	0.0588235	2.34615	16.2857	4.95833	5	0	k__Bacteria
13272	21.1369	0.00357279	0.0114862	1	0.0909091	0	0	0	0	0.0416667	5	0	k__Bacteria
1752	14.2749	0.0465028	0.100294	1	0	0	8	6.03846	0.142857	0.166667	5	0	k__Bacteria
992	64.836	1.62235e-11	1.27225e-09	2.78622e-07	0	0	0	0	0	6.58333	4.91667	0	k__Bacteria;p__Firmicutes;c__Clostridia;o__Clostridiales
3375	56.8976	6.2644e-10	2.54452e-08	1.07585e-05	0	0	0	0	0	0	4.91667	0	k__Bacteria;p__Bacteroidetes;c__Bacteroidia;o__Bacteroidales
13751	56.896	6.26902e-10	2.54452e-08	1.07664e-05	0	0	0	0	0	0	4.91667	0	k__Bacteria
10377	48.2917	3.12241e-08	6.81377e-07	0.000536244	0	0	0	0	0	0	4.91667	0	k__Bacteria
13651	48.2917	3.12241e-08	6.81377e-07	0.000536244	0	0	0	0	0	0	4.91667	0	k__Bacteria
13702	42.4533	4.25264e-07	6.32884e-06	0.00730348	0	0	0	0	0	0	4.91667	24	k__Bacteria
13108	40.61	9.61816e-07	1.29352e-05	0.0165182	0	0.5	0	0	0	0	4.91667	0	k__Bacteria
14623	39.8527	1.34317e-06	1.48733e-05	0.0230676	0	0	0	0	0	0	4.91667	0	k__Bacteria;p__Bacteroidetes;c__Bacteroidia;o__Bacteroidales
14500	39.8512	1.34408e-06	1.48733e-05	0.0230833	0	0	0	0	0	0	4.91667	0	k__Bacteria
16457	31.6184	4.77928e-05	0.000300144	0.820794	3.27273	0	13.1765	39.5	2.14286	4.16667	4.91667	0	k__Bacteria
13620	15.4822	0.0302918	0.067624	1	0	0	0	0	0	0	4.91667	0	k__Bacteria
12944	74.6125	1.71893e-13	2.30994e-11	2.95209e-09	0	0	0	0	0	0	4.83333	0	k__Bacteria
13035	74.6108	1.72028e-13	2.30994e-11	2.95441e-09	0	0	0	0	0	0	4.83333	0	k__Bacteria
14545	65.6691	1.10328e-11	8.69819e-10	1.89476e-07	0	0	0	0	0	0	4.83333	0	k__Bacteria
3569	48.2932	3.1202e-08	6.81377e-07	0.000535863	0	0	0	0	0	0	4.83333	0	k__Bacteria;p__Firmicutes;c__Clostridia
4068	48.2917	3.12241e-08	6.81377e-07	0.000536244	0	0	0	0	0	0	4.83333	0	k__Bacteria
3424	48.2917	3.12241e-08	6.81377e-07	0.000536244	0	0	0	0	0	0	4.83333	0	k__Bacteria
6189	43.2114	3.03637e-07	4.68386e-06	0.00521466	6.72727	1.5	5.70588	1.61538	10.7143	6.29167	4.83333	2	k__Bacteria
5445	42.1656	4.83178e-07	7.00262e-06	0.0082981	8.27273	3	8.23529	1.88462	13.2857	8.04167	4.83333	3.6	Unclassified
12845	39.8527	1.34317e-06	1.48733e-05	0.0230676	0	0	0	0	0	0	4.83333	0	k__Bacteria
5695	31.0685	6.03917e-05	0.000364558	1	5.45455	4.5	4.29412	1.61538	8.42857	4.79167	4.83333	4	Unclassified
6841	30.138	8.95798e-05	0.000522569	1	0	0	0.176471	0.423077	0	0.0416667	4.83333	0	k__Bacteria;p__Firmicutes;c__Clostridia;o__Clostridiales;f__Veillonellaceae
7852	25.696	0.000570697	0.00234532	1	0.181818	0	0.941176	0.423077	0	0.25	4.83333	0	k__Bacteria;p__Firmicutes;c__Clostridia;o__Clostridiales;f__Lachnospiraceae
3826	56.8976	6.2644e-10	2.54452e-08	1.07585e-05	0	0	0	0	0	0	4.75	0	k__Bacteria;p__Firmicutes;c__Clostridia
5259	42.505	4.15618e-07	6.20141e-06	0.00713782	8.90909	6.5	8.94118	1.92308	14.2857	7.45833	4.75	6.2	k__Bacteria
5826	41.0294	7.99134e-07	1.10147e-05	0.0137243	6.54545	2	6.29412	1.65385	10.2857	6.75	4.75	2	k__Bacteria
409	39.7719	1.39187e-06	1.53329e-05	0.023904	31.2727	0	0.117647	127.923	0.142857	0	4.75	0	k__Bacteria
14564	26.9963	0.000333793	0.00157835	1	0.909091	0	0.411765	0.115385	0.857143	0.166667	4.75	0	k__Bacteria;p__Bacteroidetes;c__Bacteroidia;o__Bacteroidales;f__Porphyromonadaceae
13034	20.304	0.00494919	0.0153953	1	0	0	0.0588235	1	0.285714	0	4.75	0	k__Bacteria;p__Firmicutes
13380	74.6142	1.71759e-13	2.30994e-11	2.94979e-09	0	0	0	0	0	0	4.66667	0	k__Bacteria
13646	48.2932	3.1202e-08	6.81377e-07	0.000535863	0	0	0	0	0	0	4.66667	0	k__Bacteria;p__Bacteroidetes
14537	39.8512	1.34408e-06	1.48733e-05	0.0230833	0	0	0	0	0	0	4.66667	0	k__Bacteria;p__Bacteroidetes;c__Bacteroidia;o__Bacteroidales
8170	14.09	0.0496028	0.106299	1	0	0	0	0.115385	0	0	4.66667	0	k__Bacteria;p__Firmicutes
6873	74.6175	1.7149e-13	2.30994e-11	2.94517e-09	0	0	0	0	0	0	4.58333	0	k__Bacteria
9433	59.1649	2.2156e-10	1.35895e-08	3.80507e-06	0.0909091	0	0	0	0	0	4.58333	0	k__Bacteria;p__Bacteroidetes
3335	39.8512	1.34408e-06	1.48733e-05	0.0230833	0	0	0	0	0	0	4.58333	0	k__Bacteria
3271	31.5715	4.87584e-05	0.000300144	0.837377	0	0	0	0	0	0	4.58333	0	k__Bacteria
10162	17.0993	0.0167669	0.0433667	1	0	0	0	0.0384615	0	0	4.58333	0	k__Bacteria;p__Firmicutes;c__Clostridia;o__Clostridiales;f__Lachnospiraceae
9907	54.8586	1.59022e-09	5.77387e-08	2.73104e-05	0	0.5	0.0588235	0.0384615	0	0.0416667	4.5	0	k__Bacteria
236	50.4667	1.16961e-08	3.17832e-07	0.00020087	20.4545	0	26	245.538	18.2857	0.708333	4.5	0	k__Bacteria;p__Firmicutes;c__Clostridia;o__Clostridiales;f__Christensenellaceae;g__;s__
13927	42.9431	3.42104e-07	5.21321e-06	0.00587529	0	0	0.0588235	0	0	0.208333	4.5	0	k__Bacteria
5239	42.6128	3.9619e-07	5.9425e-06	0.00680417	5.27273	2.5	6.23529	1.03846	8	5.83333	4.5	1.6	k__Bacteria
13724	39.8527	1.34317e-06	1.48733e-05	0.0230676	0	0	0	0	0	0	4.5	0	k__Bacteria
14358	14.0441	0.050402	0.107877	1	0.636364	0	0.529412	0.346154	2.85714	0.125	4.5	0	k__Bacteria;p__Firmicutes;c__Clostridia;o__Clostridiales
6134	74.6142	1.71759e-13	2.30994e-11	2.94979e-09	0	0	0	0	0	0	4.41667	0	k__Bacteria
5995	74.6108	1.72028e-13	2.30994e-11	2.95441e-09	0	0	0	0	0	0	4.41667	0	k__Bacteria;p__Firmicutes;c__Clostridia;o__Clostridiales
13102	65.674	1.10076e-11	8.69819e-10	1.89045e-07	0	0	0	0	0	0	4.41667	0	k__Bacteria
5983	27.819	0.000237127	0.00115105	1	3.72727	2.5	4	1.30769	6.71429	3.91667	4.41667	2.8	k__Bacteria
13081	27.7352	0.000245557	0.00118828	1	0.181818	0	0.117647	0.423077	0	0.0833333	4.41667	0	k__Bacteria;p__Firmicutes;c__Clostridia;o__Clostridiales
7220	52.7286	4.19378e-09	1.36668e-07	7.2024e-05	0.0909091	0	0	0.0384615	0	0	4.33333	0	k__Bacteria;p__Firmicutes;c__Clostridia;o__Clostridiales;f__Clostridiaceae
5351	49.0765	2.19197e-08	5.40098e-07	0.000376448	3.81818	2.5	5.82353	0.730769	7.57143	5.83333	4.33333	2	k__Bacteria
9192	48.2932	3.1202e-08	6.81377e-07	0.000535863	0	0	0	0	0	0	4.33333	0	k__Bacteria;p__Bacteroidetes;c__Bacteroidia;o__Bacteroidales;f__Bacteroidaceae;g__Bacteroides
3926	48.2917	3.12241e-08	6.81377e-07	0.000536244	0	0	0	0	0	0	4.33333	0	k__Bacteria
4170	40.2437	1.13057e-06	1.46003e-05	0.0194163	0.636364	0	0.0588235	0	0.285714	0.0416667	4.33333	0	k__Bacteria;p__Firmicutes;c__Clostridia;o__Clostridiales
6177	38.5315	2.40068e-06	2.49874e-05	0.0412292	4.09091	1	6.52941	1.42308	7.71429	5.125	4.33333	1.6	k__Bacteria
5943	35.722	8.17945e-06	6.84904e-05	0.140474	6.81818	2.5	5.94118	1.80769	10	6.125	4.33333	3.6	k__Bacteria
13465	15.4822	0.0302918	0.067624	1	0	0	0	0	0	0	4.33333	0	k__Bacteria
4066	4.85853	0.677223	0.816643	1	0	0	1.17647	0.192308	0	0.541667	4.33333	0	k__Bacteria;p__Firmicutes;c__Erysipelotrichi;o__Erysipelotrichales;f__Erysipelotrichaceae;g__[Eubacterium];s__dolichum
13796	65.6724	1.1016e-11	8.69819e-10	1.89189e-07	0	0	0	0	0	0	4.25	0	k__Bacteria
7850	48.7881	2.49654e-08	6.09588e-07	0.000428756	0	0	0	0.192308	0	0	4.25	0	k__Bacteria;p__Firmicutes;c__Clostridia;o__Clostridiales;f__Clostridiaceae;g__Clostridium
6906	34.6921	1.27774e-05	0.000103266	0.21944	4.09091	1	5.64706	1.30769	7.57143	4.70833	4.25	2.6	k__Bacteria
11174	23.4495	0.00142292	0.00532516	1	0	0	0	0	0	0	4.25	0	k__Bacteria;p__Bacteroidetes;c__Bacteroidia;o__Bacteroidales
1496	7.14018	0.414432	0.600782	1	0	0	0	12.1154	0	0.0833333	4.25	0	k__Bacteria;p__Firmicutes;c__Clostridia;o__Clostridiales;f__Ruminococcaceae
13763	58.4534	3.07115e-10	1.81875e-08	5.27439e-06	0	0	0	0.0384615	0	0	4.16667	0	k__Bacteria;p__Firmicutes;c__Clostridia
5425	56.9025	6.25058e-10	2.54452e-08	1.07347e-05	0	0	0	0	0	0	4.16667	0	k__Bacteria
10543	56.8976	6.2644e-10	2.54452e-08	1.07585e-05	0	0	0	0	0	0	4.16667	0	k__Bacteria;p__Firmicutes;c__Clostridia;o__Clostridiales
9966	49.583	1.74399e-08	4.40461e-07	0.000299514	0	0	0	0	0	0.0416667	4.16667	0	k__Bacteria;p__Firmicutes;c__Clostridia;o__Clostridiales
3567	48.2948	3.11798e-08	6.81377e-07	0.000535482	0	0	0	0	0	0	4.16667	0	k__Bacteria
391	8.05315	0.327931	0.497121	1	1.18182	0.5	0.411765	100.077	2.57143	0.708333	4.16667	4	k__Bacteria;p__Firmicutes;c__Clostridia;o__Clostridiales;f__Clostridiaceae;g__Clostridium;s__neonatale
6377	65.674	1.10076e-11	8.69819e-10	1.89045e-07	0	0	0	0	0	0	4.08333	0	k__Bacteria
3436	56.8976	6.2644e-10	2.54452e-08	1.07585e-05	0	0	0	0	0	0	4.08333	0	k__Bacteria
8152	48.2932	3.1202e-08	6.81377e-07	0.000535863	0	0	0	0	0	0	4.08333	0	k__Bacteria;p__Bacteroidetes;c__Bacteroidia;o__Bacteroidales;f__Porphyromonadaceae;g__Parabacteroides
13869	44.1041	2.04018e-07	3.46568e-06	0.0035038	0	0	0.0588235	0	0	0.0416667	4.08333	0	k__Bacteria;p__Proteobacteria
4891	43.6915	2.4521e-07	3.88132e-06	0.00421123	7.18182	3.5	6.88235	1.69231	11.1429	7.16667	4.08333	2.6	k__Bacteria
5589	43.2415	2.99586e-07	4.63521e-06	0.00514508	5.63636	1.5	6.94118	1.15385	10.4286	5.66667	4.08333	2.2	k__Bacteria
13806	41.6261	6.13689e-07	8.74647e-06	0.0105395	0	0	0	0.192308	0.714286	0	4.08333	0	k__Bacteria
13443	39.8527	1.34317e-06	1.48733e-05	0.0230676	0	0	0	0	0	0	4.08333	0	k__Bacteria
3829	32.7143	2.99263e-05	0.000200372	0.513955	0	0	0	0.0384615	0	0	4.08333	0	k__Bacteria;p__Firmicutes
14405	31.573	4.87269e-05	0.000300144	0.836836	0	0	0	0	0	0	4.08333	0	k__Bacteria
1997	15.1508	0.0341143	0.0751223	1	14.1818	0	0	4.5	0	0.0833333	4.08333	0	k__Bacteria;p__Firmicutes;c__Clostridia;o__Clostridiales;f__Ruminococcaceae
10096	4.4213	0.730172	0.869141	1	0	0	0	0.0384615	0	0	4.08333	0	k__Bacteria;p__Bacteroidetes;c__Bacteroidia;o__Bacteroidales;f__Bacteroidaceae;g__Bacteroides
13485	83.7347	2.37917e-15	7.60321e-13	4.08598e-11	0	0	0	0	0	0	4	0	k__Bacteria
4037	65.6707	1.10244e-11	8.69819e-10	1.89333e-07	0	0	0	0	0	0	4	0	k__Bacteria
3689	48.2932	3.1202e-08	6.81377e-07	0.000535863	0	0	0	0	0	0	4	0	k__Bacteria;p__Firmicutes
6606	42.2602	4.6331e-07	6.76031e-06	0.00795688	5.54545	4.5	4.41176	1.07692	8.28571	5.79167	4	2.4	Unclassified
3937	39.8512	1.34408e-06	1.48733e-05	0.0230833	0	0	0	0	0	0	4	0	k__Bacteria
11158	39.8512	1.34408e-06	1.48733e-05	0.0230833	0	0	0	0	0	0	4	0	k__Bacteria
6921	35.112	1.06554e-05	8.73904e-05	0.182996	6.09091	1.5	4.64706	1.34615	9	5.20833	4	2.8	k__Bacteria
14342	32.8091	2.87349e-05	0.000197105	0.493493	3.81818	0	1.64706	8.23077	0.428571	0.208333	4	0	k__Bacteria;p__Firmicutes;c__Clostridia
8649	27.8776	0.000231411	0.00112426	1	6.54545	0	0.588235	5.11538	1.42857	0.0833333	4	0	k__Bacteria;p__Firmicutes;c__Clostridia;o__Clostridiales;f__Ruminococcaceae
9889	25.8806	0.000529022	0.00234532	1	0	0	0	0.346154	0.142857	0	4	0.4	k__Bacteria
9437	20.6454	0.00433203	0.0136136	1	0	0	0	2.73077	0	0.708333	4	0	k__Bacteria
12934	10.4606	0.16394	0.293863	1	2.81818	0	5.52941	9.07692	3.14286	4.625	4	0	k__Bacteria;p__Firmicutes;c__Clostridia;o__Clostridiales;f__Lachnospiraceae
13058	74.6142	1.71759e-13	2.30994e-11	2.94979e-09	0	0	0	0	0	0	3.91667	0	k__Bacteria
13344	65.6756	1.09993e-11	8.69819e-10	1.88901e-07	0	0	0	0	0	0	3.91667	0	k__Bacteria;p__Firmicutes;c__Clostridia;o__Clostridiales
13665	63.5192	2.98205e-11	2.24621e-09	5.12136e-07	0	0	0	0.192308	0	0	3.91667	0	k__Bacteria
3868	56.8976	6.2644e-10	2.54452e-08	1.07585e-05	0	0	0	0	0	0	3.91667	0	k__Bacteria
14597	56.8976	6.2644e-10	2.54452e-08	1.07585e-05	0	0	0	0	0	0	3.91667	0	k__Bacteria
5683	49.8355	1.55594e-08	4.05944e-07	0.000267217	0	0	0	0.0384615	0	0	3.91667	0	k__Bacteria;p__Firmicutes;c__Clostridia;o__Clostridiales
6592	31.5781	4.86216e-05	0.000300144	0.835027	4.36364	1.5	4	1.03846	5.71429	3.70833	3.91667	1.6	k__Bacteria
3974	24.9605	0.00077113	0.00306823	1	0	0	0	0.0384615	0	0	3.91667	0	k__Bacteria;p__Firmicutes;c__Clostridia
3626	74.6142	1.71759e-13	2.30994e-11	2.94979e-09	0	0	0	0	0	0	3.83333	0	k__Bacteria
13043	56.9008	6.25518e-10	2.54452e-08	1.07427e-05	0	0	0	0	0	0	3.83333	0	k__Bacteria
9767	56.8992	6.25979e-10	2.54452e-08	1.07506e-05	0	0	0	0	0	0	3.83333	0	k__Bacteria;p__Bacteroidetes;c__Bacteroidia;o__Bacteroidales
3594	56.8976	6.2644e-10	2.54452e-08	1.07585e-05	0	0	0	0	0	0	3.83333	0	k__Bacteria
12110	39.8512	1.34408e-06	1.48733e-05	0.0230833	0	0	0	0	0	0	3.83333	0	k__Bacteria
7995	39.6132	1.4926e-06	1.6317e-05	0.0256339	3.72727	1.5	5.05882	0.884615	6.85714	5.33333	3.83333	2.6	k__Bacteria
6628	36.2673	6.45413e-06	5.53662e-05	0.110843	3.90909	2.5	4.41176	1.03846	6	4.91667	3.83333	2.6	Unclassified
7537	34.384	1.45959e-05	0.000116374	0.25067	3.36364	1.5	3.76471	1.69231	7.28571	4.70833	3.83333	1.8	k__Bacteria
11245	32.3583	3.48509e-05	0.000229409	0.598529	0	0	0	0.615385	0	0	3.83333	0	k__Bacteria
7472	29.012	0.000143959	0.000732764	1	5.90909	1.5	4.82353	1.53846	7.14286	4.79167	3.83333	3.4	k__Bacteria
15436	22.4753	0.00210263	0.00757471	1	0	0	12.8235	0	0	4.125	3.83333	0	k__Bacteria;p__Firmicutes;c__Clostridia;o__Clostridiales;f__Lachnospiraceae
13071	65.6691	1.10328e-11	8.69819e-10	1.89476e-07	0	0	0	0	0	0	3.75	0	k__Bacteria;p__Firmicutes;c__Clostridia;o__Clostridiales
13447	56.8992	6.25979e-10	2.54452e-08	1.07506e-05	0	0	0	0	0	0	3.75	0	k__Bacteria;p__Bacteroidetes
13373	39.8512	1.34408e-06	1.48733e-05	0.0230833	0	0	0	0	0	0	3.75	0	k__Bacteria
6404	38.7071	2.22272e-06	2.33903e-05	0.0381729	3.63636	1	4.76471	1.19231	6.71429	5.66667	3.75	1.6	k__Bacteria
12023	31.9739	4.10715e-05	0.000263391	0.705361	2.36364	2	2.88235	1	5.71429	2.20833	3.75	2.2	k__Bacteria
12987	65.6838	1.09575e-11	8.69819e-10	1.88185e-07	0	0	0	0	0	0	3.66667	0	k__Bacteria;p__Firmicutes;c__Clostridia;o__Clostridiales;f__Ruminococcaceae
6623	65.6707	1.10244e-11	8.69819e-10	1.89333e-07	0	0	0	0	0	0	3.66667	0	k__Bacteria
9726	49.8455	1.54895e-08	4.05944e-07	0.000266017	0	0	0	0.0384615	0	0	3.66667	0	k__Bacteria;p__Firmicutes;c__Clostridia;o__Clostridiales;f__Ruminococcaceae
11471	49.726	1.63487e-08	4.17817e-07	0.000280773	0	0	0	0	0	0.0416667	3.66667	0	k__Bacteria;p__Firmicutes
11966	45.1252	1.29314e-07	2.39057e-06	0.00222084	0	0	0	0.115385	0	0	3.66667	0.6	k__Bacteria
6488	45.1134	1.30003e-07	2.39814e-06	0.00223267	2.72727	2	4.76471	0.846154	7.57143	4.66667	3.66667	1.6	k__Bacteria
7531	42.8793	3.51949e-07	5.34427e-06	0.00604437	5.54545	1	5.70588	1.11538	8.57143	5.41667	3.66667	2.8	Unclassified
6797	42.5382	4.09535e-07	6.12662e-06	0.00703336	4.45455	1.5	4.76471	0.846154	7.14286	4.70833	3.66667	1.4	k__Bacteria
12998	41.0048	8.07892e-07	1.11087e-05	0.0138747	0	0	0	0.0384615	0	0	3.66667	0	k__Bacteria;p__Firmicutes;c__Clostridia;o__Clostridiales;f__Ruminococcaceae;g__;s__
12973	41.0048	8.07892e-07	1.11087e-05	0.0138747	0	0	0	0.153846	0	0	3.66667	0	k__Bacteria;p__Firmicutes;c__Clostridia;o__Clostridiales;f__Ruminococcaceae
13306	39.5457	1.53758e-06	1.67704e-05	0.0264064	0	0	0.0588235	0.0384615	0	0.0416667	3.66667	0	k__Bacteria;p__Firmicutes
16562	31.7916	4.43928e-05	0.00028279	0.762403	3.36364	9	2.52941	25.1538	0.285714	0.25	3.66667	0	k__Bacteria;p__Firmicutes;c__Clostridia;o__Clostridiales
6545	30.6932	7.08178e-05	0.000423772	1	4.18182	2	4.47059	1.03846	4.85714	4	3.66667	1.6	k__Bacteria
11501	23.4495	0.00142292	0.00532516	1	0	0	0	0	0	0	3.66667	0	k__Bacteria
15728	14.1248	0.049005	0.105136	1	0.272727	0	0	2.07692	0	2.20833	3.66667	0	k__Bacteria;p__Firmicutes;c__Clostridia;o__Clostridiales;f__Ruminococcaceae;g__;s__
1403	7.2815	0.400171	0.58158	1	9.63636	23.5	7.94118	777.731	10.8571	41.2083	3.66667	6.6	k__Bacteria;p__Firmicutes;c__Clostridia;o__Clostridiales;f__Clostridiaceae;g__Clostridium
13442	55.3921	1.24664e-09	4.63415e-08	2.14098e-05	0	0.5	0	0	0	0	3.58333	0	k__Bacteria
10259	48.2932	3.1202e-08	6.81377e-07	0.000535863	0	0	0	0	0	0	3.58333	0	k__Bacteria
10870	44.0753	2.06657e-07	3.50013e-06	0.00354913	0	0	0	0.115385	0	0	3.58333	0	k__Bacteria;p__Bacteroidetes;c__Bacteroidia;o__Bacteroidales;f__Bacteroidaceae
14542	32.8459	2.82849e-05	0.000197105	0.485764	0	0	0	0.0384615	0	0	3.58333	0	k__Bacteria;p__Firmicutes;c__Clostridia
13171	31.5715	4.87584e-05	0.000300144	0.837377	0	0	0	0	0	0	3.58333	0	k__Bacteria
10963	26.4974	0.000410305	0.00188461	1	0	0	0	0.115385	0	0	3.58333	0	k__Bacteria
3833	23.4495	0.00142292	0.00532516	1	0	0	0	0	0	0	3.58333	0	k__Bacteria
9118	15.4822	0.0302918	0.067624	1	0	0	0	0	0	0	3.58333	0	k__Bacteria
12901	74.6259	1.70821e-13	2.30994e-11	2.93367e-09	0	0	0	0	0	0	3.5	0	k__Bacteria;p__Spirochaetes;c__Spirochaetes
12896	65.6691	1.10328e-11	8.69819e-10	1.89476e-07	0	0	0	0	0	0	3.5	0	k__Bacteria;p__Firmicutes;c__Clostridia;o__Clostridiales;f__Ruminococcaceae;g__Ruminococcus;s__
8116	49.5438	1.77514e-08	4.47012e-07	0.000304862	0	0	0	0.0769231	0	0	3.5	0	k__Bacteria;p__Bacteroidetes;c__Bacteroidia;o__Bacteroidales
10323	48.2932	3.1202e-08	6.81377e-07	0.000535863	0	0	0	0	0	0	3.5	0	k__Bacteria;p__Firmicutes;c__Clostridia;o__Clostridiales
5336	39.8527	1.34317e-06	1.48733e-05	0.0230676	0	0	0	0	0	0	3.5	0	k__Bacteria
3778	39.8512	1.34408e-06	1.48733e-05	0.0230833	0	0	0	0	0	0	3.5	0	k__Bacteria
6425	39.8512	1.34408e-06	1.48733e-05	0.0230833	0	0	0	0	0	0	3.5	0	k__Bacteria
13184	39.8512	1.34408e-06	1.48733e-05	0.0230833	0	0	0	0	0	0	3.5	0	k__Bacteria
4219	35.6036	8.61063e-06	7.17859e-05	0.147879	0.0909091	0	8.70588	0.769231	0.428571	0.958333	3.5	0	k__Bacteria;p__Firmicutes;c__Clostridia
13285	15.4822	0.0302918	0.067624	1	0	0	0	0	0	0	3.5	0	k__Bacteria
3756	15.4822	0.0302918	0.067624	1	0	0	0	0	0	0	3.5	0	k__Bacteria
12983	14.6905	0.0401782	0.0874218	1	0.0909091	0	0.117647	0	0	0	3.5	0	k__Bacteria;p__Firmicutes;c__Erysipelotrichi;o__Erysipelotrichales;f__Erysipelotrichaceae
13584	65.6707	1.10244e-11	8.69819e-10	1.89333e-07	0	0	0	0	0	0	3.41667	0	k__Bacteria
8118	52.6755	4.29622e-09	1.39282e-07	7.37833e-05	0	0	0.0588235	0.0384615	0	0	3.41667	0	k__Bacteria;p__Firmicutes;c__Erysipelotrichi;o__Erysipelotrichales;f__Erysipelotrichaceae;g__p-75-a5;s__
7842	48.2948	3.11798e-08	6.81377e-07	0.000535482	0	0	0	0	0	0	3.41667	0	k__Bacteria
6747	43.8617	2.27297e-07	3.63647e-06	0.00390359	4.36364	0	4.11765	0.769231	6	4.41667	3.41667	1.6	k__Bacteria
6292	40.0274	1.24369e-06	1.48733e-05	0.0213591	5.18182	0.5	4.52941	1.11538	8.42857	4.91667	3.41667	2.4	Unclassified
6800	39.0279	1.9307e-06	2.06333e-05	0.0331578	4.81818	1.5	6.11765	1.15385	8.28571	4.625	3.41667	2.4	Unclassified
3003	39.2384	1.76006e-06	1.89513e-05	0.0302273	0	0	0	3.53846	0	0	3.33333	0	k__Bacteria;p__Tenericutes;c__Mollicutes;o__Anaeroplasmatales;f__Anaeroplasmataceae
6174	28.6846	0.000165149	0.000828352	1	2.27273	3	3.58824	0.961538	4.42857	3.20833	3.33333	0.8	k__Bacteria
13010	23.4178	0.00144121	0.00539127	1	0	0	0	1.11538	0	0	3.33333	0	k__Bacteria;p__Firmicutes;c__Clostridia;o__Clostridiales;f__Ruminococcaceae;g__Ruminococcus
9365	13.9611	0.0518767	0.110812	1	0	0	2	0.153846	0	0.125	3.33333	0	k__Bacteria
12033	7.66667	0.362902	0.53682	1	0	0	0	0	0	0	3.33333	0	k__Bacteria
13343	67.6654	4.37233e-12	4.83513e-10	7.50904e-08	0.0909091	0	0	0	0	0	3.25	0	k__Bacteria
14513	56.8976	6.2644e-10	2.54452e-08	1.07585e-05	0	0	0	0	0	0	3.25	0	k__Bacteria
4443	56.8976	6.2644e-10	2.54452e-08	1.07585e-05	0	0	0	0	0	0	3.25	0	k__Bacteria
4936	47.6206	4.2233e-08	8.64493e-07	0.000725309	5.36364	1.5	6	0.884615	9.42857	5.58333	3.25	1.4	k__Bacteria
6867	38.4672	2.46927e-06	2.56392e-05	0.0424072	4.36364	2	4.11765	0.961538	7.14286	4	3.25	2.2	Unclassified
13875	31.573	4.87269e-05	0.000300144	0.836836	0	0	0	0	0	0	3.25	0	k__Bacteria;p__Bacteroidetes;c__Bacteroidia;o__Bacteroidales
10038	31.5715	4.87584e-05	0.000300144	0.837377	0	0	0	0	0	0	3.25	0	k__Bacteria
13099	31.3901	5.26728e-05	0.000321465	0.904603	0	0	0	7.38462	0	0	3.25	0	k__Bacteria;p__Firmicutes;c__Clostridia;o__Clostridiales;f__Clostridiaceae
14333	28.8055	0.000156992	0.00079113	1	3	1.5	3.35294	1.11538	5.42857	3.41667	3.25	1.6	Unclassified
12162	27.3072	0.000293397	0.00140083	1	3.72727	2.5	2.64706	1.23077	5.85714	2.95833	3.25	3.4	k__Bacteria
3774	23.451	0.00142206	0.00532516	1	0	0	0	0	0	0	3.25	0	k__Bacteria
4505	22.858	0.00180443	0.00661033	1	0.181818	0	1.11765	0.0769231	2	0	3.25	0	k__Bacteria;p__Firmicutes;c__Clostridia;o__Clostridiales;f__Ruminococcaceae
5610	15.4822	0.0302918	0.067624	1	0	0	0	0	0	0	3.25	0	k__Bacteria
4646	48.2932	3.1202e-08	6.81377e-07	0.000535863	0	0	0	0	0	0	3.16667	0	k__Bacteria
7106	40.4094	1.05085e-06	1.37556e-05	0.0180473	3.63636	0.5	3.47059	0.807692	5.28571	3.91667	3.16667	2.2	Unclassified
7224	37.9162	3.14338e-06	3.16253e-05	0.0539844	3.90909	1.5	3.70588	0.576923	4	3.5	3.16667	1.8	k__Bacteria
13706	33.701	1.95912e-05	0.000152107	0.33646	0	0	0.0588235	0.115385	0	0.0416667	3.16667	0	k__Bacteria;p__Firmicutes;c__Clostridia;o__Clostridiales;f__Lachnospiraceae
7610	33.3591	2.26943e-05	0.000172533	0.389753	2.36364	1.5	2.64706	0.807692	6	2.75	3.16667	2.2	k__Bacteria
3910	32.1789	3.76278e-05	0.000244041	0.646219	0	0	0	0.269231	0	0	3.16667	0	k__Bacteria
4208	31.5715	4.87584e-05	0.000300144	0.837377	0	0	0	0	0	0	3.16667	0	k__Bacteria
11016	24.6233	0.000884697	0.00348721	1	0	0	0	0.423077	0	0	3.16667	0	k__Bacteria
14540	16.2759	0.0227116	0.0572507	1	0	0	0.176471	0	0	0	3.16667	0	k__Bacteria
12974	15.4822	0.0302918	0.067624	1	0	0	0	0	0	0	3.16667	0	k__Bacteria
3338	41.657	6.05352e-07	8.64918e-06	0.0103963	0	2	0	1.23077	0	0.0416667	3.08333	2	k__Bacteria;p__Proteobacteria;c__Alphaproteobacteria;o__Rhodospirillales;f__Acetobacteraceae;g__Acidocella;s__
11954	39.8527	1.34317e-06	1.48733e-05	0.0230676	0	0	0	0	0	0	3.08333	0	k__Bacteria;p__Spirochaetes;c__Spirochaetes;o__Spirochaetales;f__Spirochaetaceae;g__Treponema
4255	17.2066	0.0161112	0.0417929	1	0	0	0	0.0384615	0	0	3.08333	0	k__Bacteria
3548	16.5137	0.0208157	0.0528281	1	0.454545	0	0.0588235	0.153846	0.857143	0.208333	3.08333	0	k__Bacteria
5789	13.0082	0.0719088	0.148201	1	0.181818	0	0	0.692308	0	0	3.08333	0	k__Archaea;p__Euryarchaeota;c__Thermoplasmata;o__E2;f__WCHD3-02;g__;s__
12861	56.9057	6.24138e-10	2.54452e-08	1.07189e-05	0	0	0	0	0	0	3	0	k__Bacteria
13151	56.9041	6.24598e-10	2.54452e-08	1.07268e-05	0	0	0	0	0	0	3	0	k__Bacteria;p__Bacteroidetes;c__Bacteroidia;o__Bacteroidales
8710	56.8992	6.25979e-10	2.54452e-08	1.07506e-05	0	0	0	0	0	0	3	0	k__Bacteria
4212	56.8992	6.25979e-10	2.54452e-08	1.07506e-05	0	0	0	0	0	0	3	0	k__Bacteria;p__Firmicutes;c__Clostridia;o__Clostridiales;f__Ruminococcaceae
7645	48.2932	3.1202e-08	6.81377e-07	0.000535863	0	0	0	0	0	0	3	0	k__Bacteria
13464	48.0912	3.41742e-08	7.33145e-07	0.000586907	0	0	0	0.769231	0	0	3	0	k__Bacteria
5879	42.4005	4.3535e-07	6.45427e-06	0.0074767	4.63636	0.5	4.58824	0.730769	6.28571	4.75	3	1.6	k__Bacteria
10041	39.8574	1.34043e-06	1.48733e-05	0.0230205	0	0	0	0	0	0	3	0	k__Bacteria
13094	31.5715	4.87584e-05	0.000300144	0.837377	0	0	0	0	0	0	3	0	k__Bacteria
4210	30.6853	7.10569e-05	0.000425055	1	0	0	0	0.615385	0	0	3	0	k__Bacteria;p__Firmicutes;c__Clostridia;o__Clostridiales;f__Ruminococcaceae;g__Ruminococcus
13153	29.2728	0.000129016	0.000685688	1	0	0	0	0.692308	0	0	3	0	k__Bacteria;p__Firmicutes;c__Clostridia;o__Clostridiales;f__Ruminococcaceae
14520	23.451	0.00142206	0.00532516	1	0	0	0	0	0	0	3	0	k__Bacteria
4344	18.17	0.0112261	0.0300235	1	6.09091	1.5	1.05882	0	0	2.25	3	0	k__Bacteria;p__Bacteroidetes;c__Bacteroidia;o__Bacteroidales
5234	15.4822	0.0302918	0.067624	1	0	0	0	0	0	0	3	0	k__Bacteria
13476	74.6276	1.70687e-13	2.30994e-11	2.93138e-09	0	0	0	0	0	0	2.91667	0	k__Bacteria;p__Firmicutes
11067	56.8992	6.25979e-10	2.54452e-08	1.07506e-05	0	0	0	0	0	0	2.91667	0	k__Bacteria;p__Bacteroidetes
4729	48.2932	3.1202e-08	6.81377e-07	0.000535863	0	0	0	0	0	0	2.91667	0	k__Bacteria;p__Bacteroidetes
6685	44.8263	1.47797e-07	2.66066e-06	0.00253827	4.72727	1.5	4.41176	0.769231	8.28571	4.95833	2.91667	1.8	k__Bacteria
13735	39.8527	1.34317e-06	1.48733e-05	0.0230676	0	0	0	0	0	0	2.91667	0	k__Bacteria
13123	39.8527	1.34317e-06	1.48733e-05	0.0230676	0	0	0	0	0	0	2.91667	0	k__Bacteria
1105	37.7883	3.3243e-06	3.32335e-05	0.0570915	0	4	0	1.34615	0	1.29167	2.91667	2.2	k__Bacteria;p__Proteobacteria;c__Epsilonproteobacteria;o__Campylobacterales;f__Campylobacteraceae;g__Arcobacter;s__cryaerophilus
7202	35.9594	7.37835e-06	6.23601e-05	0.126716	2.18182	2	3.64706	0.846154	5.71429	3.25	2.91667	1.2	k__Bacteria
4852	34.4369	1.42665e-05	0.000114119	0.245013	0	0	0	0.423077	0	0	2.91667	0	k__Bacteria;p__Bacteroidetes
8933	34.0596	1.67877e-05	0.000132433	0.288311	3.81818	1.5	5.29412	1.26923	5.85714	4.625	2.91667	1.4	k__Bacteria
14531	31.5046	5.01665e-05	0.0003077	0.86156	0.0909091	0	0	0.0769231	0	0.25	2.91667	0	k__Bacteria
3104	27.3685	0.000286028	0.00136984	1	0	0	0.0588235	4.76923	0.285714	0.5	2.91667	0.2	k__Bacteria;p__Firmicutes;c__Clostridia;o__Clostridiales;f__Ruminococcaceae
2330	22.2832	0.00226994	0.00770354	1	0.909091	0	0.647059	6.30769	0	0.208333	2.91667	0	k__Bacteria;p__Firmicutes;c__Clostridia;o__;f__;g__;s__
10114	11.1901	0.130538	0.23756	1	0	0	0	0.115385	0	1.70833	2.91667	0	k__Bacteria;p__Fusobacteria;c__Fusobacteria;o__Fusobacteriales;f__Fusobacteriaceae
13853	65.6756	1.09993e-11	8.69819e-10	1.88901e-07	0	0	0	0	0	0	2.83333	0	k__Bacteria
14511	56.8992	6.25979e-10	2.54452e-08	1.07506e-05	0	0	0	0	0	0	2.83333	0	k__Bacteria
6043	56.5614	7.30619e-10	2.93856e-08	1.25476e-05	5.54545	0.5	6.58824	0.846154	8.85714	5.83333	2.83333	2	k__Bacteria
14497	48.3074	3.1003e-08	6.81377e-07	0.000532445	0	0	0	0	0	0	2.83333	0	k__Bacteria;p__Bacteroidetes;c__Bacteroidia;o__Bacteroidales
14006	40.7734	8.94848e-07	1.21104e-05	0.0153681	3.63636	2	3.82353	0.538462	6.28571	3.54167	2.83333	1	Unclassified
10760	23.9408	0.00116696	0.00451078	1	0.363636	0	0.294118	0.5	0.142857	0.0833333	2.83333	0	k__Bacteria;p__Firmicutes
2946	23.134	0.00161538	0.00598158	1	8.09091	0	0.0588235	0.576923	6.71429	1.58333	2.83333	0	k__Bacteria;p__Firmicutes;c__Clostridia;o__Clostridiales;f__Ruminococcaceae
5246	15.4822	0.0302918	0.067624	1	0	0	0	0	0	0	2.83333	0	k__Bacteria
13384	2.77913	0.904655	0.95492	1	0	0	0	0.0384615	0	0.0416667	2.83333	0	k__Bacteria
13156	74.6276	1.70687e-13	2.30994e-11	2.93138e-09	0	0	0	0	0	0	2.75	0	k__Bacteria;p__Spirochaetes;c__Spirochaetes;o__Spirochaetales;f__Spirochaetaceae;g__Treponema;s__
14344	74.6175	1.7149e-13	2.30994e-11	2.94517e-09	0	0	0	0	0	0	2.75	0	k__Bacteria;p__Bacteroidetes;c__Bacteroidia;o__Bacteroidales;f__Bacteroidaceae
13235	39.8512	1.34408e-06	1.48733e-05	0.0230833	0	0	0	0	0	0	2.75	0	k__Bacteria;p__Bacteroidetes
13688	37.2706	4.16822e-06	4.07428e-05	0.0715851	0.727273	0	0.0588235	10.0769	0.142857	0.25	2.75	0	k__Bacteria;p__Firmicutes;c__Clostridia;o__Clostridiales
5140	31.5715	4.87584e-05	0.000300144	0.837377	0	0	0	0	0	0	2.75	0	k__Bacteria
14108	30.3235	8.28217e-05	0.000485288	1	2.36364	0	2.52941	0.923077	4.14286	2.08333	2.75	1.4	k__Bacteria
4	26.4172	0.000424117	0.00194234	1	45.6364	34	35.4118	2014.73	71.1429	181.5	2.75	32.8	k__Bacteria;p__Firmicutes;c__Clostridia;o__Clostridiales;f__Peptostreptococcaceae;g__;s__
4159	15.9486	0.0255898	0.0635913	1	0	0	0.294118	0.192308	0	0	2.75	0	k__Bacteria;p__Firmicutes;c__Clostridia
4138	15.4822	0.0302918	0.067624	1	0	0	0	0	0	0	2.75	0	k__Bacteria
6306	56.8992	6.25979e-10	2.54452e-08	1.07506e-05	0	0	0	0	0	0	2.66667	0	k__Bacteria
12828	48.2932	3.1202e-08	6.81377e-07	0.000535863	0	0	0	0	0	0	2.66667	0	k__Bacteria
13167	39.8527	1.34317e-06	1.48733e-05	0.0230676	0	0	0	0	0	0	2.66667	0	k__Bacteria;p__Firmicutes;c__Clostridia;o__Clostridiales
5962	38.8999	2.04229e-06	2.16775e-05	0.0350742	4.09091	1	3.23529	0.692308	6	3.58333	2.66667	1.2	k__Bacteria
16589	38.696	2.23355e-06	2.34755e-05	0.038359	0	0	0	0.153846	0	0.125	2.66667	0	k__Bacteria;p__Bacteroidetes;c__Bacteroidia;o__Bacteroidales
6998	29.0362	0.000142504	0.000726704	1	3.63636	3	3.70588	1.38462	6.85714	4.25	2.66667	1.6	k__Bacteria
4812	23.4495	0.00142292	0.00532516	1	0	0	0	0	0	0	2.66667	0	k__Bacteria
4968	16.8156	0.018625	0.0477697	1	2.72727	0	2.41176	0.884615	0	1.79167	2.66667	0.4	k__Bacteria;p__Firmicutes;c__Clostridia;o__Clostridiales
12935	11.985	0.101053	0.1877	1	0.181818	0	0.0588235	1.34615	0.142857	0.166667	2.66667	0.4	k__Bacteria
7065	48.4326	2.93035e-08	6.81377e-07	0.000503258	3.72727	1.5	3.35294	0.384615	6.57143	3.16667	2.58333	0.8	k__Bacteria
13481	48.298	3.11355e-08	6.81377e-07	0.000534721	0	0	0	0	0	0	2.58333	0	k__Bacteria
5096	45.3678	1.16021e-07	2.17527e-06	0.00199255	0	0	0.176471	0	0	0	2.58333	0	k__Bacteria
4803	39.8527	1.34317e-06	1.48733e-05	0.0230676	0	0	0	0	0	0	2.58333	0	k__Bacteria;p__Proteobacteria;c__Deltaproteobacteria;o__Desulfovibrionales
4588	39.8527	1.34317e-06	1.48733e-05	0.0230676	0	0	0	0	0	0	2.58333	0	k__Bacteria
13838	39.8512	1.34408e-06	1.48733e-05	0.0230833	0	0	0	0	0	0	2.58333	0	k__Bacteria
4498	39.8512	1.34408e-06	1.48733e-05	0.0230833	0	0	0	0	0	0	2.58333	0	k__Bacteria
7380	36.6805	5.39149e-06	5.06252e-05	0.0925935	2.81818	0.5	2.52941	0.730769	4.42857	2.875	2.58333	1.4	k__Bacteria
6666	30.6446	7.22925e-05	0.000431094	1	1.90909	0	1.52941	7.38462	2	0.666667	2.58333	0	k__Bacteria;p__Firmicutes;c__Clostridia;o__Clostridiales;f__Ruminococcaceae
13743	23.4495	0.00142292	0.00532516	1	0	0	0	0	0	0	2.58333	0	k__Bacteria
10632	21.4382	0.00317288	0.0103242	1	0	0	0	1.15385	1	0	2.58333	0	k__Bacteria;p__Firmicutes;c__Clostridia;o__Clostridiales;f__Ruminococcaceae
5042	14.7876	0.0388205	0.0846715	1	0	0	0	0.0769231	0	0	2.58333	0	k__Bacteria;p__Firmicutes;c__Clostridia;o__Clostridiales;f__Ruminococcaceae
13786	74.6259	1.70821e-13	2.30994e-11	2.93367e-09	0	0	0	0	0	0	2.5	0	k__Bacteria
6019	50.6682	1.0677e-08	2.92917e-07	0.000183366	3.90909	1.5	4.76471	1	7	5.54167	2.5	0.4	Unclassified
7230	48.7741	2.51232e-08	6.12009e-07	0.000431466	3.63636	1	3.76471	0.692308	7.71429	4.125	2.5	0.6	k__Bacteria
4464	48.2948	3.11798e-08	6.81377e-07	0.000535482	0	0	0	0	0	0	2.5	0	k__Bacteria
4530	48.2917	3.12241e-08	6.81377e-07	0.000536244	0	0	0	0	0	0	2.5	0	k__Bacteria
220	45.0635	1.32931e-07	2.44429e-06	0.00228296	5	504	108.588	0.0384615	0.142857	0.541667	2.5	0	k__Bacteria;p__Firmicutes;c__Erysipelotrichi;o__Erysipelotrichales;f__Erysipelotrichaceae
7396	41.5737	6.28093e-07	8.92953e-06	0.0107869	4	1	4.47059	0.730769	5.71429	3.95833	2.5	1	k__Bacteria
4373	41.2879	7.12793e-07	1.00505e-05	0.0122415	0	0	0	0.0384615	0	0	2.5	0	k__Bacteria;p__Bacteroidetes;c__Bacteroidia;o__Bacteroidales
5101	33.1874	2.44305e-05	0.000183916	0.419569	0	0	0.0588235	0	0	0	2.5	0	k__Bacteria;p__Firmicutes;c__Clostridia;o__Clostridiales
6869	31.573	4.87269e-05	0.000300144	0.836836	0	0	0	0	0	0	2.5	0	k__Bacteria
4620	24.839	0.000810309	0.00321021	1	0	0	0	0.269231	0	0	2.5	0	k__Bacteria
14587	23.4495	0.00142292	0.00532516	1	0	0	0	0	0	0	2.5	0	k__Bacteria
13618	22.865	0.00179933	0.00659306	1	0	0	0.117647	0	0	0	2.5	0	k__Bacteria
3867	22.7685	0.00187021	0.00683381	1	0.0909091	0	0.0588235	6.76923	1.71429	0.333333	2.5	0	k__Bacteria;p__Firmicutes
12910	15.4822	0.0302918	0.067624	1	0	0	0	0	0	0	2.5	0	k__Bacteria
4133	15.4822	0.0302918	0.067624	1	0	0	0	0	0	0	2.5	0	k__Bacteria
14698	15.1075	0.0346464	0.0761963	1	0.727273	0	0.352941	0.269231	0.428571	0.583333	2.5	0	k__Bacteria;p__Firmicutes;c__Clostridia;o__Clostridiales
11787	52.111	5.5516e-09	1.72723e-07	9.53432e-05	7.72727	0	0	101.308	0.285714	0	2.41667	0	k__Bacteria;p__Firmicutes;c__Clostridia;o__Clostridiales
17074	45.5049	1.09115e-07	2.05927e-06	0.00187394	0.0909091	0	0	57.8462	0	0.0416667	2.41667	0	k__Bacteria;p__Firmicutes;c__Clostridia;o__Clostridiales
9285	42.9727	3.37638e-07	5.15889e-06	0.0057986	0	0	0	0.807692	0	0	2.41667	0	k__Bacteria;p__Firmicutes;c__Clostridia;o__Clostridiales
6253	40.0102	1.25315e-06	1.48733e-05	0.0215215	4.18182	1.5	5.94118	1.23077	5.71429	5.83333	2.41667	2.2	k__Bacteria
12982	39.8543	1.34225e-06	1.48733e-05	0.0230519	0	0	0	0	0	0	2.41667	0	k__Bacteria
7086	35.9706	7.34235e-06	6.20864e-05	0.126098	4.63636	1.5	3.41176	0.730769	4.42857	3	2.41667	1.2	k__Bacteria
7254	35.8545	7.72214e-06	6.50098e-05	0.13262	0.181818	0	0	0.0384615	0	0	2.41667	0	k__Bacteria;p__Firmicutes
14372	33.831	1.85252e-05	0.000144878	0.318151	0	0	0.0588235	0.230769	0	0	2.41667	0.2	k__Bacteria;p__Firmicutes;c__Bacilli
13878	31.573	4.87269e-05	0.000300144	0.836836	0	0	0	0	0	0	2.41667	0	k__Bacteria
2255	29.8415	0.00010153	0.000586307	1	0	0	0	6	0	0	2.41667	0	k__Bacteria;p__Firmicutes;c__Clostridia;o__Clostridiales;f__Ruminococcaceae
4727	22.6834	0.00193497	0.00703902	1	0.0909091	0	0	0	0.142857	0	2.41667	0	k__Bacteria
328	21.7663	0.002787	0.0091746	1	116	0.5	27.1176	4.19231	6.14286	24.25	2.41667	0	k__Bacteria;p__Firmicutes;c__Clostridia;o__Clostridiales;f__Ruminococcaceae;g__Oscillospira;s__
904	14.9726	0.0363521	0.0796619	1	0.0909091	11.5	4.11765	0.538462	0.428571	2.70833	2.41667	1.8	k__Bacteria;p__Proteobacteria;c__Alphaproteobacteria;o__Sphingomonadales;f__Sphingomonadaceae
11044	8.96931	0.254867	0.396512	1	0	0	0	0.192308	0	0	2.41667	0	k__Bacteria;p__Firmicutes
10167	56.896	6.26902e-10	2.54452e-08	1.07664e-05	0	0	0	0	0	0	2.33333	0	k__Bacteria
5282	48.298	3.11355e-08	6.81377e-07	0.000534721	0	0	0	0	0	0	2.33333	0	k__Bacteria;p__Firmicutes;c__Clostridia;o__Clostridiales;f__Ruminococcaceae
14155	48.2948	3.11798e-08	6.81377e-07	0.000535482	0	0	0	0	0	0	2.33333	0	k__Bacteria;p__Firmicutes
13586	48.2932	3.1202e-08	6.81377e-07	0.000535863	0	0	0	0	0	0	2.33333	0	k__Bacteria;p__Bacteroidetes
11119	39.8527	1.34317e-06	1.48733e-05	0.0230676	0	0	0	0	0	0	2.33333	0	k__Bacteria
13042	39.8527	1.34317e-06	1.48733e-05	0.0230676	0	0	0	0	0	0	2.33333	0	k__Bacteria
5250	39.8527	1.34317e-06	1.48733e-05	0.0230676	0	0	0	0	0	0	2.33333	0	k__Bacteria
14766	36.3264	6.29027e-06	5.43133e-05	0.108029	0.636364	0	0.647059	20.1154	2.14286	0.166667	2.33333	0	k__Bacteria;p__Firmicutes;c__Clostridia;o__Clostridiales;f__Christensenellaceae;g__;s__
13132	32.711	2.99674e-05	0.000200491	0.514661	0	0	0	0.0769231	0	0	2.33333	0	k__Bacteria;p__Firmicutes;c__Clostridia;o__Clostridiales;f__Ruminococcaceae
12386	29.0192	0.000143525	0.000731642	1	0.0909091	0	1.35294	5.92308	0	0.333333	2.33333	0	k__Bacteria;p__Firmicutes;c__Clostridia;o__Clostridiales;f__Lachnospiraceae
14301	27.3394	0.000289504	0.00138417	1	1.81818	1	1.58824	0.461538	3.71429	1.875	2.33333	1.4	k__Bacteria
4386	27.0466	0.000326899	0.00154874	1	0	0	0	0	0.142857	0	2.33333	0	k__Bacteria;p__Firmicutes;c__Clostridia;o__Clostridiales
5288	21.0861	0.00364483	0.0116354	1	1.18182	0	0	1.69231	0.571429	0	2.33333	0	k__Bacteria;p__Firmicutes
4371	7.66667	0.362902	0.53682	1	0	0	0	0	0	0	2.33333	0	k__Bacteria
4224	7.66667	0.362902	0.53682	1	0	0	0	0	0	0	2.33333	0	k__Bacteria
13772	56.9025	6.25058e-10	2.54452e-08	1.07347e-05	0	0	0	0	0	0	2.25	0	k__Bacteria
12978	48.2995	3.11134e-08	6.81377e-07	0.000534341	0	0	0	0	0	0	2.25	0	k__Bacteria
6713	44.7347	1.53971e-07	2.7459e-06	0.0026443	3.90909	2	3.94118	0.961538	7.14286	5.16667	2.25	1.2	k__Bacteria
7925	39.8574	1.34043e-06	1.48733e-05	0.0230205	0	0	0	0	0	0	2.25	0	k__Bacteria
5749	39.8527	1.34317e-06	1.48733e-05	0.0230676	0	0	0	0	0	0	2.25	0	k__Bacteria;p__Bacteroidetes;c__Bacteroidia;o__Bacteroidales
9546	39.8527	1.34317e-06	1.48733e-05	0.0230676	0	0	0	0	0	0	2.25	0	k__Bacteria
5774	39.8512	1.34408e-06	1.48733e-05	0.0230833	0	0	0	0	0	0	2.25	0	k__Bacteria
13213	36.3925	6.11178e-06	5.29318e-05	0.104964	0	0	0	0.423077	0	0	2.25	0	k__Bacteria
11346	36.1044	6.92777e-06	5.88998e-05	0.118978	0	0	0	0.692308	0	0	2.25	0	k__Bacteria;p__Firmicutes;c__Clostridia;o__Clostridiales;f__Ruminococcaceae
7377	34.2956	1.51635e-05	0.000120285	0.260417	3	4.5	2.94118	0.807692	5	3.20833	2.25	1.6	Unclassified
10565	31.573	4.87269e-05	0.000300144	0.836836	0	0	0	0	0	0	2.25	0	k__Bacteria;p__Firmicutes;c__Erysipelotrichi;o__Erysipelotrichales;f__Erysipelotrichaceae
4495	31.5715	4.87584e-05	0.000300144	0.837377	0	0	0	0	0	0	2.25	0	k__Bacteria
10674	28.2474	0.000198309	0.000977545	1	0	0	0	0.0769231	0	0	2.25	0	k__Bacteria;p__Bacteroidetes
11745	25.6954	0.000570831	0.00234532	1	0.181818	0	1.17647	4.42308	0	1.125	2.25	0	k__Bacteria;p__Firmicutes;c__Clostridia;o__Clostridiales
15598	24.7414	0.000843167	0.00333269	1	2.45455	1	2.35294	0.692308	2.85714	2.375	2.25	1.2	k__Bacteria
4656	23.4495	0.00142292	0.00532516	1	0	0	0	0	0	0	2.25	0	k__Bacteria
12947	56.8992	6.25979e-10	2.54452e-08	1.07506e-05	0	0	0	0	0	0	2.16667	0	k__Bacteria;p__Firmicutes;c__Clostridia;o__Clostridiales
8163	56.8992	6.25979e-10	2.54452e-08	1.07506e-05	0	0	0	0	0	0	2.16667	0	k__Bacteria
14711	56.8976	6.2644e-10	2.54452e-08	1.07585e-05	0	0	0	0	0	0	2.16667	0	k__Bacteria;p__Firmicutes;c__Clostridia;o__Clostridiales;f__Clostridiaceae;g__Clostridium
13242	56.8976	6.2644e-10	2.54452e-08	1.07585e-05	0	0	0	0	0	0	2.16667	0	k__Bacteria
14051	48.2932	3.1202e-08	6.81377e-07	0.000535863	0	0	0	0	0	0	2.16667	0	k__Bacteria
4975	46.5849	6.72533e-08	1.3276e-06	0.00115501	4.45455	2.5	4.29412	0.807692	7.14286	4.70833	2.16667	0.6	Unclassified
6141	42.7814	3.67595e-07	5.55728e-06	0.00631307	4.18182	1.5	5.41176	0.884615	5	4.20833	2.16667	1.4	k__Bacteria
16058	41.0582	7.89015e-07	1.09015e-05	0.0135505	0.0909091	0	0	3.92308	0	0.0833333	2.16667	0	k__Bacteria
13124	39.8543	1.34225e-06	1.48733e-05	0.0230519	0	0	0	0	0	0	2.16667	0	k__Bacteria;p__Bacteroidetes;c__Bacteroidia;o__Bacteroidales
7279	34.4638	1.41014e-05	0.000113114	0.242178	1.72727	1	3.11765	0.615385	4.85714	3.25	2.16667	1.4	k__Bacteria
13137	31.5776	4.86325e-05	0.000300144	0.835215	0	0	0	0	0	0	2.16667	0	k__Bacteria;p__Spirochaetes;c__Spirochaetes;o__Spirochaetales;f__Spirochaetaceae;g__Treponema;s__
13812	31.573	4.87269e-05	0.000300144	0.836836	0	0	0	0	0	0	2.16667	0	k__Bacteria
6076	25.3125	0.00066781	0.00269414	1	0	0	0	0.192308	0	0	2.16667	0	k__Bacteria
13425	23.4495	0.00142292	0.00532516	1	0	0	0	0	0	0	2.16667	0	k__Bacteria
4534	19.55	0.00662826	0.0199708	1	0	0	0.352941	0	0	0.0416667	2.16667	0	k__Bacteria
7441	17.2274	0.015987	0.0415434	1	0	0	0	0.192308	0.285714	0	2.16667	0	k__Bacteria
11235	15.395	0.0312562	0.069623	1	0	0	0	0.230769	0	0.0833333	2.16667	0	k__Bacteria
897	12.2018	0.094116	0.176284	1	0.0909091	0	0.0588235	33.6154	0	3.75	2.16667	0	k__Bacteria
13161	56.9025	6.25058e-10	2.54452e-08	1.07347e-05	0	0	0	0	0	0	2.08333	0	k__Bacteria;p__Firmicutes
13387	48.2995	3.11134e-08	6.81377e-07	0.000534341	0	0	0	0	0	0	2.08333	0	k__Bacteria
4760	48.2948	3.11798e-08	6.81377e-07	0.000535482	0	0	0	0	0	0	2.08333	0	k__Bacteria
13378	48.2948	3.11798e-08	6.81377e-07	0.000535482	0	0	0	0	0	0	2.08333	0	k__Bacteria;p__Bacteroidetes
11358	48.2948	3.11798e-08	6.81377e-07	0.000535482	0	0	0	0	0	0	2.08333	0	k__Bacteria;p__Firmicutes;c__Clostridia;o__Clostridiales;f__Ruminococcaceae
7151	45.716	9.92766e-08	1.89653e-06	0.00170498	4	1	3.64706	0.692308	5.71429	4	2.08333	0.8	k__Bacteria
8667	43.0858	3.21083e-07	4.92786e-06	0.00551428	0	0	0.117647	0.153846	0	0.0416667	2.08333	0	k__Bacteria
4882	39.8512	1.34408e-06	1.48733e-05	0.0230833	0	0	0	0	0	0	2.08333	0	k__Bacteria
6523	39.6537	1.46618e-06	1.60793e-05	0.0251802	2.54545	1.5	2.52941	0.346154	3	2.625	2.08333	0.2	k__Bacteria
13013	39.1188	1.85507e-06	1.98994e-05	0.031859	0	0	0.588235	0.0384615	0	0	2.08333	0	k__Bacteria;p__Firmicutes;c__Clostridia;o__Clostridiales;f__Ruminococcaceae
14010	38.709	2.22078e-06	2.33842e-05	0.0381397	0	0	0	0.653846	0	0	2.08333	0	k__Bacteria
10730	31.7043	4.60767e-05	0.000293082	0.791322	3.27273	0	0.0588235	2.38462	0	0.0833333	2.08333	0	k__Bacteria;p__Firmicutes;c__Clostridia;o__Clostridiales;f__Lachnospiraceae
8151	31.1818	5.75523e-05	0.00034852	0.988404	3.27273	1	2.35294	0.769231	4.85714	2.20833	2.08333	1.4	Unclassified
13652	24.9025	0.000789591	0.00313428	1	0	0	0	0	0	0.0416667	2.08333	0	k__Bacteria;p__Bacteroidetes;c__Bacteroidia;o__Bacteroidales;f__[Paraprevotellaceae];g__[Prevotella];s__
4583	15.4822	0.0302918	0.067624	1	0	0	0	0	0	0	2.08333	0	k__Bacteria
13209	14.1775	0.0481134	0.103391	1	0.0909091	0	0	0.0769231	0	0	2.08333	0	k__Bacteria;p__Bacteroidetes;c__Bacteroidia;o__Bacteroidales
12854	56.9041	6.24598e-10	2.54452e-08	1.07268e-05	0	0	0	0	0	0	2	0	k__Bacteria
5447	48.2932	3.1202e-08	6.81377e-07	0.000535863	0	0	0	0	0	0	2	0	k__Bacteria
7098	41.9774	5.2524e-07	7.56751e-06	0.00902047	2.54545	1.5	3.29412	0.423077	3.71429	3.625	2	1.2	k__Bacteria
13849	41.1884	7.44872e-07	1.04003e-05	0.0127924	0	0	0	0	0	0.0416667	2	0	k__Bacteria;p__Firmicutes;c__Clostridia;o__Clostridiales;f__Clostridiaceae;g__Clostridium
13435	39.8574	1.34043e-06	1.48733e-05	0.0230205	0	0	0	0	0	0	2	0	k__Bacteria
6918	39.8527	1.34317e-06	1.48733e-05	0.0230676	0	0	0	0	0	0	2	0	k__Bacteria
13228	39.8527	1.34317e-06	1.48733e-05	0.0230676	0	0	0	0	0	0	2	0	k__Bacteria
9872	37.4143	3.91464e-06	3.86158e-05	0.06723	0	0	0.176471	0	0.142857	0.0416667	2	0	k__Bacteria
5000	31.5715	4.87584e-05	0.000300144	0.837377	0	0	0	0	0	0	2	0	k__Bacteria
15736	28.7711	0.000159271	0.000801676	1	0.0909091	1	1.64706	14	0.428571	0.333333	2	0	k__Bacteria;p__Firmicutes;c__Clostridia;o__Clostridiales;f__Lachnospiraceae
4705	23.4495	0.00142292	0.00532516	1	0	0	0	0	0	0	2	0	k__Bacteria
9339	23.0662	0.00165996	0.00613079	1	1.72727	0	0.529412	1	0	0.125	2	0	k__Bacteria
13250	22.555	0.00203684	0.00737678	1	0	0	0	0.0769231	0	0.125	2	0	k__Bacteria;p__Firmicutes;c__Clostridia;o__Clostridiales
10159	19.3165	0.00725158	0.0216853	1	0	0	0	0.192308	0	0	2	0	k__Bacteria;p__Firmicutes;c__Clostridia;o__Clostridiales;f__Lachnospiraceae
1301	16.674	0.019624	0.0500107	1	33.6364	22	44.4118	89.3846	0	27.2917	2	191.6	k__Bacteria;p__Firmicutes;c__Clostridia;o__Clostridiales;f__Clostridiaceae;g__Clostridium
7707	54.101	2.24617e-09	7.85657e-08	3.85758e-05	0	0	0	0.384615	0	0	1.91667	1	k__Bacteria;p__Proteobacteria;c__Betaproteobacteria;o__Neisseriales;f__Neisseriaceae
6081	48.7648	2.52283e-08	6.13698e-07	0.000433271	3.63636	0	0.823529	34.7692	1.85714	1.125	1.91667	0	k__Bacteria;p__Firmicutes;c__Clostridia;o__Clostridiales;f__Ruminococcaceae
10381	39.8527	1.34317e-06	1.48733e-05	0.0230676	0	0	0	0	0	0	1.91667	0	k__Bacteria
6415	39.8527	1.34317e-06	1.48733e-05	0.0230676	0	0	0	0	0	0	1.91667	0	k__Bacteria
5045	39.8512	1.34408e-06	1.48733e-05	0.0230833	0	0	0	0	0	0	1.91667	0	k__Bacteria
12971	35.1986	1.02631e-05	8.44962e-05	0.176259	0.0909091	0	0	0.192308	0	0	1.91667	0	k__Bacteria;p__Firmicutes;c__Clostridia;o__Clostridiales
12892	31.7101	4.59611e-05	0.000292455	0.789336	0.0909091	0	2.52941	0	0	0.0416667	1.91667	0	k__Bacteria;p__Firmicutes
13736	31.5715	4.87584e-05	0.000300144	0.837377	0	0	0	0	0	0	1.91667	0	k__Bacteria;p__Firmicutes
2089	31.0729	6.02777e-05	0.000363997	1	0	0	0.235294	13.9615	0.571429	0.166667	1.91667	0	k__Bacteria;p__Firmicutes;c__Clostridia;o__Clostridiales;f__Dehalobacteriaceae;g__Dehalobacterium;s__
6428	25.0735	0.000736355	0.00294165	1	3.45455	0	1	31.4615	0.571429	36.25	1.91667	6	k__Bacteria;p__Firmicutes;c__Clostridia;o__Clostridiales;f__Clostridiaceae;g__Clostridium
5626	23.451	0.00142206	0.00532516	1	0	0	0	0	0	0	1.91667	0	k__Bacteria;p__Deferribacteres;c__Deferribacteres;o__Deferribacterales;f__Deferribacteraceae;g__Mucispirillum
13658	22.8368	0.00181982	0.00665962	1	0.545455	0	0.176471	3.11538	0	0.0833333	1.91667	0	k__Bacteria
8312	22.7358	0.00189487	0.00691217	1	5.90909	0	1.47059	86.6538	0.428571	0.333333	1.91667	0	k__Bacteria;p__Firmicutes;c__Clostridia;o__Clostridiales
5728	20.0058	0.00555724	0.0171101	1	0	0	0	0	0	0.166667	1.91667	0	k__Bacteria
13970	13.6579	0.0576106	0.121013	1	0.727273	0	4.23529	1.38462	0	0.125	1.91667	0.4	k__Bacteria;p__Actinobacteria;c__Actinobacteria;o__Actinomycetales;f__Corynebacteriaceae;g__Corynebacterium
13190	9.60445	0.212119	0.364147	1	0	0	0	0.153846	0.285714	0	1.91667	0	k__Bacteria
14582	56.9041	6.24598e-10	2.54452e-08	1.07268e-05	0	0	0	0	0	0	1.83333	0	k__Bacteria
7072	49.4212	1.87614e-08	4.70377e-07	0.000322209	3.18182	2	3.94118	0.307692	5.71429	3.29167	1.83333	1.6	k__Bacteria
8786	45.6461	1.02432e-07	1.94814e-06	0.00175917	2.18182	0.5	3	0.307692	3.57143	3.20833	1.83333	0.8	k__Bacteria
6197	44.0921	2.05115e-07	3.47743e-06	0.00352264	2.90909	0.5	4.35294	0.384615	3.85714	3.70833	1.83333	0.8	k__Bacteria
7991	41.0657	7.86419e-07	1.08779e-05	0.013506	2.54545	1	2.35294	0.461538	4.71429	2.58333	1.83333	0.8	Unclassified
9095	39.8527	1.34317e-06	1.48733e-05	0.0230676	0	0	0	0	0	0	1.83333	0	k__Bacteria
6400	32.7051	3.00441e-05	0.000200864	0.515978	1.54545	0	0	4.38462	1	0.166667	1.83333	0	k__Bacteria
13009	32.7049	3.00465e-05	0.000200864	0.516018	0.181818	0	0	0	0.142857	0.0416667	1.83333	0	k__Bacteria;p__Bacteroidetes;c__Bacteroidia;o__Bacteroidales;f__Bacteroidaceae;g__Bacteroides
10301	32.6748	3.04369e-05	0.000202999	0.522723	0.454545	0	0.176471	1.80769	0	0	1.83333	0	k__Bacteria;p__Firmicutes;c__Clostridia;o__Clostridiales
4784	31.573	4.87269e-05	0.000300144	0.836836	0	0	0	0	0	0	1.83333	0	k__Bacteria
16270	29.6188	0.000111526	0.000638023	1	1.27273	1.5	1.82353	0.461538	3.85714	2	1.83333	1	k__Bacteria
4897	23.4495	0.00142292	0.00532516	1	0	0	0	0	0	0	1.83333	0	k__Bacteria
1254	23.0954	0.00164061	0.00606491	1	0	0	0	37.7692	0.142857	0	1.83333	0	k__Bacteria;p__Firmicutes;c__RF3;o__ML615J-28;f__;g__;s__
13252	17.5511	0.014168	0.0372392	1	0	0	0	0.0384615	0	0.0833333	1.83333	0	k__Bacteria
10887	16.1954	0.0233899	0.0588137	1	0	0	0.117647	0.0769231	0	0	1.83333	0	k__Bacteria;p__Firmicutes;c__Erysipelotrichi;o__Erysipelotrichales;f__Erysipelotrichaceae
13834	15.4822	0.0302918	0.067624	1	0	0	0	0	0	0	1.83333	0	k__Bacteria
11299	15.4822	0.0302918	0.067624	1	0	0	0	0	0	0	1.83333	0	k__Bacteria
10733	7.66667	0.362902	0.53682	1	0	0	0	0	0	0	1.83333	0	k__Bacteria
7419	56.9008	6.25518e-10	2.54452e-08	1.07427e-05	0	0	0	0	0	0	1.75	0	k__Bacteria;p__Firmicutes
13066	56.8992	6.25979e-10	2.54452e-08	1.07506e-05	0	0	0	0	0	0	1.75	0	k__Bacteria;p__Bacteroidetes;c__Bacteroidia;o__Bacteroidales
12961	56.8992	6.25979e-10	2.54452e-08	1.07506e-05	0	0	0	0	0	0	1.75	0	k__Bacteria;p__Firmicutes;c__Clostridia;o__Clostridiales
14510	49.5842	1.74302e-08	4.40461e-07	0.000299346	0	0	0	0	0	0.0416667	1.75	0	k__Bacteria
8392	48.4424	2.9174e-08	6.81377e-07	0.000501035	2.81818	0.5	2.88235	0.269231	4.57143	2.95833	1.75	0.4	k__Bacteria
4920	48.298	3.11355e-08	6.81377e-07	0.000534721	0	0	0	0	0	0	1.75	0	k__Bacteria
13793	48.2948	3.11798e-08	6.81377e-07	0.000535482	0	0	0	0	0	0	1.75	0	k__Bacteria
11818	44.7734	1.51332e-07	2.70446e-06	0.00259898	12.3636	0	0.176471	60.6538	14.1429	0.166667	1.75	0	k__Bacteria;p__Firmicutes;c__Clostridia;o__Clostridiales;f__Ruminococcaceae
7239	42.3224	4.50697e-07	6.60996e-06	0.00774026	3.09091	1.5	3.52941	0.615385	6.57143	3.29167	1.75	1.6	k__Bacteria
5450	39.8527	1.34317e-06	1.48733e-05	0.0230676	0	0	0	0	0	0	1.75	0	k__Bacteria;p__Firmicutes
14574	39.8527	1.34317e-06	1.48733e-05	0.0230676	0	0	0	0	0	0	1.75	0	k__Bacteria;p__Bacteroidetes
6836	39.8527	1.34317e-06	1.48733e-05	0.0230676	0	0	0	0	0	0	1.75	0	k__Bacteria
12895	38.8443	2.09281e-06	2.21501e-05	0.035942	0	21.5	0	0.230769	0.142857	0	1.75	33.6	k__Bacteria;p__Proteobacteria;c__Gammaproteobacteria;o__Xanthomonadales;f__Xanthomonadaceae
7692	31.4662	5.09952e-05	0.000312336	0.875791	1.72727	0	1.76471	0.653846	2.71429	2.375	1.75	0.8	k__Bacteria
10892	28.6548	0.000167226	0.000837788	1	0	0	0	0.0769231	0	0	1.75	0	k__Bacteria
10332	26.3991	0.000427303	0.00195381	1	0.0909091	1	0.235294	12.4615	0.428571	0.0416667	1.75	0	k__Bacteria;p__Firmicutes;c__Clostridia
9521	23.4495	0.00142292	0.00532516	1	0	0	0	0	0	0	1.75	0	k__Bacteria
5558	23.4495	0.00142292	0.00532516	1	0	0	0	0	0	0	1.75	0	k__Bacteria;p__Bacteroidetes;c__Bacteroidia;o__Bacteroidales
1483	23.2299	0.00155432	0.00578152	1	0	0	0	26.5769	0	0	1.75	0	k__Bacteria;p__Bacteroidetes;c__Bacteroidia;o__Bacteroidales;f__[Odoribacteraceae];g__Odoribacter;s__
12952	21.6182	0.00295517	0.00967259	1	0	0	0	0.307692	0.285714	0	1.75	0	k__Bacteria;p__Firmicutes;c__Clostridia;o__Clostridiales;f__Ruminococcaceae;g__Ruminococcus
15944	15.6681	0.0283273	0.066291	1	0.181818	2	2.11765	34.5	1.28571	0.5	1.75	0	k__Bacteria;p__Firmicutes;c__Clostridia;o__Clostridiales;f__Lachnospiraceae
5830	14.6405	0.0408941	0.0888782	1	0	0	0	0.0769231	0	0	1.75	0	k__Bacteria
9249	5.77346	0.566437	0.7144	1	0.181818	0	0.0588235	2.19231	0.285714	0.0416667	1.75	0	k__Bacteria
7315	50.5582	1.12221e-08	3.05918e-07	0.000192728	3.54545	0	3.76471	0.461538	5.71429	3.75	1.66667	0.6	k__Bacteria
7755	48.207	3.24371e-08	7.06052e-07	0.000557075	2.45455	0.5	4.52941	0.423077	4.42857	4.16667	1.66667	0.6	k__Bacteria
5718	43.7328	2.40737e-07	3.81755e-06	0.00413441	2.36364	1.5	3.52941	0.692308	5.71429	3.125	1.66667	1.2	Unclassified
16333	39.3026	1.71113e-06	1.84824e-05	0.029387	3.45455	0	78.0588	7.03846	2.14286	0.25	1.66667	0	k__Bacteria;p__Firmicutes;c__Clostridia;o__Clostridiales;f__Lachnospiraceae
2281	35.3275	9.70554e-06	8.02904e-05	0.166683	0	0	0	19.9231	0	0.0833333	1.66667	0	k__Bacteria;p__Firmicutes;c__Clostridia;o__Clostridiales;f__Ruminococcaceae
10491	34.376	1.46463e-05	0.000116722	0.251536	0.0909091	0	0	28.8077	0	0	1.66667	0	k__Bacteria;p__Firmicutes;c__Clostridia;o__Clostridiales;f__Ruminococcaceae
6737	33.7633	1.90732e-05	0.00014869	0.327564	3.90909	0.5	2.35294	0.461538	2.57143	2.83333	1.66667	0.6	k__Bacteria
5466	31.573	4.87269e-05	0.000300144	0.836836	0	0	0	0	0	0	1.66667	0	k__Bacteria
5	28.6349	0.000168631	0.000844087	1	0	0.5	0	0.384615	0	0	1.66667	11453.2	k__Bacteria;p__Actinobacteria;c__Actinobacteria;o__Actinomycetales;f__Mycobacteriaceae;g__Mycobacterium
4973	28.4456	0.000182535	0.000906815	1	0	0	0	0	0	0	1.66667	3	k__Bacteria;p__Proteobacteria;c__Gammaproteobacteria;o__Vibrionales;f__Vibrionaceae
6210	25.4127	0.000640974	0.0025987	1	0	0	0	1.07692	0	0	1.66667	0	k__Bacteria;p__Firmicutes;c__Clostridia;o__Clostridiales;f__Ruminococcaceae
10573	23.4495	0.00142292	0.00532516	1	0	0	0	0	0	0	1.66667	0	k__Bacteria
13775	23.4495	0.00142292	0.00532516	1	0	0	0	0	0	0	1.66667	0	k__Bacteria
6434	23.1185	0.00162543	0.0060149	1	5.45455	0	4.52941	4.11538	0.285714	2.66667	1.66667	0	k__Bacteria;p__Firmicutes;c__Clostridia
7464	20.5515	0.00449395	0.0140848	1	0.181818	0	0.294118	0	0	0	1.66667	0	k__Bacteria;p__Bacteroidetes;c__Bacteroidia;o__Bacteroidales;f__[Paraprevotellaceae];g__[Prevotella];s__
8891	15.4406	0.0307488	0.0685819	1	0	0	0	0.192308	0	0	1.66667	0	k__Bacteria;p__Firmicutes;c__Clostridia;o__Clostridiales;f__Ruminococcaceae
14509	15.4205	0.030971	0.0690505	1	0	0	0.117647	0.384615	0	0	1.66667	0	k__Bacteria;p__Firmicutes;c__Clostridia;o__Clostridiales
9590	14.0648	0.0500408	0.107184	1	0.363636	0	0	0.115385	0	0.0416667	1.66667	0	k__Bacteria;p__Firmicutes;c__Clostridia;o__Clostridiales;f__Ruminococcaceae;g__;s__
4640	10.6166	0.156238	0.281056	1	1.09091	0	0.352941	0.115385	0	0.375	1.66667	0	k__Bacteria;p__Cyanobacteria;c__4C0d-2;o__YS2;f__;g__;s__
5973	7.66667	0.362902	0.53682	1	0	0	0	0	0	0	1.66667	0	k__Bacteria;p__Firmicutes
5752	7.66667	0.362902	0.53682	1	0	0	0	0	0	0	1.66667	0	k__Bacteria
9913	56.9025	6.25058e-10	2.54452e-08	1.07347e-05	0	0	0	0	0	0	1.58333	0	k__Bacteria
14786	48.4648	2.88817e-08	6.81377e-07	0.000496015	3.81818	1.5	4.47059	0.576923	3.71429	4.33333	1.58333	0.6	k__Bacteria
13696	48.2948	3.11798e-08	6.81377e-07	0.000535482	0	0	0	0	0	0	1.58333	0	k__Bacteria;p__Firmicutes;c__Clostridia;o__Clostridiales;f__Ruminococcaceae
6335	42.0273	5.13749e-07	7.42063e-06	0.00882313	3.45455	1	3.52941	0.692308	4.71429	3.25	1.58333	0.2	k__Bacteria
14293	39.8543	1.34225e-06	1.48733e-05	0.0230519	0	0	0	0	0	0	1.58333	0	k__Bacteria
10102	39.8527	1.34317e-06	1.48733e-05	0.0230676	0	0	0	0	0	0	1.58333	0	k__Bacteria
5434	31.573	4.87269e-05	0.000300144	0.836836	0	0	0	0	0	0	1.58333	0	k__Bacteria
13454	31.573	4.87269e-05	0.000300144	0.836836	0	0	0	0	0	0	1.58333	0	k__Bacteria
5167	31.5715	4.87584e-05	0.000300144	0.837377	0	0	0	0	0	0	1.58333	0	k__Bacteria
11323	31.4022	5.24028e-05	0.000319931	0.899966	0	0	0.176471	0.0769231	0	0.125	1.58333	0	k__Bacteria;p__Firmicutes;c__Bacilli;o__Lactobacillales
15273	28.186	0.000203464	0.0010005	1	1.45455	0	1.41176	0.192308	1.57143	1.25	1.58333	0.6	k__Bacteria
6041	22.7109	0.0019138	0.00697381	1	0.181818	0	0	6.96154	0.428571	0	1.58333	0	k__Bacteria;p__Firmicutes;c__Clostridia;o__Clostridiales;f__Ruminococcaceae
13292	21.9231	0.0026191	0.00867845	1	0	0	0	0.0384615	0.428571	0	1.58333	0	k__Bacteria;p__Bacteroidetes;c__Bacteroidia;o__Bacteroidales;f__Porphyromonadaceae;g__Parabacteroides
8492	19.8169	0.00597912	0.0182676	1	0.636364	0	2.23529	16.9231	2.85714	3.33333	1.58333	0	k__Bacteria;p__Firmicutes;c__Clostridia;o__Clostridiales;f__Ruminococcaceae;g__Oscillospira;s__
2285	13.1425	0.0687125	0.14216	1	0.181818	0	7.11765	0.384615	1.14286	0.75	1.58333	0	k__Bacteria
5691	12.254	0.0925102	0.173674	1	0.0909091	0	0.294118	1.23077	0.714286	0.0416667	1.58333	0	k__Bacteria;p__Firmicutes;c__Clostridia
1884	10.2321	0.175797	0.309117	1	5.90909	0	1	9.42308	0.857143	0.666667	1.58333	0	k__Bacteria;p__Tenericutes;c__Mollicutes;o__RF39;f__;g__;s__
7157	7.66667	0.362902	0.53682	1	0	0	0	0	0	0	1.58333	0	k__Bacteria
7488	53.8971	2.46474e-09	8.49988e-08	4.23294e-05	3.09091	0.5	3.82353	0.346154	5.28571	3.08333	1.5	1	Unclassified
7171	44.7969	1.4975e-07	2.67897e-06	0.00257181	3.36364	0	3.23529	0.730769	5.28571	2.95833	1.5	0.6	k__Bacteria
7453	40.4352	1.03896e-06	1.37043e-05	0.0178431	2.63636	1.5	2.64706	0.5	4.57143	3	1.5	0.6	k__Bacteria
4272	40.0043	1.25642e-06	1.48733e-05	0.0215778	3.90909	0	54.4118	22.1154	0.714286	2.45833	1.5	0	k__Bacteria;p__Firmicutes;c__Clostridia;o__Clostridiales;f__Ruminococcaceae;g__;s__
13210	39.969	1.27613e-06	1.48733e-05	0.0219162	0	0	0.705882	0	0	0	1.5	0	k__Bacteria;p__Firmicutes;c__Bacilli;o__Lactobacillales
13390	39.8527	1.34317e-06	1.48733e-05	0.0230676	0	0	0	0	0	0	1.5	0	k__Bacteria
9309	32.2709	3.61779e-05	0.000237326	0.621318	0.818182	1	1.17647	0.115385	1.28571	1.58333	1.5	0.4	k__Bacteria
7135	31.5776	4.86325e-05	0.000300144	0.835215	0	0	0	0	0	0	1.5	0	k__Bacteria
447	28.8749	0.000152489	0.000770701	1	3.63636	17.5	24.0588	61.2692	0.428571	5.45833	1.5	0	k__Bacteria;p__Firmicutes;c__Clostridia;o__Clostridiales;f__Lachnospiraceae;g__Dorea;s__
2403	28.5693	0.000173328	0.000864326	1	0	1	2.64706	0.538462	0	0.0833333	1.5	0.6	k__Bacteria;p__Actinobacteria;c__Actinobacteria;o__Actinomycetales
10612	24.5979	0.000893916	0.00351798	1	0	0	0	0.0769231	0	0.0416667	1.5	0	k__Bacteria
11000	24.4291	0.000957407	0.00374801	1	0.272727	0	0.0588235	16.2692	12.1429	1.54167	1.5	0	k__Bacteria;p__Firmicutes;c__Clostridia;o__Clostridiales
9879	14.8707	0.0376926	0.0823683	1	0.636364	0	0.176471	0.0769231	0	0	1.5	0	k__Bacteria;p__Firmicutes
6145	10.9503	0.140802	0.254675	1	0	0	0.0588235	0	0	0	1.5	0	k__Bacteria
5768	7.55101	0.373843	0.549643	1	0	0	0.0588235	0.653846	0	0.125	1.5	0	k__Bacteria
3912	6.91633	0.437643	0.632454	1	0	0	0.294118	0.0769231	0	0.666667	1.5	0	k__Bacteria
12907	50.2066	1.31565e-08	3.55827e-07	0.00022595	0.0909091	0	0	0	0	0	1.41667	0	k__Bacteria
2475	44.8171	1.48407e-07	2.66604e-06	0.00254874	0	0	0	0.346154	0	0.0416667	1.41667	1	k__Bacteria;p__Proteobacteria;c__Alphaproteobacteria;o__Ellin329;f__;g__;s__
7839	39.4759	1.58556e-06	1.72368e-05	0.0272303	2.54545	0.5	3.23529	0.346154	3.14286	2.83333	1.41667	1	k__Bacteria
7530	37.1562	4.38172e-06	4.2515e-05	0.0752516	1.18182	0	2.94118	150.923	1.14286	1.83333	1.41667	0	k__Bacteria;p__Firmicutes;c__Clostridia;o__Clostridiales;f__Lachnospiraceae
8903	35.8368	7.78182e-06	6.54481e-05	0.133645	3.09091	0.5	2	0.384615	2.28571	2.45833	1.41667	0.2	Unclassified
12574	30.1886	8.76862e-05	0.000512044	1	0	0	0	2.88462	0.142857	0	1.41667	0	k__Bacteria;p__Firmicutes;c__Clostridia;o__Clostridiales;f__Ruminococcaceae;g__Ruminococcus;s__
4288	23.4888	0.00140055	0.00532516	1	0	0	0.176471	2.88462	0	3.04167	1.41667	0	k__Bacteria;p__Tenericutes;c__Mollicutes;o__RF39;f__;g__;s__
13778	23.4495	0.00142292	0.00532516	1	0	0	0	0	0	0	1.41667	0	k__Bacteria
9651	23.4495	0.00142292	0.00532516	1	0	0	0	0	0	0	1.41667	0	k__Bacteria
12842	16.0302	0.0248421	0.0619575	1	0.909091	3.5	0	0	0	0.25	1.41667	0	k__Bacteria;p__Bacteroidetes;c__Bacteroidia;o__Bacteroidales
7725	15.4822	0.0302918	0.067624	1	0	0	0	0	0	0	1.41667	0	k__Bacteria
2282	12.2854	0.0915551	0.172033	1	0	0	0.176471	4.96154	0	0.0416667	1.41667	0	k__Bacteria
13582	11.0393	0.136916	0.248273	1	0.0909091	0	0.470588	0.0769231	0	0.166667	1.41667	0	k__Bacteria;p__Bacteroidetes;c__Bacteroidia;o__Bacteroidales;f__Bacteroidaceae;g__Bacteroides
6322	9.20782	0.238078	0.376124	1	0.363636	0	0.235294	0.307692	0.857143	0.0416667	1.41667	0	k__Bacteria
13075	48.298	3.11355e-08	6.81377e-07	0.000534721	0	0	0	0	0	0	1.33333	0	k__Bacteria
16606	42.12	4.93045e-07	7.13958e-06	0.00846755	0	0	0.176471	6.5	0	0.208333	1.33333	0	k__Bacteria;p__Firmicutes;c__Clostridia
13020	41.2489	7.25209e-07	1.01921e-05	0.0124547	0	0.5	0	0	0	0.0416667	1.33333	0	k__Bacteria;p__Firmicutes;c__Clostridia;o__Clostridiales;f__Clostridiaceae
13676	39.8574	1.34043e-06	1.48733e-05	0.0230205	0	0	0	0	0	0	1.33333	0	k__Bacteria;p__Bacteroidetes
7067	39.8574	1.34043e-06	1.48733e-05	0.0230205	0	0	0	0	0	0	1.33333	0	k__Bacteria
13350	39.8574	1.34043e-06	1.48733e-05	0.0230205	0	0	0	0	0	0	1.33333	0	k__Bacteria;p__Firmicutes
13717	39.8543	1.34225e-06	1.48733e-05	0.0230519	0	0	0	0	0	0	1.33333	0	k__Bacteria
11110	39.8527	1.34317e-06	1.48733e-05	0.0230676	0	0	0	0	0	0	1.33333	0	k__Bacteria
12877	39.8512	1.34408e-06	1.48733e-05	0.0230833	0	0	0	0	0	0	1.33333	0	k__Bacteria;p__Firmicutes;c__Clostridia;o__Clostridiales;f__Ruminococcaceae
13232	36.8639	4.97735e-06	4.74367e-05	0.085481	0	0	0	0.230769	0	0	1.33333	0	k__Bacteria;p__Firmicutes;c__Clostridia
6227	36.3801	6.14506e-06	5.31664e-05	0.105535	2.36364	0	0.0588235	5.5	0.142857	0.208333	1.33333	0	k__Bacteria;p__Firmicutes;c__Clostridia;o__Clostridiales;f__Ruminococcaceae
10	33.1582	2.47391e-05	0.000186009	0.424869	0	0.5	0	0.0769231	0	0	1.33333	6265	k__Bacteria;p__Proteobacteria;c__Gammaproteobacteria;o__Alteromonadales;f__Pseudoalteromonadaceae;g__Pseudoalteromonas;s__
6566	31.639	4.73755e-05	0.000300144	0.813627	0.0909091	0	0	10.8846	15.5714	0.0416667	1.33333	0	k__Bacteria
11060	31.573	4.87269e-05	0.000300144	0.836836	0	0	0	0	0	0	1.33333	0	k__Bacteria;p__Firmicutes;c__Clostridia
242	30.9979	6.22282e-05	0.00037538	1	2.54545	0	2.82353	124.885	1.42857	0.708333	1.33333	0	k__Bacteria;p__Firmicutes;c__Clostridia;o__Clostridiales;f__Ruminococcaceae;g__Oscillospira;s__
12979	29.8737	0.000100159	0.000579561	1	0	0	0	2.07692	0	0	1.33333	0	k__Bacteria;p__Firmicutes;c__Clostridia;o__Clostridiales;f__Ruminococcaceae
14243	27.0833	0.000321964	0.00152788	1	0	0	0.0588235	0	0	0.0833333	1.33333	0	k__Bacteria;p__Firmicutes;c__Clostridia
10186	24.8554	0.000804907	0.00319028	1	1.72727	0	2	81.9615	0	1.41667	1.33333	0	k__Bacteria;p__Firmicutes;c__Clostridia;o__Clostridiales;f__Ruminococcaceae
6785	23.4495	0.00142292	0.00532516	1	0	0	0	0	0	0	1.33333	0	k__Bacteria
5465	23.4495	0.00142292	0.00532516	1	0	0	0	0	0	0	1.33333	0	k__Bacteria
5966	23.4495	0.00142292	0.00532516	1	0	0	0	0	0	0	1.33333	0	k__Bacteria
2776	23.2409	0.00154746	0.00575987	1	0	0	0	4.26923	0	0	1.33333	0	k__Bacteria;p__Tenericutes;c__Mollicutes;o__RF39;f__;g__;s__
7599	23.007	0.0016998	0.00625774	1	0	0.5	0.235294	0.0769231	0	0	1.33333	0	k__Bacteria
5037	18.9734	0.00827105	0.0234862	1	0	0	0	1.03846	0	0	1.33333	0	k__Bacteria;p__Firmicutes;c__Clostridia;o__Clostridiales;f__Dehalobacteriaceae;g__;s__
9882	14.7876	0.0388205	0.0846715	1	0	0	0	0.0769231	0	0	1.33333	0	k__Bacteria
5409	14.3464	0.0453519	0.0979591	1	0	0	0	0.538462	0	0	1.33333	0	k__Bacteria
2216	13.2836	0.0654927	0.135991	1	0	0	0	5.19231	0	1.25	1.33333	0	k__Bacteria
5636	9.58455	0.213364	0.366066	1	0	0	0	0.384615	0	0	1.33333	0	k__Bacteria;p__Firmicutes;c__Clostridia;o__Clostridiales;f__Ruminococcaceae
12852	48.298	3.11355e-08	6.81377e-07	0.000534721	0	0	0	0	0	0	1.25	0	k__Bacteria
5963	48.2948	3.11798e-08	6.81377e-07	0.000535482	0	0	0	0	0	0	1.25	0	k__Bacteria;p__TM7;c__TM7-3
857	42.2072	4.74337e-07	6.88611e-06	0.00814626	0	0	2	34.8462	0	0.166667	1.25	0	k__Bacteria;p__Firmicutes;c__Clostridia;o__Clostridiales;f__Ruminococcaceae
9949	39.8543	1.34225e-06	1.48733e-05	0.0230519	0	0	0	0	0	0	1.25	0	k__Bacteria
7851	39.8543	1.34225e-06	1.48733e-05	0.0230519	0	0	0	0	0	0	1.25	0	k__Bacteria;p__Proteobacteria
12832	39.8527	1.34317e-06	1.48733e-05	0.0230676	0	0	0	0	0	0	1.25	0	k__Bacteria;p__Bacteroidetes
7480	39.0173	1.93968e-06	2.07035e-05	0.033312	3.18182	1.5	2.17647	0.615385	5	2.875	1.25	0.8	Unclassified
3	36.5888	5.6113e-06	5.24523e-05	0.0963685	0	1	0	2376.96	0	0	1.25	0.6	k__Bacteria;p__Bacteroidetes
973	36.2274	6.56696e-06	5.61379e-05	0.112781	2.45455	0	0.117647	40.8462	0.142857	0	1.25	0	k__Bacteria
7734	32.8519	2.82123e-05	0.000197105	0.484519	0.545455	0	0.529412	41.3462	0.285714	0.291667	1.25	0	k__Bacteria;p__Firmicutes;c__Clostridia;o__Clostridiales;f__Ruminococcaceae
9746	31.573	4.87269e-05	0.000300144	0.836836	0	0	0	0	0	0	1.25	0	k__Bacteria
11218	31.573	4.87269e-05	0.000300144	0.836836	0	0	0	0	0	0	1.25	0	k__Bacteria
12933	31.573	4.87269e-05	0.000300144	0.836836	0	0	0	0	0	0	1.25	0	k__Bacteria;p__Spirochaetes;c__Spirochaetes
6485	30.8088	6.74305e-05	0.000404913	1	2.36364	0.5	2.29412	0.461538	2.71429	2.20833	1.25	1	k__Bacteria
9782	26.9191	0.000344646	0.00162296	1	0.0909091	0	0.0588235	1.61538	0.714286	0.0833333	1.25	0	k__Bacteria;p__Firmicutes;c__Clostridia;o__Clostridiales;f__Ruminococcaceae
13605	26.3545	0.00043523	0.00198581	1	0	20.5	0.352941	0	0	0.125	1.25	0	k__Bacteria;p__Firmicutes;c__Clostridia;o__Clostridiales
5690	26.0759	0.000488189	0.0022023	1	0	0	0	0.153846	0	0	1.25	0	k__Bacteria
5446	25.3311	0.000662745	0.00267497	1	0	0	0.0588235	1.07692	0	0	1.25	0	k__Bacteria;p__Firmicutes;c__Clostridia;o__Clostridiales;f__Clostridiaceae
12836	24.9605	0.00077113	0.00306823	1	0	0	0	0.0384615	0	0	1.25	0	k__Bacteria
7084	23.451	0.00142206	0.00532516	1	0	0	0	0	0	0	1.25	0	k__Bacteria;p__Bacteroidetes
6407	23.4495	0.00142292	0.00532516	1	0	0	0	0	0	0	1.25	0	k__Bacteria;p__Spirochaetes;c__Spirochaetes;o__Spirochaetales;f__Spirochaetaceae;g__Treponema;s__
7854	23.4495	0.00142292	0.00532516	1	0	0	0	0	0	0	1.25	0	k__Bacteria;p__Bacteroidetes
10002	22.2184	0.00232924	0.00782977	1	0.454545	0	0.294118	0	0	1.375	1.25	0	k__Bacteria;p__Firmicutes;c__Clostridia;o__Clostridiales;f__Ruminococcaceae
13780	21.3661	0.0032645	0.0105862	1	0	0	0	0	0	0	1.25	0.2	k__Bacteria;p__Bacteroidetes
13284	18.9867	0.00822904	0.0234862	1	0	0	0	0.884615	0	0	1.25	0	k__Bacteria;p__Firmicutes
4312	18.5622	0.00967508	0.0263119	1	0	0.5	1.47059	0.423077	0	2.29167	1.25	0.4	k__Bacteria;p__Proteobacteria;c__Alphaproteobacteria;o__Rhizobiales
1532	18.5571	0.009694	0.0263521	1	0.0909091	0	0	0	0	0	1.25	0	k__Bacteria;p__Cyanobacteria;c__Synechococcophycideae;o__Synechococcales;f__Synechococcaceae;g__Prochlorococcus;s__marinus
215	18.508	0.00987669	0.0267712	1	1.63636	2.5	23.2941	166.654	18.2857	5.66667	1.25	0	k__Bacteria;p__Firmicutes;c__Clostridia;o__Clostridiales;f__Ruminococcaceae
6180	15.4822	0.0302918	0.067624	1	0	0	0	0	0	0	1.25	0	k__Bacteria;p__Bacteroidetes
13862	15.4822	0.0302918	0.067624	1	0	0	0	0	0	0	1.25	0	k__Bacteria
803	14.1956	0.0478106	0.102817	1	0.363636	0	6.58824	14	3.85714	144.75	1.25	0	k__Bacteria;p__Proteobacteria;c__Gammaproteobacteria;o__Pseudomonadales;f__Moraxellaceae;g__Acinetobacter
13492	13.9879	0.0513971	0.109897	1	0	0	0	0.192308	0	0	1.25	0	k__Bacteria
12374	52.0016	5.83432e-09	1.7989e-07	0.000100199	0	0	0	14.8462	0	0	1.16667	0	k__Bacteria;p__Firmicutes;c__Clostridia;o__Clostridiales;f__Ruminococcaceae
10980	49.268	2.01049e-08	5.00408e-07	0.000345282	0	0	0	0.0384615	0	0	1.16667	0	k__Bacteria;p__Bacteroidetes;c__Bacteroidia;o__Bacteroidales
1640	45.0912	1.31299e-07	2.41945e-06	0.00225493	3.54545	0	0	168.808	6.28571	3	1.16667	0	k__Bacteria;p__Firmicutes;c__Clostridia
3661	43.3202	2.89276e-07	4.48783e-06	0.00496803	0	2.5	0.764706	0.153846	0	0.0416667	1.16667	0.8	k__Bacteria;p__Actinobacteria;c__Actinobacteria;o__Actinomycetales;f__Mycobacteriaceae;g__Mycobacterium;s__
13393	41.0059	8.07478e-07	1.11087e-05	0.0138676	0	0	0	0.0384615	0	0	1.16667	0	k__Bacteria;p__Firmicutes;c__Clostridia;o__Clostridiales
6776	40.0742	1.21831e-06	1.47508e-05	0.0209233	2	0.5	1.64706	0.0769231	3.28571	1.91667	1.16667	0.4	k__Bacteria
14517	39.8527	1.34317e-06	1.48733e-05	0.0230676	0	0	0	0	0	0	1.16667	0	k__Bacteria;p__Bacteroidetes
6064	38.8206	2.11463e-06	2.23488e-05	0.0363167	2	1.5	3.41176	0.423077	0	0.0416667	1.16667	0	k__Bacteria;p__Firmicutes;c__Erysipelotrichi;o__Erysipelotrichales;f__Erysipelotrichaceae
6638	38.4107	2.53121e-06	2.62189e-05	0.0434709	2.54545	1.5	3.23529	0.615385	5.42857	2.95833	1.16667	1.8	k__Bacteria
6804	34.4152	1.44009e-05	0.000114926	0.247322	0	0	0	0	0.142857	0	1.16667	0	k__Bacteria
113	32.7975	2.88783e-05	0.000197105	0.495956	0.545455	3.5	305.059	11.5769	0.285714	12.75	1.16667	0	k__Bacteria;p__Firmicutes;c__Clostridia;o__Clostridiales;f__Lachnospiraceae
10716	32.5872	3.15989e-05	0.000209772	0.54268	0	0	0	0.0384615	0	0	1.16667	0	k__Bacteria;p__Bacteroidetes
9905	32.4687	3.32439e-05	0.000219843	0.570931	1.72727	0	1.88235	0.423077	3.28571	1.79167	1.16667	0.6	k__Bacteria
16518	32.1109	3.87367e-05	0.000250099	0.665264	5.09091	0.5	9.05882	0	0	10.7083	1.16667	0	k__Bacteria;p__Firmicutes;c__Clostridia
14432	31.8325	4.36242e-05	0.00027841	0.749201	0	1.5	0.235294	0.5	0	0.0416667	1.16667	0.4	k__Bacteria;p__Proteobacteria;c__Alphaproteobacteria;o__Rhizobiales
9931	31.573	4.87269e-05	0.000300144	0.836836	0	0	0	0	0	0	1.16667	0	k__Bacteria
13467	31.5715	4.87584e-05	0.000300144	0.837377	0	0	0	0	0	0	1.16667	0	k__Bacteria;p__Tenericutes;c__Mollicutes
13583	28.4004	0.000186021	0.000922	1	0.272727	0	0	0.0769231	0.428571	0	1.16667	0	k__Bacteria;p__Firmicutes;c__Clostridia;o__Clostridiales
13840	23.4495	0.00142292	0.00532516	1	0	0	0	0	0	0	1.16667	0	k__Bacteria
14534	23.4495	0.00142292	0.00532516	1	0	0	0	0	0	0	1.16667	0	k__Bacteria
6875	23.4495	0.00142292	0.00532516	1	0	0	0	0	0	0	1.16667	0	k__Bacteria
11072	21.5064	0.00308862	0.0100806	1	0.272727	0	0	1.53846	0.142857	0.0416667	1.16667	0	k__Bacteria;p__Firmicutes;c__Clostridia
11339	16.1438	0.0238344	0.0597827	1	0.181818	0	0	0.230769	0	0	1.16667	0	k__Bacteria;p__Firmicutes;c__Clostridia;o__Clostridiales;f__Ruminococcaceae
9942	15.4822	0.0302918	0.067624	1	0	0	0	0	0	0	1.16667	0	k__Bacteria
7111	15.4822	0.0302918	0.067624	1	0	0	0	0	0	0	1.16667	0	k__Bacteria
13125	14.379	0.0448374	0.0969211	1	0.636364	0	0.176471	0.115385	0.285714	0.0416667	1.16667	0	k__Bacteria;p__Bacteroidetes;c__Bacteroidia;o__Bacteroidales;f__Bacteroidaceae;g__Bacteroides
11308	52.9209	3.84282e-09	1.27023e-07	6.59965e-05	0.454545	0	0.117647	55.7692	0.714286	0.375	1.08333	0	k__Bacteria;p__Firmicutes;c__Clostridia;o__Clostridiales;f__Ruminococcaceae
10682	48.2995	3.11134e-08	6.81377e-07	0.000534341	0	0	0	0	0	0	1.08333	0	k__Bacteria
16951	45.4024	1.14238e-07	2.14888e-06	0.00196193	10.0909	0	3.05882	46.2308	16.2857	0.5	1.08333	0	k__Bacteria;p__Firmicutes;c__Clostridia;o__Clostridiales
9294	41.0526	7.90985e-07	1.09199e-05	0.0135844	0	0	0	0	0	0.0416667	1.08333	0	k__Bacteria;p__Firmicutes;c__Clostridia;o__Clostridiales;f__Clostridiaceae
6543	39.8543	1.34225e-06	1.48733e-05	0.0230519	0	0	0	0	0	0	1.08333	0	k__Bacteria
13795	39.8527	1.34317e-06	1.48733e-05	0.0230676	0	0	0	0	0	0	1.08333	0	k__Bacteria
12885	39.8527	1.34317e-06	1.48733e-05	0.0230676	0	0	0	0	0	0	1.08333	0	k__Bacteria;p__Firmicutes;c__Clostridia;o__Clostridiales;f__Clostridiaceae
9757	32.8491	2.82458e-05	0.000197105	0.485094	0	0	0	0.0384615	0	0	1.08333	0	k__Bacteria;p__Firmicutes;c__Clostridia;o__Clostridiales;f__Ruminococcaceae
13044	31.5715	4.87584e-05	0.000300144	0.837377	0	0	0	0	0	0	1.08333	0	k__Bacteria
14091	27.9448	0.000225011	0.00109471	1	15.4545	0	2.41176	26.6538	0.571429	1.83333	1.08333	0	k__Bacteria;p__Firmicutes;c__Clostridia;o__Clostridiales;f__Lachnospiraceae
3667	27.6157	0.000258078	0.00124501	1	0	0	0	2.30769	0	0	1.08333	0	k__Bacteria
179	25.5224	0.000612816	0.00249869	1	167	0	15	0.346154	52.8571	23.375	1.08333	0	k__Bacteria;p__Bacteroidetes;c__Bacteroidia;o__Bacteroidales;f__Bacteroidaceae;g__Bacteroides
13324	24.0407	0.00112072	0.0043428	1	0	0	0	0.615385	0	0	1.08333	0	k__Bacteria
10767	23.4495	0.00142292	0.00532516	1	0	0	0	0	0	0	1.08333	0	k__Bacteria
4463	23.2294	0.00155462	0.00578152	1	0	0	0	3.38462	0	0	1.08333	0	k__Bacteria;p__Firmicutes;c__Clostridia;o__Clostridiales;f__Ruminococcaceae
6281	20.7658	0.0041327	0.0130397	1	0	0	0	0.230769	0	0	1.08333	0	k__Bacteria;p__Firmicutes;c__Clostridia;o__Clostridiales
10321	18.14	0.0113542	0.0303119	1	0.0909091	0	0	0.0769231	0	0	1.08333	0	k__Bacteria;p__Firmicutes
5884	17.426	0.0148466	0.0388741	1	0	0	0	0.807692	0	0.0416667	1.08333	0	k__Bacteria
6421	17.3162	0.0154671	0.0403022	1	0	0	0	0.0384615	0	0	1.08333	0	k__Bacteria
14535	14.0385	0.0505002	0.10806	1	0	0	0	0.153846	0	0	1.08333	0	k__Bacteria
16985	11.7587	0.10878	0.201118	1	0.545455	0	0	3.65385	0.285714	0.0416667	1.08333	0	k__Bacteria
1335	57.9758	3.8232e-10	2.20334e-08	6.56596e-06	0	1	0.176471	41.3077	1.85714	0.0833333	1	0	k__Bacteria;p__Firmicutes;c__Clostridia;o__Clostridiales;f__Ruminococcaceae
6755	56.9298	6.17277e-10	2.54452e-08	1.06011e-05	0	0	0	0	0	0	1	0	k__Bacteria;p__Firmicutes;c__Clostridia
8750	56.9137	6.21843e-10	2.54452e-08	1.06795e-05	0	0	0	0	0	0	1	0	k__Bacteria;p__Firmicutes;c__Clostridia;o__Clostridiales;f__Ruminococcaceae;g__Oscillospira
8411	48.2995	3.11134e-08	6.81377e-07	0.000534341	0	0	0	0	0	0	1	0	k__Bacteria
12849	48.2995	3.11134e-08	6.81377e-07	0.000534341	0	0	0	0	0	0	1	0	k__Bacteria
9643	45.1162	1.29839e-07	2.39769e-06	0.00222985	0.0909091	0	0	3.69231	0.142857	0	1	0	k__Bacteria
13488	39.8574	1.34043e-06	1.48733e-05	0.0230205	0	0	0	0	0	0	1	0	k__Bacteria
11208	39.8527	1.34317e-06	1.48733e-05	0.0230676	0	0	0	0	0	0	1	0	k__Bacteria
15372	33.5843	2.06001e-05	0.000159287	0.353786	8.36364	0	1.70588	4.61538	0.142857	27.5	1	1.2	k__Bacteria;p__Firmicutes;c__Clostridia;o__Clostridiales;f__Peptostreptococcaceae;g__;s__
8219	32.7909	2.89595e-05	0.000197105	0.497351	0	0	0	3.07692	0	0	1	0	k__Bacteria;p__Firmicutes
12943	31.5776	4.86325e-05	0.000300144	0.835215	0	0	0	0	0	0	1	0	k__Bacteria;p__Proteobacteria;c__Gammaproteobacteria
7369	31.573	4.87269e-05	0.000300144	0.836836	0	0	0	0	0	0	1	0	k__Bacteria
12912	31.573	4.87269e-05	0.000300144	0.836836	0	0	0	0	0	0	1	0	k__Bacteria
13824	31.573	4.87269e-05	0.000300144	0.836836	0	0	0	0	0	0	1	0	k__Bacteria
11080	31.5715	4.87584e-05	0.000300144	0.837377	0	0	0	0	0	0	1	0	k__Bacteria;p__Bacteroidetes;c__Bacteroidia;o__Bacteroidales;f__Porphyromonadaceae
5872	25.4347	0.000635226	0.00257844	1	0	0	0	1.57692	0	0	1	0	k__Bacteria;p__Firmicutes;c__Clostridia;o__Clostridiales
13409	24.3836	0.000975238	0.00381433	1	0	0	0	0.0384615	0.142857	0.0416667	1	0	k__Bacteria;p__Bacteroidetes
13674	23.4495	0.00142292	0.00532516	1	0	0	0	0	0	0	1	0	k__Bacteria;p__Firmicutes
7902	23.4495	0.00142292	0.00532516	1	0	0	0	0	0	0	1	0	k__Bacteria;p__Tenericutes;c__Mollicutes;o__RF39;f__;g__;s__
8672	21.461	0.00314454	0.0102397	1	0	0	0.411765	0.0769231	0	0	1	0	k__Bacteria
633	20.0788	0.00540191	0.0166791	1	0	0	1.64706	53.6923	0	0.0416667	1	0	k__Bacteria;p__Firmicutes;c__Clostridia;o__Clostridiales;f__Veillonellaceae;g__Phascolarctobacterium;s__
12164	19.7006	0.00625397	0.0189228	1	0.818182	0.5	3.47059	15.8846	3.57143	34.5833	1	14.6	k__Bacteria;p__Proteobacteria;c__Betaproteobacteria;o__Burkholderiales
14953	19.4256	0.0069536	0.0208815	1	0.363636	0.5	0.176471	0.0384615	0.428571	0.208333	1	0.4	k__Bacteria
5967	15.4822	0.0302918	0.067624	1	0	0	0	0	0	0	1	0	k__Bacteria
3317	13.6957	0.0568652	0.119521	1	0	0.5	0.823529	15.0769	0.142857	1.66667	1	1	k__Bacteria;p__Actinobacteria;c__Actinobacteria;o__Actinomycetales;f__Micrococcaceae;g__Kocuria
16956	13.5929	0.0589144	0.12345	1	0.0909091	0	0.117647	0	0	0	1	0	k__Bacteria
13345	11.0174	0.137863	0.249805	1	0	0	0	0.153846	0	0	1	0	k__Bacteria
6703	10.976	0.139669	0.252865	1	0	0	0	0.269231	0	0	1	0	k__Bacteria;p__Firmicutes;c__Clostridia;o__Clostridiales;f__Clostridiaceae;g__;s__
7996	9.60806	0.211893	0.363796	1	0	0	0	0.307692	0	0	1	0	k__Bacteria
12878	8.53765	0.287576	0.44366	1	0	0	0	0.0384615	0	0	1	6	k__Bacteria;p__Proteobacteria;c__Gammaproteobacteria;o__Alteromonadales
13201	48.2995	3.11134e-08	6.81377e-07	0.000534341	0	0	0	0	0	0	0.916667	0	k__Bacteria
12846	43.3624	2.83902e-07	4.41242e-06	0.00487573	0	0	0	0	0	0	0.916667	0.2	k__Bacteria;p__Bacteroidetes;c__Bacteroidia;o__Bacteroidales;f__Porphyromonadaceae
11261	42.5972	3.98946e-07	5.97862e-06	0.0068515	10.8182	0	0.117647	196.577	7.42857	2.04167	0.916667	0	k__Bacteria;p__Firmicutes;c__Clostridia;o__Clostridiales;f__Ruminococcaceae;g__Oscillospira;s__
6517	39.8543	1.34225e-06	1.48733e-05	0.0230519	0	0	0	0	0	0	0.916667	0	k__Bacteria
14579	39.8543	1.34225e-06	1.48733e-05	0.0230519	0	0	0	0	0	0	0.916667	0	k__Bacteria
16574	37.5206	3.73699e-06	3.70335e-05	0.0641791	0.454545	0	0.235294	19.3846	6.14286	0.125	0.916667	0	k__Bacteria;p__Firmicutes;c__Clostridia;o__Clostridiales;f__Christensenellaceae;g__;s__
3474	36.1824	6.69671e-06	5.71616e-05	0.115009	0.454545	0	1.76471	0.269231	122.429	0.583333	0.916667	0	k__Bacteria;p__Bacteroidetes;c__Bacteroidia;o__Bacteroidales;f__Bacteroidaceae
1484	35.7174	8.19597e-06	6.85953e-05	0.140758	1.09091	0	0	41.2692	0	0.208333	0.916667	0.8	k__Bacteria;p__Firmicutes;c__Clostridia;o__Clostridiales;f__Ruminococcaceae
10792	31.573	4.87269e-05	0.000300144	0.836836	0	0	0	0	0	0	0.916667	0	k__Bacteria
11054	31.573	4.87269e-05	0.000300144	0.836836	0	0	0	0	0	0	0.916667	0	k__Bacteria
1263	25.8166	0.000543104	0.00234532	1	0	0	0	14.1538	0	0	0.916667	0	k__Bacteria
3409	24.19	0.00105496	0.00410542	1	0.0909091	0	0.0588235	6.92308	0.428571	0	0.916667	0	k__Bacteria
6237	23.4495	0.00142292	0.00532516	1	0	0	0	0	0	0	0.916667	0	k__Bacteria
7632	23.4495	0.00142292	0.00532516	1	0	0	0	0	0	0	0.916667	0	k__Bacteria
10282	23.4495	0.00142292	0.00532516	1	0	0	0	0	0	0	0.916667	0	k__Bacteria
3337	22.5836	0.00201366	0.00729985	1	0.0909091	0	2.70588	0.115385	0	18.125	0.916667	0	k__Bacteria;p__Bacteroidetes;c__Bacteroidia;o__Bacteroidales;f__[Paraprevotellaceae];g__[Prevotella];s__
718	21.8033	0.00274651	0.00904826	1	118.818	0	4.76471	13.6538	0	12.0833	0.916667	0	k__Bacteria;p__Firmicutes;c__Clostridia;o__Clostridiales;f__Lachnospiraceae
3457	21.4619	0.00314339	0.0102379	1	0	0	0	3.69231	0	0	0.916667	0	k__Bacteria;p__Firmicutes;c__Clostridia;o__Clostridiales;f__Ruminococcaceae
3584	20.5273	0.00453663	0.0142124	1	1.81818	0	0.941176	0.307692	0.714286	0.666667	0.916667	0	k__Bacteria;p__Firmicutes
12941	20.3541	0.00485361	0.0151171	1	0.181818	0	0	0.5	0	0	0.916667	0	k__Bacteria;p__Firmicutes
7277	17.3162	0.0154671	0.0403022	1	0	0	0	0.0384615	0	0	0.916667	0	k__Bacteria
13634	16.8602	0.0183203	0.0470373	1	0	0	0	0	0	0.291667	0.916667	0	k__Bacteria;p__Fusobacteria;c__Fusobacteria;o__Fusobacteriales;f__Fusobacteriaceae
15694	16.5701	0.0203886	0.0518516	1	0.272727	0	0.764706	0.846154	0.714286	0.0416667	0.916667	0	k__Bacteria
9786	15.4822	0.0302918	0.067624	1	0	0	0	0	0	0	0.916667	0	k__Bacteria
12921	15.4822	0.0302918	0.067624	1	0	0	0	0	0	0	0.916667	0	k__Bacteria
11153	15.4822	0.0302918	0.067624	1	0	0	0	0	0	0	0.916667	0	k__Bacteria
11320	15.2703	0.032687	0.0723597	1	0	0	0	0.230769	0	0	0.916667	0	k__Bacteria;p__Bacteroidetes;c__Bacteroidia;o__Bacteroidales
15241	14.3818	0.0447926	0.0968365	1	1.63636	0	5.23529	0.0384615	0	7.125	0.916667	0	k__Bacteria
2487	13.7998	0.0548584	0.11587	1	0	0	0	0.115385	0	0	0.916667	0	k__Bacteria;p__Planctomycetes;c__Planctomycetia;o__Pirellulales;f__Pirellulaceae;g__;s__
496	12.8874	0.0748993	0.153609	1	0.636364	34	1.58824	132.769	0.428571	1	0.916667	0	k__Bacteria;p__Firmicutes;c__Clostridia;o__Clostridiales;f__Ruminococcaceae
7477	11.8264	0.106415	0.197086	1	0.181818	0	0	1.19231	0	0.166667	0.916667	0	k__Bacteria;p__Firmicutes;c__Clostridia;o__Clostridiales;f__Clostridiaceae
9061	10.0406	0.186284	0.322862	1	0	0	0.117647	0.230769	0	18.125	0.916667	0	k__Bacteria;p__Firmicutes;c__Clostridia;o__Clostridiales
6615	7.66667	0.362902	0.53682	1	0	0	0	0	0	0	0.916667	0	k__Bacteria
13085	7.12235	0.416253	0.603268	1	0.0909091	0	0	0	0	0	0.916667	0	k__Bacteria;p__Bacteroidetes;c__Bacteroidia;o__Bacteroidales
6249	5.33459	0.619203	0.771881	1	0	0	0	0.153846	0	0	0.916667	0	k__Bacteria
902	41.1528	7.56719e-07	1.05401e-05	0.0129959	0	0	0	23.4615	1.71429	0.0416667	0.833333	0	k__Bacteria;p__Firmicutes;c__Clostridia;o__Clostridiales
2399	40.1987	1.15323e-06	1.46003e-05	0.0198056	0.636364	0	0.705882	19.1154	0.571429	0	0.833333	0	k__Bacteria;p__Firmicutes;c__Clostridia;o__Clostridiales;f__Ruminococcaceae
13617	39.8574	1.34043e-06	1.48733e-05	0.0230205	0	0	0	0	0	0	0.833333	0	k__Bacteria
8353	34.452	1.41738e-05	0.000113642	0.243421	2.09091	1.5	2.35294	0.384615	3.28571	1.91667	0.833333	0.8	k__Bacteria
9606	32.187	3.74978e-05	0.00024329	0.643988	0	0	0	6.03846	0.142857	0	0.833333	0	k__Bacteria;p__Firmicutes;c__Clostridia;o__Clostridiales;f__Ruminococcaceae
10386	31.9246	4.19438e-05	0.000268284	0.720343	0.181818	0	0	5.15385	0.857143	0.0416667	0.833333	0	k__Bacteria;p__Firmicutes;c__Clostridia;o__Clostridiales;f__Lachnospiraceae
7003	31.5776	4.86325e-05	0.000300144	0.835215	0	0	0	0	0	0	0.833333	0	k__Bacteria
13327	31.5745	4.86954e-05	0.000300144	0.836295	0	0	0	0	0	0	0.833333	0	k__Bacteria;p__Firmicutes;c__Clostridia;o__Clostridiales;f__Ruminococcaceae
13846	31.573	4.87269e-05	0.000300144	0.836836	0	0	0	0	0	0	0.833333	0	k__Bacteria;p__Bacteroidetes
13783	31.573	4.87269e-05	0.000300144	0.836836	0	0	0	0	0	0	0.833333	0	k__Bacteria
6646	31.5715	4.87584e-05	0.000300144	0.837377	0	0	0	0	0	0	0.833333	0	k__Bacteria;p__Firmicutes;c__Clostridia;o__Clostridiales;f__Veillonellaceae
7630	31.3649	5.32399e-05	0.00032458	0.914342	0	0	0	2	0.857143	0	0.833333	0	k__Bacteria
943	27.2892	0.000295599	0.00141096	1	0.0909091	0	0.0588235	57.8462	6.85714	0.0416667	0.833333	0	k__Bacteria;p__Firmicutes;c__Clostridia;o__Clostridiales;f__Lachnospiraceae
6830	24.8371	0.000810921	0.00321189	1	0	0	0	0.0384615	0	0	0.833333	0	k__Bacteria;p__Firmicutes;c__Clostridia;o__Clostridiales;f__Clostridiaceae
13051	23.4495	0.00142292	0.00532516	1	0	0	0	0	0	0	0.833333	0	k__Bacteria
13076	23.4495	0.00142292	0.00532516	1	0	0	0	0	0	0	0.833333	0	k__Bacteria
13320	23.4495	0.00142292	0.00532516	1	0	0	0	0	0	0	0.833333	0	k__Bacteria
10837	23.4495	0.00142292	0.00532516	1	0	0	0	0	0	0	0.833333	0	k__Bacteria
10600	23.4495	0.00142292	0.00532516	1	0	0	0	0	0	0	0.833333	0	k__Bacteria;p__Firmicutes
8162	23.4495	0.00142292	0.00532516	1	0	0	0	0	0	0	0.833333	0	k__Bacteria
13136	22.318	0.00223872	0.00770354	1	29.9091	11.5	6.76471	65.9615	2.28571	81.5	0.833333	4.6	k__Bacteria;p__Firmicutes;c__Clostridia;o__Clostridiales;f__Peptostreptococcaceae;g__;s__
7358	21.4069	0.0032124	0.010435	1	0	0	0.235294	0	0	0.0833333	0.833333	0	k__Bacteria;p__Actinobacteria;c__Actinobacteria;o__Actinomycetales
10358	20.1418	0.00527136	0.0163059	1	0	0	0.0588235	0.0384615	0	0	0.833333	0	k__Bacteria
2781	19.4331	0.00693364	0.0208288	1	0.363636	3	0.705882	17.0769	0	0.208333	0.833333	0	k__Bacteria;p__Firmicutes;c__Clostridia;o__Clostridiales
13695	18.4766	0.00999517	0.0270156	1	0.0909091	0	0	0	0	0	0.833333	0	k__Bacteria;p__Firmicutes;c__Bacilli
13839	18.3916	0.0103228	0.027831	1	0.181818	0	0	0	0	0	0.833333	0	k__Bacteria
10362	17.8311	0.0127557	0.0337076	1	0	0	0.0588235	0	0	0	0.833333	0	k__Bacteria;p__Proteobacteria
9408	17.1472	0.0164711	0.0426594	1	0.272727	0	0	0.576923	0	0.125	0.833333	0	k__Bacteria
8720	16.7939	0.0187747	0.0481178	1	1.36364	0	0	0.115385	0.714286	0	0.833333	0	k__Bacteria;p__Firmicutes;c__Clostridia;o__Clostridiales
14287	15.4837	0.0302759	0.067624	1	0	0	0	0	0	0	0.833333	0	k__Bacteria
6431	15.4822	0.0302918	0.067624	1	0	0	0	0	0	0	0.833333	0	k__Bacteria;p__Tenericutes;c__Mollicutes
10194	15.4822	0.0302918	0.067624	1	0	0	0	0	0	0	0.833333	0	k__Bacteria;p__Firmicutes
14150	15.4822	0.0302918	0.067624	1	0	0	0	0	0	0	0.833333	0	k__Bacteria;p__Actinobacteria;c__Actinobacteria;o__Actinomycetales
13273	14.9658	0.03644	0.0798444	1	0	0	0.294118	0.384615	0	0.125	0.833333	0.4	k__Bacteria;p__Proteobacteria;c__Alphaproteobacteria;o__Rhizobiales;f__Bradyrhizobiaceae;g__Bosea;s__genosp.
16916	13.8416	0.0540712	0.114388	1	0	0	0	0.153846	0	0	0.833333	0	k__Bacteria;p__Tenericutes;c__Mollicutes;o__RF39;f__;g__;s__
1118	12.7528	0.0783651	0.16001	1	0	0	0	22.4231	0	0	0.833333	0	k__Bacteria
10482	8.12708	0.321522	0.488138	1	0	0	0.117647	0.0384615	0	0	0.833333	0	k__Bacteria;p__Firmicutes;c__Bacilli;o__Lactobacillales
11047	7.66667	0.362902	0.53682	1	0	0	0	0	0	0	0.833333	0	k__Bacteria
13727	7.66667	0.362902	0.53682	1	0	0	0	0	0	0	0.833333	0	k__Bacteria
14339	7.43041	0.385481	0.564302	1	0.363636	0	1.05882	1.07692	0.142857	0.375	0.833333	0	k__Bacteria;p__Firmicutes;c__Clostridia;o__Clostridiales;f__Ruminococcaceae;g__Oscillospira;s__
42	55.7819	1.04333e-09	4.01754e-08	1.79182e-05	153.818	75	113.235	3.73077	1.28571	289.333	0.75	19.4	k__Bacteria;p__Firmicutes;c__Clostridia;o__Clostridiales;f__Clostridiaceae;g__Clostridium;s__perfringens
14784	40.4531	1.03082e-06	1.36284e-05	0.0177032	0	0	0.588235	0	0	0	0.75	0	k__Bacteria
14359	39.8574	1.34043e-06	1.48733e-05	0.0230205	0	0	0	0	0	0	0.75	0	k__Bacteria;p__Firmicutes;c__Clostridia;o__Clostridiales
8984	39.8543	1.34225e-06	1.48733e-05	0.0230519	0	0	0	0	0	0	0.75	0	k__Bacteria;p__Proteobacteria;c__Gammaproteobacteria
13744	39.8543	1.34225e-06	1.48733e-05	0.0230519	0	0	0	0	0	0	0.75	0	k__Bacteria;p__Bacteroidetes;c__Bacteroidia;o__Bacteroidales
9778	37.1028	4.48496e-06	4.33672e-05	0.0770247	0.545455	0	19.6471	1.34615	0.142857	0.25	0.75	0	k__Bacteria;p__Firmicutes;c__Clostridia;o__Clostridiales;f__Lachnospiraceae
10594	34.6049	1.32682e-05	0.00010693	0.227868	0.0909091	0	0	14.5385	0	8.16667	0.75	0	k__Bacteria;p__Firmicutes;c__Clostridia;o__Clostridiales
15945	33.5131	2.12404e-05	0.000163214	0.364783	5.27273	0	14.1176	37.2308	0.285714	1.33333	0.75	0	k__Bacteria;p__Tenericutes;c__Mollicutes
10357	33.3868	2.24252e-05	0.000170789	0.38513	0	0	0	3.15385	0	0	0.75	0	k__Bacteria;p__Spirochaetes;c__Spirochaetes
13868	31.573	4.87269e-05	0.000300144	0.836836	0	0	0	0	0	0	0.75	0	k__Bacteria
10123	31.573	4.87269e-05	0.000300144	0.836836	0	0	0	0	0	0	0.75	0	k__Bacteria;p__Firmicutes;c__Clostridia;o__Clostridiales;f__Ruminococcaceae;g__Ruminococcus;s__
13791	31.573	4.87269e-05	0.000300144	0.836836	0	0	0	0	0	0	0.75	0	k__Bacteria
7036	31.573	4.87269e-05	0.000300144	0.836836	0	0	0	0	0	0	0.75	0	k__Bacteria
11095	31.573	4.87269e-05	0.000300144	0.836836	0	0	0	0	0	0	0.75	0	k__Bacteria
15304	30.5715	7.4567e-05	0.000442201	1	0.454545	0	1	0.153846	1.85714	0.708333	0.75	0.4	k__Bacteria
7	29.3482	0.00012499	0.000685688	1	60	0	38.8235	1334.5	102	54.4167	0.75	0	k__Bacteria;p__Firmicutes;c__Bacilli;o__Bacillales
5754	29.332	0.000125841	0.000685688	1	0	0.5	0	0.153846	0	0	0.75	0.2	k__Bacteria;p__Proteobacteria
15305	26.7619	0.000367816	0.00172309	1	0.181818	0	0	210.538	1	0.0833333	0.75	0	k__Bacteria;p__Firmicutes;c__Clostridia;o__Clostridiales;f__Ruminococcaceae
7894	25.6692	0.000577009	0.00236787	1	0	0.5	0.176471	0.0384615	0.285714	0.333333	0.75	0.4	k__Bacteria;p__Proteobacteria;c__Gammaproteobacteria;o__Xanthomonadales;f__Xanthomonadaceae;g__Rhodanobacter;s__
8835	25.666	0.000577769	0.00237043	1	0	0	0	0.153846	0	0	0.75	0	k__Bacteria
13745	24.4521	0.000948483	0.00371901	1	0	0	0	0.961538	0.428571	0	0.75	0	k__Bacteria
6945	23.8307	0.00122007	0.00470864	1	0	0	0	0.730769	0	0	0.75	0	k__Bacteria;p__Firmicutes
13093	23.451	0.00142206	0.00532516	1	0	0	0	0	0	0	0.75	0	k__Bacteria
8195	23.451	0.00142206	0.00532516	1	0	0	0	0	0	0	0.75	0	k__Bacteria
10927	23.451	0.00142206	0.00532516	1	0	0	0	0	0	0	0.75	0	k__Bacteria
13367	23.451	0.00142206	0.00532516	1	0	0	0	0	0	0	0.75	0	k__Bacteria;p__Bacteroidetes
9733	23.4495	0.00142292	0.00532516	1	0	0	0	0	0	0	0.75	0	k__Bacteria
6939	23.4495	0.00142292	0.00532516	1	0	0	0	0	0	0	0.75	0	k__Bacteria
13730	23.4495	0.00142292	0.00532516	1	0	0	0	0	0	0	0.75	0	k__Bacteria;p__Bacteroidetes
13894	23.4495	0.00142292	0.00532516	1	0	0	0	0	0	0	0.75	0	k__Bacteria
11309	23.4495	0.00142292	0.00532516	1	0	0	0	0	0	0	0.75	0	k__Bacteria;p__Firmicutes;c__Erysipelotrichi;o__Erysipelotrichales;f__Erysipelotrichaceae;g__p-75-a5;s__
10164	20.6097	0.00439291	0.0137872	1	1.27273	0	1.41176	0.461538	2.42857	1.125	0.75	0.2	Unclassified
8572	18.317	0.0106189	0.0285665	1	0	0	0.0588235	1.69231	0.142857	0.416667	0.75	0	k__Bacteria;p__Firmicutes;c__Clostridia
6265	18.3156	0.0106245	0.0285771	1	2.54545	0	9.23529	17.6923	4.71429	1.375	0.75	0	k__Bacteria;p__Firmicutes;c__Clostridia;o__Clostridiales;f__Lachnospiraceae
14600	17.2066	0.0161112	0.0417929	1	0	0	0	0.0384615	0	0	0.75	0	k__Bacteria
12992	16.9542	0.0176937	0.0455102	1	0	0	0	0.692308	0	0	0.75	0	k__Bacteria
15180	16.7235	0.0192691	0.0491866	1	0.454545	0.5	0.588235	0.0384615	0.571429	0.541667	0.75	0.2	k__Bacteria
10999	15.5258	0.0298205	0.067624	1	0	0	0	0.730769	0	0	0.75	0	k__Bacteria
13400	15.4822	0.0302918	0.067624	1	0	0	0	0	0	0	0.75	0	k__Bacteria;p__Bacteroidetes
10333	15.3789	0.0314378	0.0699549	1	0	0	0	0.653846	0	0.0416667	0.75	0	k__Bacteria;p__Firmicutes;c__Clostridia;o__Clostridiales
17130	15.1526	0.0340921	0.075083	1	0	0	0	0.615385	0	0.0833333	0.75	0	k__Bacteria
5615	12.5647	0.0834523	0.168521	1	0	3	0.117647	0.0384615	0	2.83333	0.75	0	k__Bacteria;p__Fusobacteria;c__Fusobacteria;o__Fusobacteriales;f__Fusobacteriaceae;g__Cetobacterium
13698	12.5205	0.0846894	0.168521	1	0.0909091	0	0.117647	0.576923	0	0	0.75	0	k__Bacteria;p__Firmicutes;c__Clostridia;o__Clostridiales;f__Ruminococcaceae
6811	7.66667	0.362902	0.53682	1	0	0	0	0	0	0	0.75	0	k__Bacteria;p__Proteobacteria;c__Betaproteobacteria
11111	7.66667	0.362902	0.53682	1	0	0	0	0	0	0	0.75	0	k__Bacteria
6952	7.66667	0.362902	0.53682	1	0	0	0	0	0	0	0.75	0	k__Bacteria
13866	7.18292	0.410087	0.594783	1	0	0	0.176471	0.461538	0	0.166667	0.75	0	k__Bacteria
7418	6.33351	0.501391	0.675209	1	0	0	0.117647	0.115385	0	0.0833333	0.75	0	k__Bacteria
10165	46.6342	6.57824e-08	1.30305e-06	0.00112975	0	0	0	4.30769	1.14286	0	0.666667	0	k__Bacteria
16153	42.3524	4.44744e-07	6.53381e-06	0.00763803	0.0909091	0.5	6.70588	0.307692	0	0.416667	0.666667	0	k__Bacteria;p__Firmicutes;c__Clostridia;o__Clostridiales;f__Lachnospiraceae
9844	39.8667	1.33495e-06	1.48733e-05	0.0229265	0	0	0	0	0	0	0.666667	0	k__Bacteria
8007	39.8589	1.33951e-06	1.48733e-05	0.0230048	0	0	0	0	0	0	0.666667	0	k__Bacteria
13008	39.8574	1.34043e-06	1.48733e-05	0.0230205	0	0	0	0	0	0	0.666667	0	k__Bacteria
9567	39.8574	1.34043e-06	1.48733e-05	0.0230205	0	0	0	0	0	0	0.666667	0	k__Bacteria
3277	37.7186	3.42712e-06	3.40855e-05	0.0588573	14.9091	0	1.11765	147.615	18	1.5	0.666667	0	k__Bacteria;p__Firmicutes;c__Clostridia;o__Clostridiales;f__Ruminococcaceae
13024	32.4649	3.32983e-05	0.000220032	0.571864	0	0	0	0.0384615	0	0	0.666667	0	k__Bacteria
4308	31.579	4.86035e-05	0.000300144	0.834717	0.0909091	0.5	5.52941	0.230769	0	0.375	0.666667	0.8	k__Bacteria;p__Actinobacteria;c__Actinobacteria;o__Actinomycetales;f__Mycobacteriaceae;g__Mycobacterium;s__
9650	31.5745	4.86954e-05	0.000300144	0.836295	0	0	0	0	0	0	0.666667	0	k__Bacteria;p__Bacteroidetes;c__Bacteroidia;o__Bacteroidales;f__Porphyromonadaceae;g__Parabacteroides
13486	31.573	4.87269e-05	0.000300144	0.836836	0	0	0	0	0	0	0.666667	0	k__Bacteria;p__Firmicutes;c__Clostridia;o__Clostridiales;f__Ruminococcaceae
14522	31.573	4.87269e-05	0.000300144	0.836836	0	0	0	0	0	0	0.666667	0	k__Bacteria;p__Firmicutes;c__Clostridia;o__Clostridiales;f__Clostridiaceae
8237	31.573	4.87269e-05	0.000300144	0.836836	0	0	0	0	0	0	0.666667	0	k__Bacteria
7877	31.573	4.87269e-05	0.000300144	0.836836	0	0	0	0	0	0	0.666667	0	k__Bacteria
4802	29.361	0.000124315	0.000685688	1	0.0909091	0	0	4	0	0	0.666667	0	k__Bacteria
12689	28.2982	0.000194141	0.000958922	1	0	0	0.0588235	1.65385	1.14286	0	0.666667	0	k__Bacteria;p__Firmicutes;c__Clostridia;o__Clostridiales;f__Ruminococcaceae;g__Ruminococcus;s__
10859	27.2817	0.000296529	0.00141461	1	0	0	0	49.3846	0	0	0.666667	0	k__Bacteria;p__Spirochaetes;c__Spirochaetes;o__Spirochaetales;f__Spirochaetaceae;g__Treponema
7244	23.451	0.00142206	0.00532516	1	0	0	0	0	0	0	0.666667	0	k__Bacteria
7789	23.451	0.00142206	0.00532516	1	0	0	0	0	0	0	0.666667	0	k__Bacteria
10354	23.4495	0.00142292	0.00532516	1	0	0	0	0	0	0	0.666667	0	k__Bacteria
12913	23.4495	0.00142292	0.00532516	1	0	0	0	0	0	0	0.666667	0	k__Bacteria
9041	23.4495	0.00142292	0.00532516	1	0	0	0	0	0	0	0.666667	0	k__Bacteria;p__Bacteroidetes;c__Bacteroidia;o__Bacteroidales
13876	23.4495	0.00142292	0.00532516	1	0	0	0	0	0	0	0.666667	0	k__Bacteria;p__Firmicutes;c__Clostridia;o__Clostridiales;f__Ruminococcaceae
13318	23.4495	0.00142292	0.00532516	1	0	0	0	0	0	0	0.666667	0	k__Bacteria
11033	23.4495	0.00142292	0.00532516	1	0	0	0	0	0	0	0.666667	0	k__Bacteria;p__Bacteroidetes
8829	23.4495	0.00142292	0.00532516	1	0	0	0	0	0	0	0.666667	0	k__Bacteria
11969	21.2859	0.00336929	0.0108834	1	0.272727	0	0.823529	0.0384615	0	2.66667	0.666667	0	k__Bacteria
15151	20.0238	0.00551858	0.0169971	1	0	0.5	6.58824	4.57692	0	4.83333	0.666667	0.2	k__Bacteria;p__Proteobacteria;c__Alphaproteobacteria;o__Rhizobiales
9507	19.6473	0.00638409	0.0192825	1	0	0	0	0.115385	0	0	0.666667	0	k__Bacteria
5969	18.5962	0.00955095	0.025999	1	0	0	0	1.69231	0	0.0416667	0.666667	0	k__Bacteria
7622	18.0738	0.0116413	0.0309787	1	0	0.5	0.823529	0.0769231	0.571429	0.166667	0.666667	0.4	k__Bacteria;p__Proteobacteria;c__Betaproteobacteria;o__Burkholderiales;f__Burkholderiaceae
14319	17.7309	0.0132447	0.0349248	1	0	0	0.0588235	0	0	0	0.666667	0	k__Bacteria;p__Firmicutes;c__Clostridia;o__Clostridiales;f__Clostridiaceae
13777	17.4452	0.0147402	0.0386131	1	0.181818	0	0.117647	0.230769	0	0.0416667	0.666667	0	k__Bacteria;p__Firmicutes;c__Clostridia;o__Clostridiales
14526	17.317	0.0154623	0.0403022	1	0	0	0	0.0384615	0	0	0.666667	0	k__Bacteria
10553	17.2066	0.0161112	0.0417929	1	0	0	0	0.0384615	0	0	0.666667	0	k__Bacteria;p__Spirochaetes;c__Spirochaetes;o__Spirochaetales;f__Spirochaetaceae;g__Treponema;s__
9243	16.9823	0.0175106	0.0450528	1	0	0	0	0.269231	0	0	0.666667	0	k__Bacteria;p__Firmicutes;c__Clostridia;o__Clostridiales
6950	16.9494	0.0177256	0.0455786	1	0	0	0	0.346154	0	0	0.666667	0	k__Bacteria;p__Firmicutes;c__Clostridia;o__Clostridiales;f__Christensenellaceae;g__;s__
13776	16.3056	0.0224667	0.0566915	1	0	0	0	2	0	0.166667	0.666667	0	k__Bacteria;p__Firmicutes;c__Clostridia;o__Clostridiales;f__Clostridiaceae
12141	15.602	0.0290119	0.066291	1	0	0	0	1.11538	0	0.0833333	0.666667	0	k__Bacteria;p__Firmicutes;c__Clostridia;o__Clostridiales;f__Ruminococcaceae
9366	15.4837	0.0302759	0.067624	1	0	0	0	0	0	0	0.666667	0	k__Bacteria
13844	15.4822	0.0302918	0.067624	1	0	0	0	0	0	0	0.666667	0	k__Bacteria
14577	15.4822	0.0302918	0.067624	1	0	0	0	0	0	0	0.666667	0	k__Bacteria
13253	15.4822	0.0302918	0.067624	1	0	0	0	0	0	0	0.666667	0	k__Bacteria
8785	15.4822	0.0302918	0.067624	1	0	0	0	0	0	0	0.666667	0	k__Bacteria;p__Firmicutes;c__Clostridia;o__Clostridiales
13831	15.4822	0.0302918	0.067624	1	0	0	0	0	0	0	0.666667	0	k__Bacteria
2983	14.874	0.0376495	0.0823075	1	0	1	1.17647	0.615385	0	0.125	0.666667	1	k__Bacteria;p__Proteobacteria;c__Alphaproteobacteria;o__Sphingomonadales;f__Sphingomonadaceae;g__Sphingomonas;s__
13550	13.72	0.0563917	0.118598	1	0	0	0.294118	0.230769	0	3.04167	0.666667	0	k__Bacteria;p__Actinobacteria;c__Actinobacteria;o__Actinomycetales
10688	13.5818	0.0591399	0.123862	1	0.0909091	1	0.0588235	0.769231	0.285714	0	0.666667	0	k__Bacteria;p__Firmicutes;c__Clostridia;o__Clostridiales;f__Clostridiaceae
1047	13.2986	0.0651598	0.13538	1	44.7273	0	0.294118	4.30769	0.285714	0.375	0.666667	0	k__Bacteria;p__Firmicutes;c__Clostridia;o__Clostridiales;f__Ruminococcaceae;g__Oscillospira
10619	13.2036	0.0673007	0.139407	1	0.181818	0	1.82353	0.0384615	1	0.0416667	0.666667	0	k__Bacteria;p__Bacteroidetes;c__Bacteroidia;o__Bacteroidales;f__Bacteroidaceae;g__Bacteroides
13595	12.9383	0.0736255	0.151213	1	0	0	0	0.538462	0	0	0.666667	0	k__Bacteria
311	11.9744	0.101404	0.188301	1	0.363636	76	0.352941	0.423077	1.42857	0.583333	0.666667	63	k__Bacteria;p__Proteobacteria;c__Betaproteobacteria
48	10.7683	0.149051	0.268972	1	1.63636	0	1.82353	414.462	1	4.54167	0.666667	9.2	k__Bacteria;p__Cyanobacteria;c__Chloroplast;o__Streptophyta;f__;g__;s__
13308	10.3676	0.168679	0.300251	1	0	0	0	0	0	0.0416667	0.666667	0	k__Bacteria
13705	9.11242	0.244685	0.382229	1	0	0	0	0.0769231	0	0	0.666667	0	k__Bacteria
7885	8.04662	0.328501	0.497853	1	0	0	0.294118	0.230769	0	0.375	0.666667	0	k__Bacteria;p__Firmicutes;c__Clostridia;o__Clostridiales;f__Peptococcaceae;g__Peptococcus;s__
13887	7.66667	0.362902	0.53682	1	0	0	0	0	0	0	0.666667	0	k__Bacteria
7242	7.66667	0.362902	0.53682	1	0	0	0	0	0	0	0.666667	0	k__Bacteria
13163	7.66667	0.362902	0.53682	1	0	0	0	0	0	0	0.666667	0	k__Bacteria
9479	7.66667	0.362902	0.53682	1	0	0	0	0	0	0	0.666667	0	k__Bacteria
10278	7.66667	0.362902	0.53682	1	0	0	0	0	0	0	0.666667	0	k__Bacteria;p__Firmicutes
6261	52.8487	3.97108e-09	1.30017e-07	6.81993e-05	223.545	22.5	148.824	1.57692	151.714	48.0417	0.583333	1	k__Bacteria;p__Proteobacteria;c__Gammaproteobacteria;o__Enterobacteriales;f__Enterobacteriaceae
13029	40.8579	8.62085e-07	1.1769e-05	0.0148054	0	0	0	2.53846	1.42857	0.0833333	0.583333	0	k__Bacteria;p__Firmicutes;c__Clostridia;o__Clostridiales
9158	40.6348	9.51346e-07	1.28405e-05	0.0163384	0.363636	0	0	12.3846	0	0	0.583333	0	k__Bacteria;p__Firmicutes;c__Clostridia
13405	39.8589	1.33951e-06	1.48733e-05	0.0230048	0	0	0	0	0	0	0.583333	0	k__Bacteria;p__Bacteroidetes
13388	39.8589	1.33951e-06	1.48733e-05	0.0230048	0	0	0	0	0	0	0.583333	0	k__Bacteria;p__Bacteroidetes
11414	34.7466	1.24797e-05	0.00010105	0.214327	0	0	0	11.8462	0.428571	0.0416667	0.583333	0	k__Bacteria;p__Firmicutes;c__Clostridia;o__Clostridiales
11882	34.3433	1.48547e-05	0.000118218	0.255114	0.0909091	0.5	0.0588235	18.6538	1.42857	0.0416667	0.583333	0	k__Bacteria;p__Firmicutes;c__Clostridia
1915	31.9316	4.18196e-05	0.000267689	0.71821	7.54545	0	11.8235	3.07692	0.285714	2.75	0.583333	0	k__Bacteria;p__Firmicutes;c__Clostridia;o__Clostridiales;f__Ruminococcaceae
12838	31.5776	4.86325e-05	0.000300144	0.835215	0	0	0	0	0	0	0.583333	0	k__Bacteria;p__Bacteroidetes;c__Bacteroidia;o__Bacteroidales
8196	31.5776	4.86325e-05	0.000300144	0.835215	0	0	0	0	0	0	0.583333	0	k__Bacteria
13487	31.5776	4.86325e-05	0.000300144	0.835215	0	0	0	0	0	0	0.583333	0	k__Bacteria
8721	31.5776	4.86325e-05	0.000300144	0.835215	0	0	0	0	0	0	0.583333	0	k__Bacteria
13363	31.573	4.87269e-05	0.000300144	0.836836	0	0	0	0	0	0	0.583333	0	k__Bacteria;p__Bacteroidetes;c__Bacteroidia;o__Bacteroidales
9625	31.573	4.87269e-05	0.000300144	0.836836	0	0	0	0	0	0	0.583333	0	k__Bacteria
13807	31.573	4.87269e-05	0.000300144	0.836836	0	0	0	0	0	0	0.583333	0	k__Bacteria
9	27.4022	0.000282046	0.0013526	1	85.4545	92.5	5.94118	1035.65	84.7143	194.958	0.583333	3	k__Bacteria;p__Firmicutes;c__Clostridia;o__Clostridiales;f__Clostridiaceae;g__Clostridium;s__perfringens
5778	27.1105	0.00031835	0.00151242	1	0.181818	0	6	5.5	2.14286	0	0.583333	0	k__Bacteria;p__Firmicutes;c__Clostridia;o__Clostridiales;f__Lachnospiraceae
1362	24.0356	0.00112304	0.00435081	1	0	0	0.0588235	17.5769	0.285714	0.125	0.583333	0	k__Bacteria;p__Tenericutes;c__Mollicutes;o__RF39;f__;g__;s__
14263	23.451	0.00142206	0.00532516	1	0	0	0	0	0	0	0.583333	0	k__Bacteria
13870	23.451	0.00142206	0.00532516	1	0	0	0	0	0	0	0.583333	0	k__Bacteria
13789	23.451	0.00142206	0.00532516	1	0	0	0	0	0	0	0.583333	0	k__Bacteria
13692	23.4495	0.00142292	0.00532516	1	0	0	0	0	0	0	0.583333	0	k__Bacteria;p__Firmicutes;c__Clostridia;o__Clostridiales;f__Ruminococcaceae
14504	23.4495	0.00142292	0.00532516	1	0	0	0	0	0	0	0.583333	0	k__Bacteria
7423	23.4495	0.00142292	0.00532516	1	0	0	0	0	0	0	0.583333	0	k__Bacteria
12964	23.4495	0.00142292	0.00532516	1	0	0	0	0	0	0	0.583333	0	k__Bacteria
14701	23.4495	0.00142292	0.00532516	1	0	0	0	0	0	0	0.583333	0	k__Bacteria
9850	23.4495	0.00142292	0.00532516	1	0	0	0	0	0	0	0.583333	0	k__Bacteria
4773	21.9395	0.00260218	0.00864742	1	0	0	0	2.19231	0.285714	0	0.583333	0	k__Bacteria;p__Firmicutes;c__Clostridia;o__Clostridiales;f__Ruminococcaceae
155	18.6203	0.00946362	0.0258063	1	0	0	0	247.5	0	0	0.583333	0	k__Bacteria;p__Bacteroidetes
8372	17.4553	0.0146846	0.0384853	1	0.0909091	0	0	1.80769	1.57143	0	0.583333	0	k__Bacteria;p__Firmicutes;c__Clostridia;o__Clostridiales;f__Ruminococcaceae
7550	17.2075	0.0161062	0.0417929	1	0	0	0	0.0384615	0	0	0.583333	0	k__Bacteria;p__Tenericutes;c__Mollicutes;o__RF39;f__;g__;s__
7197	17.2066	0.0161112	0.0417929	1	0	0	0	0.0384615	0	0	0.583333	0	k__Bacteria
6480	15.7007	0.0279962	0.066291	1	0	0	0	2.19231	0	0	0.583333	0	k__Bacteria
10161	15.4822	0.0302918	0.067624	1	0	0	0	0	0	0	0.583333	0	k__Bacteria
8343	15.4822	0.0302918	0.067624	1	0	0	0	0	0	0	0.583333	0	k__Bacteria
10948	15.4822	0.0302918	0.067624	1	0	0	0	0	0	0	0.583333	0	k__Bacteria
10230	15.4822	0.0302918	0.067624	1	0	0	0	0	0	0	0.583333	0	k__Bacteria
9833	15.4822	0.0302918	0.067624	1	0	0	0	0	0	0	0.583333	0	k__Bacteria;p__Firmicutes;c__Clostridia
13635	15.4822	0.0302918	0.067624	1	0	0	0	0	0	0	0.583333	0	k__Bacteria
13025	14.7246	0.0396962	0.0864826	1	0.181818	0	1.29412	1.23077	0	0.333333	0.583333	0	k__Bacteria;p__Firmicutes;c__Bacilli
5780	13.5131	0.0605499	0.126537	1	1.72727	0	0.176471	4.76923	0.571429	0.0416667	0.583333	0	k__Bacteria;p__Proteobacteria;c__Alphaproteobacteria;o__RF32;f__;g__;s__
275	11.7654	0.108543	0.200724	1	0	231	0	0.269231	0	0.0416667	0.583333	588.4	k__Bacteria;p__Fusobacteria;c__Fusobacteria;o__Fusobacteriales;f__Fusobacteriaceae;g__Cetobacterium;s__
4696	11.3865	0.122624	0.225259	1	0.0909091	0	0.117647	0.423077	3.28571	0.0833333	0.583333	0	k__Bacteria
6777	11.3737	0.123129	0.226162	1	0	0	0	0	0	0.0416667	0.583333	0.2	k__Bacteria;p__Actinobacteria;c__Actinobacteria;o__Actinomycetales
13814	9.11242	0.244685	0.382229	1	0	0	0	0.0769231	0	0	0.583333	0	k__Bacteria;p__Firmicutes;c__Clostridia;o__Clostridiales;f__Ruminococcaceae
13374	8.90738	0.259374	0.402502	1	0	0	0	0.230769	0.142857	0	0.583333	0	k__Bacteria
43	8.79887	0.267421	0.414353	1	0.454545	0	1.11765	0.346154	1.14286	5.29167	0.583333	0.2	k__Bacteria;p__Proteobacteria;c__Betaproteobacteria;o__Burkholderiales;f__Alcaligenaceae
13719	7.69732	0.360039	0.53682	1	0.636364	0	0.529412	0.692308	2.28571	0.0416667	0.583333	0	k__Bacteria;p__Bacteroidetes;c__Bacteroidia;o__Bacteroidales;f__Bacteroidaceae
1580	7.66667	0.362902	0.53682	1	0	0	0	0	0	0	0.583333	0	k__Bacteria;p__Bacteroidetes;c__Sphingobacteriia;o__Sphingobacteriales;f__Saprospiraceae;g__;s__
8175	7.66667	0.362902	0.53682	1	0	0	0	0	0	0	0.583333	0	k__Bacteria
13589	7.66667	0.362902	0.53682	1	0	0	0	0	0	0	0.583333	0	k__Bacteria
8892	7.66667	0.362902	0.53682	1	0	0	0	0	0	0	0.583333	0	k__Bacteria
14318	7.66667	0.362902	0.53682	1	0	0	0	0	0	0	0.583333	0	k__Bacteria;p__Bacteroidetes
7114	7.33101	0.395247	0.575009	1	0	0	0.0588235	0.192308	0	0	0.583333	0	k__Bacteria
629	2.99719	0.885262	0.936118	1	0.272727	0	0.529412	0.846154	0.285714	5.79167	0.583333	0.4	k__Bacteria;p__Actinobacteria;c__Actinobacteria;o__Actinomycetales;f__Micrococcaceae
14387	59.9564	1.54014e-10	9.98125e-09	2.64503e-06	0.0909091	0	0	17.9615	6.57143	0.291667	0.5	0	k__Bacteria;p__Firmicutes;c__Clostridia;o__Clostridiales
15675	55.1114	1.41699e-09	5.21101e-08	2.43354e-05	1.72727	0.5	2.23529	0.0384615	3.57143	2.20833	0.5	0	k__Bacteria
2	52.1133	5.54602e-09	1.72723e-07	9.52473e-05	555.273	68	222.647	79.9615	1464	396.375	0.5	7.6	k__Bacteria;p__Proteobacteria;c__Gammaproteobacteria
369	47.9883	3.57948e-08	7.64602e-07	0.00061474	30.9091	0	0.176471	120.846	7.57143	4.375	0.5	0	k__Bacteria;p__Firmicutes;c__Clostridia;o__Clostridiales;f__Ruminococcaceae
6620	47.2072	5.08587e-08	1.02759e-06	0.000873448	0	1	0	12.9231	2	0.0833333	0.5	0	k__Bacteria
8994	44.4789	1.72603e-07	3.03097e-06	0.00296429	0.272727	0	0	22.3846	0	0	0.5	0	k__Bacteria;p__Firmicutes;c__Clostridia;o__Clostridiales
16436	42.3701	4.41271e-07	6.48835e-06	0.00757839	0.272727	6.5	0.117647	21.9615	0.142857	0.125	0.5	0	k__Bacteria;p__Firmicutes;c__Clostridia;o__Clostridiales
4105	38.7697	2.16248e-06	2.28263e-05	0.0371384	0.0909091	0	0	10.7692	0	0	0.5	0	k__Bacteria;p__Firmicutes;c__Clostridia;o__Clostridiales;f__Ruminococcaceae
8133	38.1803	2.80017e-06	2.87448e-05	0.0480901	26.6364	132.5	120.059	32.6154	0.428571	117.875	0.5	55.6	k__Bacteria;p__Firmicutes;c__Clostridia;o__Clostridiales
1965	38.1343	2.85713e-06	2.92945e-05	0.0490683	0	0	0.0588235	11.1154	1.57143	0.0416667	0.5	0	k__Bacteria;p__Firmicutes;c__Clostridia;o__Clostridiales;f__Ruminococcaceae
15142	36.0783	7.00667e-06	5.94822e-05	0.120332	0.272727	0	0.0588235	7.19231	0.285714	0	0.5	0	k__Bacteria
4931	35.9285	7.47805e-06	6.31096e-05	0.128428	0.818182	0	0.0588235	41.3462	0.285714	0.0833333	0.5	0	k__Bacteria;p__Firmicutes;c__Clostridia;o__Clostridiales;f__Ruminococcaceae
7602	34.5925	1.33392e-05	0.000107401	0.229087	0.0909091	0	0.294118	1.34615	27.5714	0.125	0.5	0	k__Bacteria;p__Firmicutes;c__Clostridia;o__Clostridiales;f__Ruminococcaceae;g__Oscillospira;s__
8362	33.5469	2.09342e-05	0.000161584	0.359524	0.181818	0	0.0588235	1.34615	5.57143	0.125	0.5	0	k__Bacteria
15757	33.3495	2.27877e-05	0.000173167	0.391357	0.363636	0	0.235294	2.76923	0.857143	0	0.5	0	k__Bacteria;p__Firmicutes;c__Clostridia;o__Clostridiales
202	33.2061	2.42351e-05	0.00018263	0.416214	1.18182	0	12.1176	0.307692	0.142857	42.5833	0.5	0	k__Bacteria;p__Firmicutes;c__Clostridia;o__Clostridiales;f__Clostridiaceae
1645	31.9721	4.1102e-05	0.000263489	0.705886	0.181818	0.5	0.176471	41.8846	0.285714	0.125	0.5	0	k__Bacteria;p__Firmicutes;c__Clostridia;o__Clostridiales;f__Lachnospiraceae
11974	31.7408	4.53651e-05	0.000288877	0.779101	2.81818	0	43.9412	22.1154	0.428571	2.375	0.5	1.8	k__Bacteria;p__Firmicutes;c__Bacilli;o__Bacillales;f__Staphylococcaceae;g__Staphylococcus
5044	31.6648	4.68579e-05	0.00029761	0.804737	0	0	0	4.34615	0	0	0.5	0	k__Bacteria;p__Bacteroidetes;c__Bacteroidia;o__Bacteroidales
13897	31.5745	4.86954e-05	0.000300144	0.836295	0	0	0	0	0	0	0.5	0	k__Bacteria
14428	31.5745	4.86954e-05	0.000300144	0.836295	0	0	0	0	0	0	0.5	0	k__Bacteria
185	29.3254	0.000126191	0.000685688	1	0.909091	0	25.8235	0.153846	0.857143	3.16667	0.5	0	k__Bacteria;p__Proteobacteria;c__Alphaproteobacteria;o__Rhizobiales
12676	28.7662	0.000159598	0.000802798	1	0.181818	0	0.0588235	2.57692	0.142857	0	0.5	0	k__Bacteria;p__Firmicutes;c__Clostridia;o__Clostridiales
552	28.5219	0.000176802	0.000879858	1	36.8182	0	16.8235	0.192308	1.14286	19.5833	0.5	0	k__Bacteria;p__Firmicutes;c__Clostridia;o__Clostridiales;f__Lachnospiraceae
9075	28.1082	0.000210184	0.00103134	1	0	0	2.47059	0	0	0.125	0.5	0	k__Bacteria;p__Firmicutes
16731	25.9499	0.000514161	0.0022978	1	1.09091	0	3.88235	42.5385	20.7143	4.125	0.5	0	k__Bacteria;p__Firmicutes;c__Clostridia;o__Clostridiales;f__Lachnospiraceae
5002	25.2574	0.000683059	0.00274856	1	0	0	0.0588235	4.65385	0.142857	0	0.5	0	k__Bacteria
13349	23.4554	0.00141951	0.00532516	1	0	0	0	0	0	0	0.5	0	k__Bacteria;p__Bacteroidetes;c__Bacteroidia;o__Bacteroidales
14717	23.451	0.00142206	0.00532516	1	0	0	0	0	0	0	0.5	0	k__Bacteria
13653	23.4495	0.00142292	0.00532516	1	0	0	0	0	0	0	0.5	0	k__Bacteria
13307	23.4495	0.00142292	0.00532516	1	0	0	0	0	0	0	0.5	0	k__Bacteria
13774	23.4495	0.00142292	0.00532516	1	0	0	0	0	0	0	0.5	0	k__Bacteria
9673	23.4495	0.00142292	0.00532516	1	0	0	0	0	0	0	0.5	0	k__Bacteria
8119	23.4495	0.00142292	0.00532516	1	0	0	0	0	0	0	0.5	0	k__Bacteria
13593	23.4495	0.00142292	0.00532516	1	0	0	0	0	0	0	0.5	0	k__Bacteria
13016	23.4495	0.00142292	0.00532516	1	0	0	0	0	0	0	0.5	0	k__Bacteria
30	21.7771	0.00277518	0.00913919	1	29.8182	0	0.117647	582.962	0.285714	128.417	0.5	0	k__Bacteria;p__Firmicutes;c__Clostridia;o__Clostridiales;f__Clostridiaceae;g__Sarcina;s__
2022	21.3698	0.00325972	0.0105747	1	0	0.5	2.23529	3.07692	0.142857	0.875	0.5	0.4	k__Bacteria;p__Proteobacteria;c__Gammaproteobacteria;o__Xanthomonadales;f__Xanthomonadaceae;g__Stenotrophomonas
1331	20.715	0.00421574	0.0132749	1	0.454545	104	2.41176	0.307692	0.571429	0.125	0.5	0	k__Bacteria;p__Firmicutes;c__Clostridia;o__Clostridiales;f__Ruminococcaceae;g__Anaerofilum;s__
12617	20.5024	0.00458078	0.0143324	1	0	0	0	0.692308	0	0	0.5	0	k__Bacteria
16192	19.4153	0.00698119	0.0209497	1	0	0	0.529412	0.0769231	0	0.5	0.5	0.4	k__Bacteria;p__Proteobacteria
9052	19.2419	0.00746253	0.0222271	1	0	0	0	0	0	0.333333	0.5	0	k__Bacteria;p__Firmicutes;c__Clostridia;o__Clostridiales;f__Peptococcaceae;g__Peptococcus;s__
13829	19.1192	0.00782188	0.0231728	1	0	0	0	1.65385	0	0.0416667	0.5	0	k__Bacteria;p__Firmicutes;c__Clostridia;o__Clostridiales;f__Peptococcaceae;g__Peptococcus;s__
650	18.9813	0.00824611	0.0234862	1	0	0	0.0588235	44.0385	0	0	0.5	0	k__Bacteria;p__Tenericutes;c__Mollicutes;o__RF39;f__;g__;s__
14584	17.2066	0.0161112	0.0417929	1	0	0	0	0.0384615	0	0	0.5	0	k__Bacteria
1281	16.202	0.0233333	0.0587145	1	3.45455	0	0.705882	2.19231	9.85714	24	0.5	0	k__Bacteria;p__Firmicutes;c__Clostridia;o__Clostridiales;f__Lachnospiraceae
13079	15.4837	0.0302759	0.067624	1	0	0	0	0	0	0	0.5	0	k__Bacteria
13923	15.4837	0.0302759	0.067624	1	0	0	0	0	0	0	0.5	0	k__Bacteria
12932	15.4837	0.0302759	0.067624	1	0	0	0	0	0	0	0.5	0	k__Bacteria
11326	15.4837	0.0302759	0.067624	1	0	0	0	0	0	0	0.5	0	k__Bacteria;p__Bacteroidetes;c__Bacteroidia;o__Bacteroidales
9698	15.4837	0.0302759	0.067624	1	0	0	0	0	0	0	0.5	0	k__Bacteria
13036	15.4837	0.0302759	0.067624	1	0	0	0	0	0	0	0.5	0	k__Bacteria;p__Bacteroidetes;c__Bacteroidia;o__Bacteroidales
13922	15.4822	0.0302918	0.067624	1	0	0	0	0	0	0	0.5	0	k__Bacteria;p__Firmicutes;c__Clostridia;o__Clostridiales
13381	15.4822	0.0302918	0.067624	1	0	0	0	0	0	0	0.5	0	k__Bacteria
9695	15.4822	0.0302918	0.067624	1	0	0	0	0	0	0	0.5	0	k__Bacteria;p__Bacteroidetes
13681	15.4822	0.0302918	0.067624	1	0	0	0	0	0	0	0.5	0	k__Bacteria
9450	15.4822	0.0302918	0.067624	1	0	0	0	0	0	0	0.5	0	k__Bacteria
14219	15.4822	0.0302918	0.067624	1	0	0	0	0	0	0	0.5	0	k__Bacteria;p__Firmicutes;c__Clostridia;o__Clostridiales;f__Lachnospiraceae
9030	15.4822	0.0302918	0.067624	1	0	0	0	0	0	0	0.5	0	k__Bacteria
7590	15.4822	0.0302918	0.067624	1	0	0	0	0	0	0	0.5	0	k__Bacteria
9804	15.1197	0.0344948	0.075931	1	0	0	0	0.0384615	0.285714	0	0.5	0	k__Bacteria;p__Bacteroidetes;c__Bacteroidia;o__Bacteroidales;f__Bacteroidaceae;g__Bacteroides
10409	14.9214	0.0370199	0.0810117	1	0	0	0.0588235	0.615385	0	0	0.5	0	k__Bacteria
11164	14.1726	0.0481954	0.103554	1	0	0	0.0588235	0.230769	0	0	0.5	0	k__Bacteria;p__Firmicutes;c__Clostridia;o__Clostridiales;f__Lachnospiraceae
13817	13.4638	0.0615818	0.128536	1	0	0	0.0588235	0.0384615	0	0	0.5	0	k__Bacteria;p__Firmicutes;c__Clostridia;o__Clostridiales;f__Lachnospiraceae
9523	12.7695	0.0779272	0.159191	1	0	0	0.117647	0.0384615	0	0.125	0.5	3	k__Bacteria;p__Firmicutes;c__Clostridia;o__Clostridiales;f__Clostridiaceae
14735	12.7361	0.0788054	0.160794	1	0.0909091	0	1	0.153846	0	0	0.5	0	k__Bacteria;p__Firmicutes;c__Clostridia;o__Clostridiales;f__Lachnospiraceae
13779	12.6138	0.0820954	0.16709	1	0.363636	0	0	1.19231	0	0	0.5	0	k__Bacteria;p__Firmicutes;c__Clostridia;o__Clostridiales;f__Clostridiaceae
6107	12.0059	0.100365	0.186544	1	0	0	0.529412	0.0384615	0.428571	0.0833333	0.5	0	k__Bacteria;p__Tenericutes;c__Mollicutes
13317	10.951	0.140772	0.254646	1	0	0	0.0588235	0	0	0	0.5	0	k__Bacteria
8655	10.514	0.161268	0.289406	1	10.0909	0	50.1765	0.230769	0.428571	8.58333	0.5	0	k__Bacteria;p__Fusobacteria;c__Fusobacteria;o__Fusobacteriales;f__Fusobacteriaceae;g__;s__
10466	10.2587	0.174382	0.306786	1	0	0	0	0.0384615	0	0	0.5	0	k__Bacteria;p__Firmicutes;c__Clostridia;o__Clostridiales;f__Peptostreptococcaceae
13189	10.2587	0.174382	0.306786	1	0	0	0	0.0384615	0	0	0.5	0	k__Bacteria;p__Firmicutes
9779	8.30546	0.306431	0.466794	1	0.363636	0	0.0588235	0.0769231	0	0	0.5	0	k__Bacteria;p__Firmicutes
12857	7.66667	0.362902	0.53682	1	0	0	0	0	0	0	0.5	0	k__Bacteria
13361	7.66667	0.362902	0.53682	1	0	0	0	0	0	0	0.5	0	k__Bacteria;p__Proteobacteria;c__Gammaproteobacteria;o__Pasteurellales;f__Pasteurellaceae
3564	7.66667	0.362902	0.53682	1	0	0	0	0	0	0	0.5	0	k__Bacteria;p__Proteobacteria;c__Deltaproteobacteria;o__PB19;f__;g__;s__
8708	7.66667	0.362902	0.53682	1	0	0	0	0	0	0	0.5	0	k__Bacteria;p__Tenericutes;c__Mollicutes
9972	7.66667	0.362902	0.53682	1	0	0	0	0	0	0	0.5	0	k__Bacteria
9438	7.66667	0.362902	0.53682	1	0	0	0	0	0	0	0.5	0	k__Bacteria;p__Proteobacteria
13749	7.66667	0.362902	0.53682	1	0	0	0	0	0	0	0.5	0	k__Bacteria
9950	4.66255	0.701066	0.840027	1	0.0909091	0	0	0.115385	0	0	0.5	0	k__Bacteria
1170	4.58637	0.710294	0.850372	1	0	0	0	0	0	0.0416667	0.5	0	k__Bacteria;p__Proteobacteria;c__Gammaproteobacteria
15731	4.28747	0.746134	0.885965	1	0.181818	0	0.0588235	0.0769231	0	0.0416667	0.5	0	k__Bacteria;p__Firmicutes;c__Clostridia;o__Clostridiales;f__Peptostreptococcaceae;g__Peptostreptococcus;s__anaerobius
8192	58.8638	2.54398e-10	1.54383e-08	4.36903e-06	0.454545	0	0.0588235	33.5	0.142857	0	0.416667	0	k__Bacteria;p__Firmicutes;c__Clostridia
8020	44.8008	1.49493e-07	2.67897e-06	0.0025674	0.0909091	0	0	11.4615	1.57143	0	0.416667	0	k__Bacteria;p__Firmicutes;c__Clostridia;o__Clostridiales
1249	40.4097	1.05073e-06	1.37556e-05	0.0180453	0.454545	0	4.17647	1.03846	0	2	0.416667	0	k__Bacteria;p__Bacteroidetes;c__Flavobacteriia;o__Flavobacteriales
1282	40.0869	1.21147e-06	1.46934e-05	0.0208058	35.6364	24	56.1176	0.615385	25.2857	10	0.416667	0.8	k__Bacteria;p__Proteobacteria;c__Gammaproteobacteria;o__Enterobacteriales;f__Enterobacteriaceae
3947	39.9374	1.29401e-06	1.48733e-05	0.0222234	0.272727	0	0	12.5769	0	0	0.416667	0	k__Bacteria;p__Firmicutes;c__Clostridia;o__Clostridiales
16245	36.4967	5.84097e-06	5.28534e-05	0.100313	3.27273	0	5.47059	35.3462	0.571429	1.08333	0.416667	0	k__Bacteria;p__Firmicutes;c__Clostridia;o__Clostridiales;f__Lachnospiraceae
1197	36.2278	6.56598e-06	5.61379e-05	0.112764	13.4545	0	0	26.1154	0.571429	0.5	0.416667	0	k__Bacteria;p__Firmicutes;c__Clostridia;o__Clostridiales;f__Ruminococcaceae;g__Ruminococcus;s__
16650	35.8982	7.57719e-06	6.38208e-05	0.130131	2.36364	0	1.05882	9.30769	2.28571	0.375	0.416667	0	k__Bacteria;p__Firmicutes;c__Clostridia;o__Clostridiales;f__Ruminococcaceae
13453	34.6704	1.28976e-05	0.000104139	0.221503	0	1	0	0	0	0	0.416667	0	k__Bacteria;p__Firmicutes;c__Clostridia;o__Clostridiales;f__Clostridiaceae
10854	33.9357	1.77081e-05	0.000138994	0.30412	0	0	1.70588	0.384615	0	0.125	0.416667	0	k__Bacteria;p__Firmicutes
13062	33.7395	1.92694e-05	0.000149947	0.330933	0.0909091	0	0	0.846154	0	0	0.416667	0	k__Bacteria
8552	33.4079	2.22231e-05	0.000169551	0.381659	0.727273	0	3.29412	0.115385	0.285714	65.5	0.416667	0	k__Bacteria;p__Firmicutes;c__Bacilli;o__Lactobacillales
253	32.9215	2.7383e-05	0.000197105	0.470275	23.4545	191.5	22.8235	0	0.142857	74.5417	0.416667	0	k__Bacteria;p__Bacteroidetes;c__Bacteroidia;o__Bacteroidales;f__[Paraprevotellaceae];g__[Prevotella];s__
8806	32.2259	3.68808e-05	0.000239739	0.633391	0.181818	0	0	14.8077	0	0.0416667	0.416667	0	k__Bacteria
17144	32.1088	3.87721e-05	0.000250234	0.665872	0	0	0	2.11538	0.714286	0	0.416667	0	k__Bacteria;p__Firmicutes;c__Clostridia;o__Clostridiales;f__Ruminococcaceae;g__Ruminococcus
91	31.9796	4.09712e-05	0.000262944	0.703639	0.636364	0	6.29412	0.769231	3.14286	6	0.416667	0.2	k__Bacteria;p__Actinobacteria;c__Actinobacteria;o__Actinomycetales;f__Micrococcaceae;g__Arthrobacter;s__
13804	31.5776	4.86325e-05	0.000300144	0.835215	0	0	0	0	0	0	0.416667	0	k__Bacteria
8515	30.2334	8.60405e-05	0.000503119	1	0.181818	0	1.29412	12.4615	0.142857	0.25	0.416667	0	k__Bacteria;p__Firmicutes
8165	27.3621	0.000286779	0.00137267	1	0	0	0	2.84615	0	0	0.416667	0	k__Bacteria;p__Firmicutes
8156	26.6203	0.000389996	0.00181553	1	0.0909091	0	0	15.0769	0	0.0416667	0.416667	0	k__Bacteria
10322	26.3948	0.000428048	0.00195617	1	0	1	0	0	0	0	0.416667	0	k__Bacteria;p__Fusobacteria;c__Fusobacteria;o__Fusobacteriales;f__Fusobacteriaceae
8238	25.4102	0.000641625	0.00260072	1	0	0	0	0.0769231	0	0	0.416667	0.2	k__Bacteria;p__Bacteroidetes;c__Sphingobacteriia;o__Sphingobacteriales;f__Chitinophagaceae
13140	24.539	0.000915581	0.00359821	1	0.818182	0	1.35294	2.84615	0.428571	0.25	0.416667	0	k__Bacteria;p__Firmicutes;c__Clostridia;o__Clostridiales;f__Ruminococcaceae;g__;s__
13452	23.972	0.00115231	0.00445717	1	6.54545	0	0	21.0769	0.428571	0	0.416667	26.2	k__Bacteria;p__Firmicutes;c__Clostridia;o__Clostridiales;f__Ruminococcaceae
8136	23.451	0.00142206	0.00532516	1	0	0	0	0	0	0	0.416667	0	k__Bacteria;p__Proteobacteria;c__Alphaproteobacteria
13964	23.451	0.00142206	0.00532516	1	0	0	0	0	0	0	0.416667	0	k__Bacteria
9827	23.451	0.00142206	0.00532516	1	0	0	0	0	0	0	0.416667	0	k__Bacteria
13813	23.451	0.00142206	0.00532516	1	0	0	0	0	0	0	0.416667	0	k__Bacteria
13666	23.451	0.00142206	0.00532516	1	0	0	0	0	0	0	0.416667	0	k__Bacteria;p__Bacteroidetes;c__Bacteroidia;o__Bacteroidales
13312	23.451	0.00142206	0.00532516	1	0	0	0	0	0	0	0.416667	0	k__Bacteria
9210	23.451	0.00142206	0.00532516	1	0	0	0	0	0	0	0.416667	0	k__Bacteria;p__Tenericutes;c__Mollicutes;o__Anaeroplasmatales;f__Anaeroplasmataceae;g__RFN20;s__
10457	22.9906	0.00171107	0.00629654	1	0	0	0.941176	0.0769231	0	0.166667	0.416667	0	k__Bacteria
16021	22.563	0.00203032	0.00735626	1	0	0	1.29412	0.0384615	0	0.0416667	0.416667	0	k__Bacteria
1977	22.1972	0.00234895	0.00789139	1	0.181818	0	0.0588235	18.2308	0.142857	0.0416667	0.416667	0	k__Bacteria;p__Firmicutes;c__Clostridia;o__Clostridiales;f__Lachnospiraceae
10414	20.4006	0.00476637	0.0148616	1	9.18182	0	0	1.38462	3.28571	0.0416667	0.416667	0	k__Bacteria;p__Firmicutes;c__Clostridia;o__Clostridiales;f__Ruminococcaceae
5952	17.7791	0.0130072	0.0343406	1	1	0	1.47059	2.07692	2.71429	0.791667	0.416667	0	k__Bacteria;p__Firmicutes;c__Clostridia
8184	17.2075	0.0161062	0.0417929	1	0	0	0	0.0384615	0	0	0.416667	0	k__Bacteria;p__Proteobacteria
12902	17.2075	0.0161062	0.0417929	1	0	0	0	0.0384615	0	0	0.416667	0	k__Bacteria;p__Firmicutes;c__Clostridia;o__Clostridiales;f__Ruminococcaceae
11450	17.0993	0.0167669	0.0433667	1	0	0	0	0.0384615	0	0	0.416667	0	k__Archaea;p__Euryarchaeota;c__Thermoplasmata;o__E2;f__WCHD3-02;g__;s__
15160	17.006	0.0173573	0.0446842	1	0	0	0	1.30769	0.142857	0	0.416667	0	k__Bacteria;p__Firmicutes;c__Clostridia;o__Clostridiales;f__Lachnospiraceae
4679	15.6056	0.0289744	0.066291	1	0	0	0	9.76923	0	0.416667	0.416667	0	k__Bacteria;p__Firmicutes;c__Erysipelotrichi;o__Erysipelotrichales;f__;g__;s__
11136	15.4822	0.0302918	0.067624	1	0	0	0	0	0	0	0.416667	0	k__Bacteria;p__Bacteroidetes;c__Bacteroidia;o__Bacteroidales;f__Bacteroidaceae;g__Bacteroides
13304	15.4822	0.0302918	0.067624	1	0	0	0	0	0	0	0.416667	0	k__Bacteria
13710	15.4822	0.0302918	0.067624	1	0	0	0	0	0	0	0.416667	0	k__Bacteria
12853	15.4822	0.0302918	0.067624	1	0	0	0	0	0	0	0.416667	0	k__Bacteria
9364	15.4822	0.0302918	0.067624	1	0	0	0	0	0	0	0.416667	0	k__Bacteria
14560	15.4822	0.0302918	0.067624	1	0	0	0	0	0	0	0.416667	0	k__Bacteria
14002	15.4822	0.0302918	0.067624	1	0	0	0	0	0	0	0.416667	0	k__Bacteria;p__Firmicutes
13622	15.4822	0.0302918	0.067624	1	0	0	0	0	0	0	0.416667	0	k__Bacteria
9160	15.4822	0.0302918	0.067624	1	0	0	0	0	0	0	0.416667	0	k__Bacteria
13126	15.4822	0.0302918	0.067624	1	0	0	0	0	0	0	0.416667	0	k__Bacteria;p__Firmicutes;c__Clostridia;o__Clostridiales;f__Ruminococcaceae
12988	15.4822	0.0302918	0.067624	1	0	0	0	0	0	0	0.416667	0	k__Bacteria
11394	15.4822	0.0302918	0.067624	1	0	0	0	0	0	0	0.416667	0	k__Bacteria;p__Bacteroidetes;c__Bacteroidia;o__Bacteroidales
13240	15.4822	0.0302918	0.067624	1	0	0	0	0	0	0	0.416667	0	k__Bacteria;p__Firmicutes;c__Clostridia;o__Clostridiales
12904	15.4822	0.0302918	0.067624	1	0	0	0	0	0	0	0.416667	0	k__Bacteria
10726	15.4822	0.0302918	0.067624	1	0	0	0	0	0	0	0.416667	0	k__Bacteria
10724	15.416	0.0310218	0.0691547	1	0	0	0	15.7308	0	0.0833333	0.416667	0.2	k__Bacteria
13792	15.3998	0.0312022	0.0695208	1	0	0	0	0.846154	0	0	0.416667	0	k__Bacteria
3073	15.2404	0.0330381	0.0730992	1	0.636364	0	0.0588235	2.30769	0	0.166667	0.416667	0	k__Bacteria
12084	15.205	0.0334593	0.0738979	1	0.181818	0.5	0.529412	0.153846	1.14286	0.458333	0.416667	0.4	k__Bacteria
1353	14.8632	0.0377941	0.0825797	1	0.181818	21.5	1	37.7308	0	29.5	0.416667	0	k__Bacteria;p__Firmicutes;c__Clostridia;o__Clostridiales;f__Clostridiaceae;g__Clostridium;s__butyricum
16867	14.1811	0.0480533	0.103287	1	0.181818	0	0.352941	0	0.571429	0.333333	0.416667	0.2	k__Bacteria
4978	12.9865	0.0724381	0.149113	1	0	0	0	1.03846	0	0	0.416667	0	k__Bacteria
15828	12.4215	0.0875221	0.168521	1	0.272727	0	0.352941	0.230769	0	13.8333	0.416667	0	k__Bacteria;p__Bacteroidetes;c__Bacteroidia;o__Bacteroidales;f__[Paraprevotellaceae];g__[Prevotella];s__
4549	12.2405	0.0929228	0.174372	1	0	0	0	5.19231	0	0.0416667	0.416667	0	k__Bacteria
13142	11.7042	0.110717	0.204524	1	0	1.5	2.58824	2.19231	0	0.0833333	0.416667	0.4	k__Bacteria;p__Proteobacteria;c__Betaproteobacteria;o__Burkholderiales
8207	10.9478	0.140911	0.254818	1	0	0	0	2.46154	0	0	0.416667	0	k__Bacteria;p__Proteobacteria
4430	10.5308	0.160434	0.287969	1	0.363636	0	0	1.03846	0	0	0.416667	0	k__Bacteria
8183	10.258	0.174417	0.306815	1	0	0	0	0.0384615	0	0	0.416667	0	k__Bacteria;p__Bacteroidetes;c__Flavobacteriia;o__Flavobacteriales;f__Flavobacteriaceae
13207	10.1703	0.179125	0.312282	1	0	0	0	0.0769231	0	0	0.416667	0	k__Bacteria;p__Bacteroidetes
13162	10.0208	0.187399	0.324467	1	0.363636	0	0.176471	0.653846	0	0	0.416667	0	k__Bacteria;p__Firmicutes;c__Clostridia;o__Clostridiales
1718	9.35	0.228495	0.376124	1	0	0	0.176471	11.8462	0	0.625	0.416667	0	k__Bacteria;p__Firmicutes;c__Clostridia;o__Clostridiales;f__Ruminococcaceae
6590	8.74242	0.271682	0.4205	1	0	0	0	0.615385	0	0	0.416667	0	k__Bacteria
10365	8.74242	0.271682	0.4205	1	0	0	0	32.1538	0	0	0.416667	0	k__Bacteria;p__Bacteroidetes;c__Bacteroidia;o__Bacteroidales;f__Bacteroidaceae;g__Bacteroides
13588	8.03832	0.329227	0.49891	1	0	0	0.176471	0.0384615	0	0	0.416667	0	k__Bacteria;p__Firmicutes
10537	7.79834	0.350712	0.527835	1	0	0	0	0.0769231	0	0.625	0.416667	0	k__Bacteria;p__Firmicutes;c__Clostridia
10909	7.66667	0.362902	0.53682	1	0	0	0	0	0	0	0.416667	0	k__Bacteria
14505	7.66667	0.362902	0.53682	1	0	0	0	0	0	0	0.416667	0	k__Bacteria;p__Proteobacteria
9138	7.66667	0.362902	0.53682	1	0	0	0	0	0	0	0.416667	0	k__Bacteria;p__Bacteroidetes
13037	7.66667	0.362902	0.53682	1	0	0	0	0	0	0	0.416667	0	k__Bacteria;p__Bacteroidetes;c__Bacteroidia;o__Bacteroidales
8538	7.60555	0.368656	0.543786	1	0.818182	0	1.23529	0.461538	0.714286	0.0833333	0.416667	0	k__Bacteria;p__Firmicutes;c__Clostridia;o__Clostridiales
8889	7.39492	0.38895	0.567964	1	0	0	0	0.653846	0	0	0.416667	0	k__Bacteria
10055	7.21427	0.406916	0.590634	1	0	0	0	0.0384615	0	0.0416667	0.416667	0	k__Bacteria
16277	6.68694	0.462186	0.64612	1	0.636364	0	0.411765	0.153846	0	0.75	0.416667	0	k__Bacteria
474	6.4032	0.493535	0.675209	1	0.272727	0.5	0.352941	0.192308	0	2.83333	0.416667	0.6	k__Bacteria;p__Proteobacteria;c__Gammaproteobacteria;o__Enterobacteriales;f__Enterobacteriaceae;g__Morganella
10934	6.09355	0.52887	0.675209	1	0.0909091	0	0.588235	1.03846	0.571429	0.333333	0.416667	0	k__Bacteria;p__Firmicutes;c__Clostridia;o__Clostridiales;f__Lachnospiraceae
10380	6.01953	0.537471	0.680265	1	3.90909	0	0.176471	0.230769	0	0.0416667	0.416667	0	k__Bacteria
13152	5.46995	0.602811	0.753032	1	0	0	0.0588235	0	0	0	0.416667	0	k__Bacteria
16255	49.3261	1.95847e-08	4.8959e-07	0.000336348	0.0909091	0	0.117647	2.84615	0	0	0.333333	0	k__Bacteria
10975	42.945	3.41817e-07	5.21321e-06	0.00587036	0.272727	0	0.235294	5.23077	0.857143	0	0.333333	0	k__Bacteria;p__Firmicutes;c__Clostridia;o__Clostridiales;f__Ruminococcaceae
11809	42.7754	3.68579e-07	5.56237e-06	0.00632997	0	0	0.117647	3.19231	0.142857	0	0.333333	0	k__Bacteria;p__Firmicutes;c__Clostridia;o__Clostridiales
6398	37.6415	3.54473e-06	3.52299e-05	0.0608772	0.363636	0	0.0588235	15.7692	32	0.25	0.333333	0	k__Bacteria;p__Firmicutes;c__Clostridia;o__Clostridiales;f__Ruminococcaceae
6919	37.4404	3.87039e-06	3.82672e-05	0.0664701	48.2727	204.5	41.6471	199.769	17.4286	102.958	0.333333	0	k__Bacteria;p__Firmicutes;c__Clostridia;o__Clostridiales;f__Ruminococcaceae;g__;s__
8802	36.576	5.64278e-06	5.26394e-05	0.0969092	0.636364	0	10.1765	27.4231	0.428571	1.79167	0.333333	0	k__Bacteria
486	30.6015	7.36244e-05	0.000437669	1	3	0	0.176471	215	4.28571	0.416667	0.333333	0	k__Bacteria;p__Firmicutes;c__Clostridia;o__Clostridiales
3680	29.9831	9.56401e-05	0.000556787	1	0.363636	0	0	1.42308	6.28571	0	0.333333	0	k__Bacteria;p__Lentisphaerae;c__[Lentisphaeria];o__Victivallales;f__Victivallaceae;g__;s__
2397	28.6948	0.000164446	0.000825063	1	0	0	0	10.2692	0.142857	0.0416667	0.333333	0	k__Bacteria;p__Firmicutes;c__Clostridia;o__Clostridiales
1821	27.6482	0.000254616	0.00122969	1	2.36364	0	0.0588235	16.1923	6	0.375	0.333333	0	k__Bacteria
16174	25.7321	0.000562295	0.00234532	1	0	0	0.0588235	1.73077	0.285714	0	0.333333	0	k__Bacteria;p__Firmicutes;c__Clostridia;o__Clostridiales;f__Ruminococcaceae
14596	25.6432	0.000583196	0.00239098	1	0.181818	0	0.176471	1.5	0	0.0833333	0.333333	0	k__Bacteria;p__Firmicutes;c__Clostridia;o__Clostridiales;f__Ruminococcaceae
16572	25.5796	0.000598609	0.00244657	1	0	0	0.0588235	1.92308	0	0	0.333333	0	k__Bacteria
8643	24.3199	0.00100082	0.00390726	1	0	0	0	2.61538	0	0	0.333333	0	k__Bacteria;p__Bacteroidetes;c__Bacteroidia;o__Bacteroidales
13678	23.451	0.00142206	0.00532516	1	0	0	0	0	0	0	0.333333	0	k__Bacteria;p__Bacteroidetes;c__Bacteroidia;o__Bacteroidales;f__Bacteroidaceae
13973	23.451	0.00142206	0.00532516	1	0	0	0	0	0	0	0.333333	0	k__Bacteria
13790	23.451	0.00142206	0.00532516	1	0	0	0	0	0	0	0.333333	0	k__Bacteria
13086	23.451	0.00142206	0.00532516	1	0	0	0	0	0	0	0.333333	0	k__Bacteria
12860	23.451	0.00142206	0.00532516	1	0	0	0	0	0	0	0.333333	0	k__Bacteria;p__Bacteroidetes;c__Bacteroidia;o__Bacteroidales
14151	23.451	0.00142206	0.00532516	1	0	0	0	0	0	0	0.333333	0	k__Bacteria
13720	23.451	0.00142206	0.00532516	1	0	0	0	0	0	0	0.333333	0	k__Bacteria;p__Proteobacteria;c__Gammaproteobacteria;o__Xanthomonadales;f__Xanthomonadaceae
14590	23.451	0.00142206	0.00532516	1	0	0	0	0	0	0	0.333333	0	k__Bacteria;p__Bacteroidetes;c__Bacteroidia;o__Bacteroidales
13030	23.451	0.00142206	0.00532516	1	0	0	0	0	0	0	0.333333	0	k__Bacteria
10741	23.0397	0.0016777	0.006187	1	0.363636	0	0.0588235	1.15385	0.142857	0.208333	0.333333	0	k__Bacteria;p__Firmicutes;c__Clostridia;o__Clostridiales;f__Lachnospiraceae
14805	22.7731	0.00186678	0.00682276	1	8.09091	0	2.58824	0	2.85714	0.0833333	0.333333	0	k__Bacteria;p__Firmicutes
10540	21.7286	0.00282894	0.00928952	1	0.181818	0	0	1.80769	2.42857	0	0.333333	0	k__Bacteria;p__Firmicutes;c__Clostridia
13117	21.5497	0.00303634	0.00993069	1	0	0	0	0.730769	0	0	0.333333	0	k__Bacteria
7370	21.363	0.00326846	0.010595	1	0.363636	1.5	1.64706	19.5385	0	3.25	0.333333	0	k__Bacteria;p__Firmicutes;c__Clostridia;o__Clostridiales;f__Lachnospiraceae
5256	21.1436	0.00356336	0.011458	1	0	0	0	6.61538	0	0	0.333333	0	k__Bacteria
9432	20.8461	0.00400477	0.0126569	1	0.272727	0	0.294118	2.26923	0.571429	0.25	0.333333	0	k__Bacteria;p__Firmicutes;c__Clostridia;o__Clostridiales;f__Veillonellaceae;g__Phascolarctobacterium;s__
6958	20.4277	0.00471621	0.0147266	1	0	0.5	0.411765	0.346154	0	0	0.333333	0.8	k__Bacteria;p__Proteobacteria;c__Gammaproteobacteria;o__Xanthomonadales;f__Xanthomonadaceae
10973	20.0656	0.00542976	0.0167536	1	0	0	0	0.153846	0	0	0.333333	0	k__Bacteria;p__Proteobacteria;c__Alphaproteobacteria;o__Rhodospirillales;f__Rhodospirillaceae;g__Telmatospirillum;s__
16838	19.6965	0.00626404	0.0189499	1	0.0909091	0	0.705882	0.0384615	0.857143	0.416667	0.333333	0.2	Unclassified
8161	19.0401	0.00806265	0.0234862	1	0	0	0	0	0	0.166667	0.333333	0.2	k__Bacteria;p__Bacteroidetes;c__Flavobacteriia;o__Flavobacteriales;f__Flavobacteriaceae;g__Elizabethkingia;s__meningoseptica
13843	18.4766	0.00999517	0.0270156	1	0.0909091	0	0	0	0	0	0.333333	0	k__Bacteria
13114	18.2002	0.0110985	0.0297355	1	0	0	0	0.230769	0	0	0.333333	0	k__Bacteria;p__Proteobacteria;c__Deltaproteobacteria;o__Syntrophobacterales;f__Desulfobacteraceae;g__Desulfococcus;s__
7267	18.0848	0.0115934	0.0308882	1	0	0	0	1.53846	0	0	0.333333	0	k__Bacteria;p__Firmicutes;c__Clostridia;o__Clostridiales;f__Ruminococcaceae;g__Ruminococcus
3605	18.0737	0.0116418	0.0309787	1	0.272727	0	0.117647	485	0.285714	0.708333	0.333333	0	k__Bacteria;p__Firmicutes;c__Bacilli
1369	17.4554	0.0146843	0.0384853	1	0.181818	0	5.82353	0.346154	0.142857	0.833333	0.333333	2.8	k__Bacteria;p__Actinobacteria;c__Actinobacteria;o__Actinomycetales;f__Mycobacteriaceae;g__Mycobacterium;s__
7802	17.2929	0.0156019	0.0406225	1	0	0	0.647059	3.30769	0	0	0.333333	0	k__Bacteria;p__Firmicutes;c__Clostridia;o__Clostridiales;f__Lachnospiraceae
2153	17.2443	0.015887	0.0413087	1	0.818182	0	0.294118	12.1154	0	0.0833333	0.333333	0	k__Bacteria
13028	17.0993	0.0167669	0.0433667	1	0	0	0	0.0384615	0	0	0.333333	0	k__Bacteria
8145	16.8263	0.018551	0.047594	1	0.272727	0.5	3.94118	6.53846	0.428571	0	0.333333	0	k__Bacteria;p__Firmicutes;c__Clostridia;o__Clostridiales;f__Lachnospiraceae
13456	16.1423	0.0238476	0.0597872	1	0.181818	0	0	0.5	0	0	0.333333	0	k__Bacteria;p__Firmicutes;c__Clostridia
9147	15.9594	0.0254903	0.0633989	1	0	0	0	0.0769231	0	0	0.333333	0.2	k__Bacteria;p__Proteobacteria;c__Gammaproteobacteria;o__Xanthomonadales;f__Xanthomonadaceae
4291	15.5153	0.0299335	0.067624	1	0	0	0	2.84615	0	0	0.333333	0	k__Bacteria;p__Firmicutes;c__Clostridia;o__Clostridiales
13401	15.4837	0.0302759	0.067624	1	0	0	0	0	0	0	0.333333	0	k__Bacteria
13483	15.4837	0.0302759	0.067624	1	0	0	0	0	0	0	0.333333	0	k__Bacteria
10626	15.4837	0.0302759	0.067624	1	0	0	0	0	0	0	0.333333	0	k__Bacteria
12919	15.4837	0.0302759	0.067624	1	0	0	0	0	0	0	0.333333	0	k__Bacteria
13799	15.4837	0.0302759	0.067624	1	0	0	0	0	0	0	0.333333	0	k__Bacteria;p__Firmicutes;c__Clostridia;o__Clostridiales
9080	15.4837	0.0302759	0.067624	1	0	0	0	0	0	0	0.333333	0	k__Bacteria
13310	15.4837	0.0302759	0.067624	1	0	0	0	0	0	0	0.333333	0	k__Bacteria
13104	15.4837	0.0302759	0.067624	1	0	0	0	0	0	0	0.333333	0	k__Bacteria
12900	15.4837	0.0302759	0.067624	1	0	0	0	0	0	0	0.333333	0	k__Bacteria
14598	15.4837	0.0302759	0.067624	1	0	0	0	0	0	0	0.333333	0	k__Bacteria
11541	15.4822	0.0302918	0.067624	1	0	0	0	0	0	0	0.333333	0	k__Bacteria
14620	15.4822	0.0302918	0.067624	1	0	0	0	0	0	0	0.333333	0	Unclassified
10663	15.4822	0.0302918	0.067624	1	0	0	0	0	0	0	0.333333	0	k__Bacteria
10668	15.4822	0.0302918	0.067624	1	0	0	0	0	0	0	0.333333	0	k__Bacteria
10141	15.4822	0.0302918	0.067624	1	0	0	0	0	0	0	0.333333	0	k__Bacteria
11590	15.4822	0.0302918	0.067624	1	0	0	0	0	0	0	0.333333	0	k__Bacteria;p__Bacteroidetes
13274	15.4822	0.0302918	0.067624	1	0	0	0	0	0	0	0.333333	0	k__Bacteria;p__Firmicutes
13507	15.4822	0.0302918	0.067624	1	0	0	0	0	0	0	0.333333	0	k__Bacteria
14193	15.4822	0.0302918	0.067624	1	0	0	0	0	0	0	0.333333	0	k__Bacteria
12986	15.4822	0.0302918	0.067624	1	0	0	0	0	0	0	0.333333	0	k__Bacteria;p__Cyanobacteria;c__Synechococcophycideae;o__Synechococcales;f__Synechococcaceae;g__Prochlorococcus;s__marinus
10820	15.4822	0.0302918	0.067624	1	0	0	0	0	0	0	0.333333	0	k__Bacteria
247	15.3492	0.0317747	0.0706224	1	0.363636	0	0.352941	105.923	3.57143	0.333333	0.333333	0	k__Bacteria
6857	14.2194	0.0474143	0.102106	1	2.45455	0	2.05882	2.46154	5.14286	0.958333	0.333333	0	k__Bacteria;p__Bacteroidetes;c__Bacteroidia;o__Bacteroidales
5222	13.9239	0.0525515	0.1121	1	0	0	0	0.769231	0	0	0.333333	0	k__Bacteria;p__Firmicutes;c__Clostridia;o__Clostridiales;f__Ruminococcaceae
15613	13.8818	0.0533242	0.113579	1	0.454545	0	0	2.03846	0	0	0.333333	0	k__Bacteria;p__Firmicutes
87	13.6052	0.058666	0.122959	1	0	0	0	275.654	0	0	0.333333	0	k__Bacteria;p__Firmicutes;c__Clostridia;o__Clostridiales;f__Ruminococcaceae;g__Ruminococcus
11711	13.2146	0.0670492	0.138919	1	0.0909091	0	0	52.9615	0	0	0.333333	0	k__Bacteria
13871	12.9761	0.0726921	0.149582	1	0	0	0	0	0	0	0.333333	1.2	k__Bacteria;p__Proteobacteria;c__Gammaproteobacteria;o__Alteromonadales
3470	12.8307	0.0763419	0.156194	1	0	0	0	2.88462	0	0	0.333333	0	k__Bacteria
5388	12.2519	0.0925727	0.173772	1	0	0	6.41176	0.192308	0.285714	0	0.333333	0	k__Bacteria;p__Firmicutes;c__Clostridia;o__Clostridiales;f__Ruminococcaceae
11377	11.9887	0.100932	0.187496	1	0.0909091	0	0	0	0	0	0.333333	0	k__Bacteria;p__Bacteroidetes;c__Bacteroidia;o__Bacteroidales
13497	11.7363	0.109573	0.202541	1	0.181818	0.5	0.0588235	0	0	0.0416667	0.333333	0.4	k__Bacteria;p__Firmicutes;c__Clostridia;o__Clostridiales;f__Clostridiaceae
13629	11.144	0.132461	0.240626	1	0	0	0	0.269231	0.142857	0	0.333333	0	k__Bacteria
13313	11.0177	0.137847	0.249803	1	0	0	0	0.153846	0	0	0.333333	0	k__Bacteria
13801	10.6722	0.153571	0.276778	1	0.0909091	0	0	0.0384615	0	0.0416667	0.333333	0	k__Bacteria;p__Firmicutes;c__Clostridia;o__Clostridiales;f__Ruminococcaceae
3866	10.484	0.162762	0.291873	1	0.818182	0	1.35294	42.1154	0	3.16667	0.333333	0	k__Bacteria;p__Firmicutes;c__Clostridia;o__Clostridiales;f__Ruminococcaceae
11935	10.2587	0.174382	0.306786	1	0	0	0	0.0384615	0	0	0.333333	0	k__Bacteria;p__Firmicutes;c__Clostridia;o__Clostridiales
9120	10.1425	0.180638	0.314346	1	0	0	0.117647	0.269231	0	0	0.333333	0	k__Bacteria;p__Firmicutes;c__Clostridia;o__Coriobacteriales;f__Coriobacteriaceae
13316	9.79819	0.200301	0.344998	1	0	0	0	0.230769	0	0	0.333333	0	k__Bacteria;p__Firmicutes;c__Clostridia;o__Clostridiales;f__Ruminococcaceae
13427	9.58604	0.213271	0.365979	1	0	0	0	0.153846	0	0	0.333333	0	k__Bacteria;p__Firmicutes;c__Clostridia;o__Clostridiales
4221	9.30971	0.231178	0.376124	1	1.72727	0	0.705882	3.5	0	0.333333	0.333333	0	k__Bacteria;p__Firmicutes;c__Clostridia;o__Clostridiales;f__Ruminococcaceae
31	9.30102	0.23176	0.376124	1	6.45455	7457.5	63.7647	2.07692	0	0.333333	0.333333	0.2	k__Bacteria
13737	9.11286	0.244655	0.382229	1	0	0	0	0.0769231	0	0	0.333333	0	k__Bacteria;p__Bacteroidetes
482	8.6153	0.281468	0.434824	1	0	0	0.176471	0.115385	0.571429	4.04167	0.333333	0	k__Bacteria;p__Bacteroidetes;c__Flavobacteriia;o__Flavobacteriales;f__Flavobacteriaceae
9755	7.66667	0.362902	0.53682	1	0	0	0	0	0	0	0.333333	0	k__Bacteria
12839	7.66667	0.362902	0.53682	1	0	0	0	0	0	0	0.333333	0	k__Bacteria
13759	7.66667	0.362902	0.53682	1	0	0	0	0	0	0	0.333333	0	k__Bacteria
13758	7.66667	0.362902	0.53682	1	0	0	0	0	0	0	0.333333	0	k__Bacteria
9444	7.66667	0.362902	0.53682	1	0	0	0	0	0	0	0.333333	0	k__Bacteria
13192	7.66667	0.362902	0.53682	1	0	0	0	0	0	0	0.333333	0	k__Bacteria
13254	7.66667	0.362902	0.53682	1	0	0	0	0	0	0	0.333333	0	k__Bacteria;p__Firmicutes
12911	7.66667	0.362902	0.53682	1	0	0	0	0	0	0	0.333333	0	k__Bacteria
9028	7.66667	0.362902	0.53682	1	0	0	0	0	0	0	0.333333	0	k__Bacteria
10284	7.66667	0.362902	0.53682	1	0	0	0	0	0	0	0.333333	0	k__Bacteria
9163	7.66667	0.362902	0.53682	1	0	0	0	0	0	0	0.333333	0	k__Bacteria;p__Bacteroidetes;c__Bacteroidia;o__Bacteroidales
13600	7.66667	0.362902	0.53682	1	0	0	0	0	0	0	0.333333	0	k__Bacteria
12848	7.66667	0.362902	0.53682	1	0	0	0	0	0	0	0.333333	0	k__Bacteria;p__Firmicutes;c__Clostridia;o__Clostridiales;f__Ruminococcaceae
13121	7.66667	0.362902	0.53682	1	0	0	0	0	0	0	0.333333	0	k__Bacteria
8698	7.66667	0.362902	0.53682	1	0	0	0	0	0	0	0.333333	0	k__Bacteria
10138	7.66667	0.362902	0.53682	1	0	0	0	0	0	0	0.333333	0	k__Bacteria
8634	7.66667	0.362902	0.53682	1	0	0	0	0	0	0	0.333333	0	k__Bacteria
9602	7.66667	0.362902	0.53682	1	0	0	0	0	0	0	0.333333	0	k__Bacteria
10257	7.66667	0.362902	0.53682	1	0	0	0	0	0	0	0.333333	0	k__Bacteria;p__Proteobacteria
8801	7.66667	0.362902	0.53682	1	0	0	0	0	0	0	0.333333	0	k__Bacteria
13654	7.40056	0.388397	0.567883	1	0.181818	0.5	0.294118	0.0384615	0	0.125	0.333333	0	k__Bacteria;p__Proteobacteria
11283	7.37847	0.390564	0.569874	1	0	0	0	0.730769	0	0	0.333333	0	k__Bacteria
4468	7.33906	0.394451	0.573995	1	0	0	0.0588235	0.653846	0	0.958333	0.333333	0	k__Bacteria;p__Firmicutes;c__Clostridia
13649	7.21462	0.406881	0.590634	1	0	0	0	0.0384615	0	0.0416667	0.333333	0	k__Bacteria;p__Firmicutes
11178	5.53844	0.594551	0.743633	1	0.363636	0	0.0588235	0.0769231	0.142857	0.333333	0.333333	0	k__Bacteria;p__Firmicutes;c__Clostridia;o__Clostridiales;f__Ruminococcaceae
13018	5.32937	0.619836	0.772501	1	0	0	0	0.192308	0	0	0.333333	0	k__Bacteria;p__Firmicutes;c__Clostridia;o__Clostridiales
364	5.13372	0.643649	0.784025	1	2.18182	0	0.411765	0.192308	0.142857	17.2083	0.333333	0	k__Bacteria;p__Proteobacteria;c__Gammaproteobacteria;o__Enterobacteriales;f__Enterobacteriaceae;g__Providencia;s__
11114	4.22417	0.753626	0.893333	1	0.272727	0	0.176471	1.11538	0.857143	0.166667	0.333333	0	k__Bacteria
13186	3.33997	0.851874	0.935901	1	0	0	0.0588235	1.03846	0.142857	1.08333	0.333333	0	k__Bacteria;p__Firmicutes;c__Bacilli;o__Lactobacillales
11586	2.7342	0.908454	0.958518	1	0.0909091	0	0	0.0384615	0	0.0416667	0.333333	0	k__Bacteria;p__Firmicutes;c__Bacilli;o__Lactobacillales
583	61.3439	8.13351e-11	5.60983e-09	1.39685e-06	39.0909	23	48.8824	3.61538	126.143	15.7917	0.25	0	k__Bacteria;p__Bacteroidetes;c__Bacteroidia;o__Bacteroidales;f__Porphyromonadaceae;g__Parabacteroides;s__
2070	60.1015	1.44073e-10	9.44748e-09	2.47431e-06	483.818	0.5	498.294	26.3077	396.429	12.9583	0.25	0	k__Bacteria;p__Bacteroidetes;c__Bacteroidia;o__Bacteroidales;f__Bacteroidaceae;g__Bacteroides
14607	57.7824	4.17746e-10	2.38351e-08	7.17436e-06	174.455	1	86.1176	4.30769	292.571	11.5417	0.25	0	k__Bacteria;p__Bacteroidetes;c__Bacteroidia;o__Bacteroidales;f__Bacteroidaceae;g__Bacteroides
16348	55.0075	1.48578e-09	5.44068e-08	2.55168e-05	0.272727	0	0.235294	86.8846	9	0.583333	0.25	0	k__Bacteria;p__Firmicutes;c__Clostridia
16668	51.5335	7.21433e-09	2.11071e-07	0.000123899	1.18182	0	0.117647	152.808	3.28571	0.0833333	0.25	0	k__Bacteria;p__Firmicutes;c__Clostridia;o__Clostridiales;f__Ruminococcaceae
14621	46.4612	7.10903e-08	1.39373e-06	0.00122091	2.90909	62	114.941	0	0.285714	0.583333	0.25	0	k__Bacteria;p__Firmicutes;c__Erysipelotrichi;o__Erysipelotrichales;f__Erysipelotrichaceae
12137	45.8199	9.47656e-08	1.81237e-06	0.0016275	0.454545	0	0.117647	9.57692	0	0.0833333	0.25	0	k__Bacteria;p__Firmicutes;c__Clostridia;o__Clostridiales;f__Ruminococcaceae
9772	44.451	1.74768e-07	3.06272e-06	0.00300146	0	0	0	2.80769	2	0.0833333	0.25	0	k__Bacteria
11228	44.1288	2.01786e-07	3.43116e-06	0.00346547	1.54545	1.5	10.1765	6.46154	0	0.125	0.25	0	k__Bacteria;p__Firmicutes;c__Clostridia;o__Clostridiales;f__Lachnospiraceae
3723	41.526	6.41526e-07	9.09791e-06	0.0110176	0.272727	0	0.0588235	13.5385	0.142857	0.0416667	0.25	0	k__Bacteria
11037	40.8013	8.83916e-07	1.20193e-05	0.0151804	0	0	0	5.11538	0.285714	0.125	0.25	0	k__Bacteria;p__Firmicutes;c__Clostridia
5633	40.4815	1.01794e-06	1.34928e-05	0.0174821	12.3636	37.5	121.529	3	2.85714	6.33333	0.25	0	k__Bacteria;p__Firmicutes;c__Clostridia;o__Clostridiales;f__Lachnospiraceae
16430	40.0899	1.20991e-06	1.46848e-05	0.020779	0.545455	0	0	528.077	0	0.583333	0.25	0	k__Bacteria;p__Spirochaetes;c__Spirochaetes;o__Spirochaetales;f__Spirochaetaceae;g__Treponema;s__
265	39.7563	1.40146e-06	1.54188e-05	0.0240688	0.181818	0	0	146.462	2	0.0833333	0.25	0	k__Bacteria;p__Firmicutes;c__Clostridia;o__Clostridiales;f__Ruminococcaceae
11951	38.7023	2.22741e-06	2.34253e-05	0.0382535	13.4545	0.5	27.3529	4.96154	0	5.125	0.25	0	k__Bacteria
1814	38.3953	2.54837e-06	2.63649e-05	0.0437657	0	0	0	18	0	0	0.25	0	k__Bacteria;p__Firmicutes;c__Clostridia
8397	37.7391	3.39658e-06	3.38554e-05	0.0583328	13	14.5	1.17647	53.3462	12.5714	0.541667	0.25	0	k__Bacteria;p__Firmicutes;c__Clostridia;o__Clostridiales
1388	37.3947	3.94843e-06	3.89044e-05	0.0678103	0	0	0	25.1154	0	0	0.25	0	k__Bacteria
10900	36.5104	5.80619e-06	5.28534e-05	0.0997155	1.18182	0	0.176471	4.53846	1.28571	0.0833333	0.25	0	k__Bacteria
12028	36.1007	6.93891e-06	5.89653e-05	0.119169	3.45455	0	18.8824	1.07692	0.714286	0.375	0.25	0	k__Bacteria;p__Firmicutes;c__Clostridia;o__Clostridiales
9009	35.5694	8.73934e-06	7.27625e-05	0.150089	1.27273	0	17.1765	1.19231	0	2.95833	0.25	0	k__Bacteria;p__Firmicutes;c__Bacilli
8567	34.7864	1.22668e-05	9.96073e-05	0.210669	0.363636	0	2.47059	0.692308	0.571429	0.0833333	0.25	0	k__Bacteria;p__Firmicutes;c__Clostridia;o__Clostridiales;f__Ruminococcaceae;g__;s__
13741	33.3602	2.26831e-05	0.000172525	0.38956	0.363636	0	0.411765	3.30769	0.428571	0.0416667	0.25	0	k__Bacteria;p__Firmicutes;c__Clostridia;o__Clostridiales;f__Ruminococcaceae
16285	32.2832	3.59877e-05	0.000236439	0.618052	0.454545	0	0	5.65385	1.28571	0.25	0.25	0	k__Bacteria;p__Firmicutes;c__Clostridia;o__Clostridiales;f__Ruminococcaceae
16573	32.2543	3.64359e-05	0.000238654	0.625751	0.272727	0	0.0588235	2.46154	0.285714	0.0416667	0.25	0	k__Bacteria;p__Firmicutes;c__Clostridia;o__Clostridiales
1056	31.5455	4.93005e-05	0.000303037	0.846687	0.909091	0	0.470588	31.3077	0.142857	0.333333	0.25	0	k__Bacteria;p__Firmicutes;c__Clostridia;o__Clostridiales;f__Ruminococcaceae;g__Oscillospira;s__
4240	31.2908	5.49448e-05	0.000334026	0.943622	0	0	0	16.1538	0	0	0.25	0	k__Bacteria;p__Firmicutes;c__Clostridia;o__Clostridiales;f__Ruminococcaceae;g__Ruminococcus;s__
10324	30.5992	7.36956e-05	0.000437789	1	0	0	0	2.19231	0	0	0.25	0	k__Bacteria;p__Firmicutes;c__Clostridia;o__Clostridiales;f__Ruminococcaceae;g__Ruminococcus
11546	28.3446	0.000190416	0.000941067	1	0	0	0.294118	3.19231	0.285714	0.0416667	0.25	0	k__Bacteria;p__Firmicutes;c__Clostridia;o__Clostridiales;f__Ruminococcaceae
17066	27.1562	0.000312379	0.00148636	1	1.09091	0	0	2.30769	0	0	0.25	0	k__Bacteria;p__Tenericutes;c__Mollicutes;o__RF39;f__;g__;s__
14038	27.0412	0.000327639	0.00155096	1	0.272727	0	6.70588	43.1538	3.42857	0.375	0.25	0	k__Bacteria;p__Proteobacteria;c__Betaproteobacteria;o__Burkholderiales
11605	24.861	0.000803062	0.0031837	1	2.81818	0	0	2.84615	0.285714	0.125	0.25	0	k__Bacteria;p__Firmicutes;c__Clostridia;o__Clostridiales
6966	24.7276	0.000847932	0.00334999	1	1.36364	0	0.117647	3.11538	0.857143	0	0.25	0	k__Bacteria;p__Firmicutes;c__Clostridia;o__Clostridiales;f__Ruminococcaceae
408	24.4414	0.000952622	0.00373098	1	26.8182	0	9.88235	68.8077	22.2857	1	0.25	0.4	k__Bacteria;p__Proteobacteria;c__Betaproteobacteria
15367	24.4328	0.000955964	0.00374321	1	0	0	0	1.5	0.428571	0	0.25	0	k__Bacteria
4405	24.3764	0.000978131	0.00382478	1	0.363636	0	0.0588235	4.42308	0.714286	0	0.25	0	k__Bacteria;p__Firmicutes;c__Clostridia;o__Clostridiales;f__Lachnospiraceae
10782	24.337	0.00099389	0.00388198	1	0	0	0.117647	2.34615	0.571429	0	0.25	0	k__Bacteria
10580	21.8062	0.00274334	0.00904258	1	0	0	0	0.923077	0	0	0.25	0	k__Bacteria;p__Firmicutes;c__Clostridia;o__Clostridiales;f__Lachnospiraceae
7947	20.4645	0.00464909	0.0145249	1	0.0909091	0	0.117647	1.03846	0.142857	0.125	0.25	0	k__Bacteria
8524	20.4205	0.00472964	0.0147605	1	0.181818	0	0.470588	8	0	0.0416667	0.25	0	k__Bacteria;p__Firmicutes;c__Clostridia;o__Clostridiales;f__Lachnospiraceae
9485	19.1177	0.00782661	0.0231829	1	0	0.5	0	0.0384615	0	0	0.25	0	k__Bacteria;p__Proteobacteria
5606	17.3995	0.014994	0.0392303	1	3.63636	0	1.11765	1.46154	0.142857	0.708333	0.25	0	k__Bacteria;p__Firmicutes;c__Clostridia;o__Clostridiales;f__Ruminococcaceae;g__Oscillospira
4601	17.286	0.0156423	0.0407217	1	0.545455	0	0.941176	0	0.428571	0	0.25	0	k__Bacteria
3347	17.2278	0.0159846	0.0415434	1	0	0	0	2.15385	0.285714	0	0.25	0	k__Bacteria
3224	17.1692	0.0163369	0.042331	1	0	0	1.29412	0	0	0.666667	0.25	0	k__Bacteria;p__Proteobacteria;c__Alphaproteobacteria;o__Rhizobiales;f__Methylocystaceae;g__Methylosinus;s__
15773	17.0808	0.0168823	0.0436324	1	0	0	0	0	0	0.0416667	0.25	0	k__Bacteria;p__Proteobacteria;c__Alphaproteobacteria
9613	16.995	0.0174285	0.0448481	1	0	0	0	0.0384615	0	0	0.25	0	k__Bacteria
6247	16.913	0.0179657	0.0461823	1	0	0	0	1.34615	0	0	0.25	0	k__Bacteria;p__Firmicutes;c__Clostridia;o__Clostridiales;f__Lachnospiraceae
1919	16.7744	0.0189104	0.0484221	1	0	0	1.94118	2.76923	0	2.125	0.25	0	k__Bacteria;p__Proteobacteria;c__Alphaproteobacteria;o__Rhizobiales;f__Bradyrhizobiaceae
11126	16.0378	0.0247737	0.0618116	1	0.0909091	0	0	0.576923	0	0	0.25	0	k__Bacteria
17102	15.9606	0.025479	0.0633802	1	0	0	0	1.23077	0	0.0833333	0.25	0	k__Bacteria;p__Firmicutes;c__Clostridia;o__Clostridiales
1764	15.7437	0.0275637	0.066291	1	0	0	0.117647	9.19231	0	0.166667	0.25	0	k__Bacteria;p__Firmicutes;c__Clostridia;o__Clostridiales;f__Clostridiaceae
11638	15.5705	0.0293435	0.0667307	1	0	0	0	0.846154	0	0	0.25	0	k__Bacteria;p__Firmicutes;c__Clostridia;o__Clostridiales;f__Ruminococcaceae;g__Ruminococcus;s__
12876	15.4822	0.0302918	0.067624	1	0	0	0	0	0	0	0.25	0	k__Bacteria
13302	15.4822	0.0302918	0.067624	1	0	0	0	0	0	0	0.25	0	k__Bacteria
12826	15.4822	0.0302918	0.067624	1	0	0	0	0	0	0	0.25	0	k__Bacteria
13365	15.4822	0.0302918	0.067624	1	0	0	0	0	0	0	0.25	0	k__Bacteria
14647	15.4822	0.0302918	0.067624	1	0	0	0	0	0	0	0.25	0	k__Bacteria
13428	15.4822	0.0302918	0.067624	1	0	0	0	0	0	0	0.25	0	k__Bacteria
14320	15.4822	0.0302918	0.067624	1	0	0	0	0	0	0	0.25	0	k__Bacteria
14588	15.4822	0.0302918	0.067624	1	0	0	0	0	0	0	0.25	0	k__Bacteria
12003	15.4822	0.0302918	0.067624	1	0	0	0	0	0	0	0.25	0	k__Bacteria
14659	15.4822	0.0302918	0.067624	1	0	0	0	0	0	0	0.25	0	k__Bacteria
13587	15.4822	0.0302918	0.067624	1	0	0	0	0	0	0	0.25	0	k__Bacteria
13376	15.4822	0.0302918	0.067624	1	0	0	0	0	0	0	0.25	0	k__Bacteria
13494	15.4822	0.0302918	0.067624	1	0	0	0	0	0	0	0.25	0	k__Bacteria;p__Firmicutes
12963	15.4822	0.0302918	0.067624	1	0	0	0	0	0	0	0.25	0	k__Bacteria
13181	15.4822	0.0302918	0.067624	1	0	0	0	0	0	0	0.25	0	k__Bacteria;p__Bacteroidetes;c__Bacteroidia;o__Bacteroidales
13183	15.4822	0.0302918	0.067624	1	0	0	0	0	0	0	0.25	0	k__Bacteria
13221	15.4822	0.0302918	0.067624	1	0	0	0	0	0	0	0.25	0	k__Bacteria
13431	15.4822	0.0302918	0.067624	1	0	0	0	0	0	0	0.25	0	k__Bacteria
13631	15.4822	0.0302918	0.067624	1	0	0	0	0	0	0	0.25	0	k__Bacteria
16910	15.333	0.0319605	0.0709436	1	0.272727	1.5	0.117647	7.57692	0.285714	0.75	0.25	0	k__Bacteria
13143	15.0499	0.0353648	0.077657	1	0	1	0.176471	0.0384615	0	0	0.25	0	k__Bacteria;p__Proteobacteria;c__Betaproteobacteria
54	14.7361	0.0395356	0.0861656	1	0	0.5	0	384.231	0	0	0.25	0	k__Bacteria
15307	14.3039	0.046033	0.0993803	1	0	0	0	0.0384615	0.142857	0	0.25	0.2	k__Bacteria;p__Bacteroidetes;c__Sphingobacteriia;o__Sphingobacteriales;f__Sphingobacteriaceae;g__;s__
2021	14.14	0.0487463	0.104659	1	0.181818	0	0.117647	9.57692	0	0.25	0.25	0	k__Bacteria
348	14.0878	0.0496419	0.106369	1	0	0.5	1.94118	0.0769231	1.14286	25.2917	0.25	0	k__Bacteria;p__Proteobacteria;c__Betaproteobacteria;o__Burkholderiales;f__Alcaligenaceae;g__Achromobacter;s__
4839	13.8413	0.0540767	0.114388	1	0	0	0	33	0	0	0.25	0	k__Bacteria;p__Bacteroidetes;c__Bacteroidia;o__Bacteroidales;f__Bacteroidaceae;g__Bacteroides
11458	13.7897	0.0550503	0.116261	1	0	0	0	0	0.142857	0	0.25	0	k__Bacteria
9694	13.6372	0.0580227	0.12176	1	0	1	5.17647	0.0384615	0	0	0.25	0.8	k__Bacteria;p__Fusobacteria;c__Fusobacteria;o__Fusobacteriales;f__Fusobacteriaceae
4252	13.3772	0.0634347	0.1321	1	30.2727	0	5.23529	0.0384615	0	32.5417	0.25	0	k__Bacteria;p__Proteobacteria;c__Gammaproteobacteria;o__Enterobacteriales;f__Enterobacteriaceae;g__Proteus;s__
6728	12.8307	0.0763419	0.156194	1	0	0	0	0.961538	0	0	0.25	0	k__Bacteria;p__Firmicutes;c__Erysipelotrichi;o__Erysipelotrichales;f__Erysipelotrichaceae
157	12.7673	0.0779851	0.159291	1	0.0909091	0	0	0	0.142857	173.458	0.25	0.2	k__Bacteria;p__Bacteroidetes;c__Flavobacteriia;o__Flavobacteriales;f__Flavobacteriaceae;g__Sejongia;s__
14442	12.5016	0.0852246	0.168521	1	0	0	0	0.0384615	0	0.0833333	0.25	0	k__Bacteria;p__Firmicutes;c__Clostridia;o__Clostridiales
8027	12.1553	0.0955672	0.178729	1	1.18182	0	0.117647	4.07692	0	0.0416667	0.25	2.6	k__Bacteria;p__Firmicutes;c__Clostridia;o__Clostridiales
13907	11.7735	0.108257	0.200237	1	0.181818	0	0.117647	0.961538	0	0.0416667	0.25	0	k__Bacteria;p__Firmicutes
9271	11.604	0.114357	0.210952	1	1.45455	0	0.0588235	7.5	14.4286	0.375	0.25	0	k__Bacteria;p__Firmicutes;c__Clostridia;o__Clostridiales;f__Ruminococcaceae
2864	11.5929	0.114766	0.211616	1	0.0909091	0.5	0.294118	6.15385	0	0.0416667	0.25	0	k__Bacteria;p__Proteobacteria;c__Betaproteobacteria;o__Burkholderiales;f__Oxalobacteraceae;g__Ralstonia;s__
9274	11.4408	0.120516	0.221552	1	0	1	0.117647	0.5	0	0.0416667	0.25	0.4	k__Bacteria;p__Firmicutes;c__Clostridia;o__Clostridiales;f__Clostridiaceae;g__Clostridium
13480	11.3579	0.123753	0.227163	1	0	0	0.235294	0	0	0	0.25	0.2	k__Bacteria
79	11.2857	0.126632	0.231951	1	0	0	0	310.615	0	0.0416667	0.25	0.2	k__Bacteria;p__Bacteroidetes
13203	11.2397	0.1285	0.234775	1	0	0	0	0.0384615	0	0	0.25	0.2	k__Bacteria;p__Acidobacteria;c__Acidobacteria;o__Acidobacteriales;f__Acidobacteriaceae
10246	11.2	0.130128	0.23699	1	0.272727	0.5	0.470588	348.308	0.857143	5.54167	0.25	0.4	k__Bacteria;p__Firmicutes;c__Clostridia;o__Clostridiales
5004	11.169	0.131417	0.238907	1	0	0	0.176471	0	0	1	0.25	0	k__Bacteria;p__Proteobacteria;c__Betaproteobacteria
5448	10.681	0.15315	0.276079	1	0.272727	0	0	0.846154	0	0	0.25	0	k__Bacteria;p__Firmicutes;c__Clostridia;o__Clostridiales;f__Ruminococcaceae
15238	10.5664	0.158683	0.285125	1	0.272727	0	0.235294	0	0	0.625	0.25	0	k__Bacteria
5132	10.4226	0.165864	0.297219	1	1.45455	0	1.29412	0.0769231	0.285714	0.416667	0.25	0	k__Bacteria;p__Bacteroidetes;c__Bacteroidia;o__Bacteroidales
11295	10.1703	0.179125	0.312282	1	0	0	0	0.0384615	0	0	0.25	0	k__Bacteria;p__Bacteroidetes;c__Bacteroidia;o__Bacteroidales;f__Prevotellaceae;g__Prevotella
5567	9.92531	0.192846	0.332925	1	0.272727	0	0	1.07692	1.42857	0.75	0.25	0	k__Bacteria;p__Cyanobacteria;c__4C0d-2;o__YS2;f__;g__;s__
11519	9.5184	0.217547	0.372535	1	0	0	0	0.153846	0	0	0.25	0	k__Bacteria
13371	9.01771	0.251387	0.391452	1	0	0	0	0.0769231	0	0	0.25	0	k__Bacteria;p__Cyanobacteria;c__4C0d-2;o__YS2;f__;g__;s__
6014	8.78692	0.268318	0.415706	1	0	0	0	0.615385	0	0	0.25	0	k__Bacteria
13709	8.50936	0.289825	0.446968	1	0	0	0.0588235	0.153846	0	0	0.25	0	k__Bacteria;p__Firmicutes;c__Clostridia;o__Clostridiales;f__Christensenellaceae;g__;s__
8661	8.25592	0.310569	0.472679	1	0	0.5	0.0588235	0.115385	0	0.416667	0.25	0	k__Bacteria;p__Firmicutes;c__Clostridia;o__Clostridiales
12272	8.10187	0.323697	0.491179	1	0.181818	0	0.352941	1.65385	0	0.0416667	0.25	0	k__Bacteria
13170	7.66667	0.362902	0.53682	1	0	0	0	0	0	0	0.25	0	k__Bacteria;p__Bacteroidetes
9713	7.66667	0.362902	0.53682	1	0	0	0	0	0	0	0.25	0	k__Bacteria
12893	7.66667	0.362902	0.53682	1	0	0	0	0	0	0	0.25	0	k__Bacteria
9735	7.66667	0.362902	0.53682	1	0	0	0	0	0	0	0.25	0	k__Bacteria
10314	7.66667	0.362902	0.53682	1	0	0	0	0	0	0	0.25	0	k__Bacteria;p__Firmicutes;c__Clostridia
10933	7.66667	0.362902	0.53682	1	0	0	0	0	0	0	0.25	0	k__Bacteria;p__Firmicutes
12994	7.66667	0.362902	0.53682	1	0	0	0	0	0	0	0.25	0	k__Bacteria;p__Firmicutes
13711	7.66667	0.362902	0.53682	1	0	0	0	0	0	0	0.25	0	k__Bacteria
11416	7.66667	0.362902	0.53682	1	0	0	0	0	0	0	0.25	0	k__Bacteria
9793	7.66667	0.362902	0.53682	1	0	0	0	0	0	0	0.25	0	k__Bacteria
13716	7.66667	0.362902	0.53682	1	0	0	0	0	0	0	0.25	0	k__Bacteria
13231	7.66667	0.362902	0.53682	1	0	0	0	0	0	0	0.25	0	k__Bacteria
13212	7.66667	0.362902	0.53682	1	0	0	0	0	0	0	0.25	0	k__Bacteria
9843	7.66667	0.362902	0.53682	1	0	0	0	0	0	0	0.25	0	k__Bacteria;p__Proteobacteria;c__Gammaproteobacteria
10541	7.66667	0.362902	0.53682	1	0	0	0	0	0	0	0.25	0	k__Bacteria
13293	7.66667	0.362902	0.53682	1	0	0	0	0	0	0	0.25	0	k__Bacteria;p__Bacteroidetes
9974	7.66667	0.362902	0.53682	1	0	0	0	0	0	0	0.25	0	k__Bacteria
10443	7.66667	0.362902	0.53682	1	0	0	0	0	0	0	0.25	0	k__Bacteria
10529	7.66667	0.362902	0.53682	1	0	0	0	0	0	0	0.25	0	k__Bacteria
13333	7.66667	0.362902	0.53682	1	0	0	0	0	0	0	0.25	0	k__Bacteria
10131	7.66667	0.362902	0.53682	1	0	0	0	0	0	0	0.25	0	k__Bacteria
10176	7.66667	0.362902	0.53682	1	0	0	0	0	0	0	0.25	0	k__Bacteria
14557	7.66667	0.362902	0.53682	1	0	0	0	0	0	0	0.25	0	k__Bacteria;p__Proteobacteria;c__Gammaproteobacteria
14571	7.66667	0.362902	0.53682	1	0	0	0	0	0	0	0.25	0	k__Bacteria
11504	7.66667	0.362902	0.53682	1	0	0	0	0	0	0	0.25	0	k__Bacteria
13885	7.66667	0.362902	0.53682	1	0	0	0	0	0	0	0.25	0	k__Bacteria;p__Firmicutes;c__Clostridia;o__Clostridiales;f__Lachnospiraceae
10848	7.66667	0.362902	0.53682	1	0	0	0	0	0	0	0.25	0	k__Bacteria
9685	7.66667	0.362902	0.53682	1	0	0	0	0	0	0	0.25	0	k__Bacteria
13827	7.66667	0.362902	0.53682	1	0	0	0	0	0	0	0.25	0	k__Bacteria
885	7.5603	0.372956	0.54848	1	0.636364	0	1.05882	1.34615	0.285714	2.04167	0.25	1.4	k__Bacteria;p__Proteobacteria;c__Betaproteobacteria
6015	7.43033	0.385489	0.564302	1	0	0	0	1.65385	0	0	0.25	0	k__Bacteria
10505	7.41338	0.387143	0.566385	1	0.0909091	0	0	0.0769231	0	0	0.25	0	k__Bacteria;p__Cyanobacteria;c__Chloroplast;o__Stramenopiles;f__;g__;s__
12024	7.37264	0.391139	0.570142	1	0	0	0.0588235	0.0769231	0	0	0.25	0.2	k__Bacteria;p__Proteobacteria;c__Alphaproteobacteria;o__Rhodospirillales;f__Acetobacteraceae;g__;s__
13708	7.36192	0.392194	0.571486	1	0	0	0	0.307692	0	0	0.25	0	k__Bacteria;p__Firmicutes
14529	7.33275	0.395076	0.574856	1	0	0	0	0.115385	0	0	0.25	0	k__Bacteria
3578	7.33117	0.395232	0.575009	1	0	0	0.352941	0	0	0.0833333	0.25	0	k__Bacteria;p__Proteobacteria;c__Gammaproteobacteria
4398	7.12922	0.415551	0.602302	1	0.454545	0	0.176471	0.615385	0.142857	0.0833333	0.25	0	k__Bacteria
595	7.03237	0.425518	0.61576	1	0	0	0	0.153846	0	0.0833333	0.25	0	k__Bacteria;p__Bacteroidetes;c__Flavobacteriia;o__Flavobacteriales;f__Flavobacteriaceae;g__Myroides;s__
3476	6.99112	0.429805	0.621597	1	0	0	0.352941	0.192308	0	1.5	0.25	0.2	k__Bacteria;p__Proteobacteria;c__Alphaproteobacteria;o__Rhizobiales;f__Methylocystaceae;g__;s__
4366	6.89421	0.439977	0.635667	1	0.0909091	0	0.0588235	29.6923	0	0	0.25	0	k__Bacteria;p__Bacteroidetes;c__Bacteroidia;o__Bacteroidales;f__Porphyromonadaceae
4526	6.64541	0.466709	0.651488	1	0	0	10.4706	0.269231	0	0.375	0.25	0	k__Bacteria;p__Firmicutes;c__Clostridia;o__Clostridiales
3983	6.08338	0.530048	0.675209	1	0	0	0	0.115385	0.142857	1.54167	0.25	0	k__Bacteria;p__Firmicutes;c__Clostridia;o__Clostridiales;f__Lachnospiraceae
14239	5.98298	0.541738	0.685465	1	2.90909	0	5.47059	0.384615	0.428571	9.16667	0.25	0	k__Bacteria;p__Firmicutes;c__Clostridia;o__Clostridiales;f__Lachnospiraceae
5449	5.68235	0.577289	0.727126	1	0.181818	0	1	0.538462	0.142857	1.45833	0.25	0	k__Bacteria;p__Firmicutes
11499	5.33493	0.619162	0.771881	1	0	0	0	0.0769231	0	0	0.25	0	k__Bacteria
10039	5.33493	0.619162	0.771881	1	0	0	0	0.153846	0	0	0.25	0	k__Bacteria;p__Firmicutes;c__Clostridia;o__Clostridiales
14609	5.32743	0.620073	0.77274	1	0	0	0.117647	0.115385	0	0	0.25	0	k__Bacteria;p__Cyanobacteria;c__4C0d-2;o__YS2;f__;g__;s__
16506	5.32428	0.620455	0.772935	1	0	0	0	0.269231	0	0	0.25	0	k__Bacteria;p__Firmicutes
10213	5.32428	0.620455	0.772935	1	0	0	0	0.884615	0	0	0.25	0	k__Bacteria;p__Bacteroidetes;c__Bacteroidia;o__Bacteroidales;f__Porphyromonadaceae
5081	5.31716	0.62132	0.773284	1	0	0	0	4.57692	0	0	0.25	0	k__Bacteria;p__Bacteroidetes
2199	5.31716	0.62132	0.773284	1	0	0	0	8.61538	0	0	0.25	0	k__Bacteria
10463	4.58637	0.710294	0.850372	1	0	0	0	0	0	0.0416667	0.25	0	k__Bacteria;p__Firmicutes
10477	4.4213	0.730172	0.869141	1	0	0	0	0.0384615	0	0	0.25	0	k__Bacteria
11252	4.4213	0.730172	0.869141	1	0	0	0	0.0384615	0	0	0.25	0	k__Bacteria;p__Firmicutes;c__Clostridia;o__Clostridiales
13169	4.4213	0.730172	0.869141	1	0	0	0	0.0384615	0	0	0.25	0	k__Bacteria
11443	3.35791	0.850039	0.935901	1	0	0	0.117647	0.0384615	0	0.125	0.25	0	k__Bacteria
25	59.585	1.82677e-10	1.14919e-08	3.13729e-06	3.18182	29.5	1079.12	0.192308	1.28571	56.125	0.166667	0.2	k__Bacteria;p__Firmicutes;c__Bacilli;o__Lactobacillales;f__Streptococcaceae;g__Lactococcus;s__
3503	59.2084	2.1718e-10	1.33687e-08	3.72985e-06	1.36364	0	0	165.5	0	0	0.166667	0	k__Bacteria;p__Firmicutes;c__Clostridia;o__Clostridiales;f__Ruminococcaceae;g__Oscillospira
16477	56.9735	6.05064e-10	2.54452e-08	1.03914e-05	1.18182	0	0	7.19231	0.142857	0	0.166667	0	k__Bacteria;p__Firmicutes;c__Clostridia;o__Clostridiales
419	52.9714	3.75565e-09	1.24757e-07	6.44995e-05	0	0	135.588	0	0	9.54167	0.166667	0	k__Bacteria;p__Firmicutes;c__Clostridia;o__Clostridiales;f__Ruminococcaceae
38	48.1523	3.32473e-08	7.19129e-07	0.000570988	9	0	21	3.11538	435.857	35.0833	0.166667	23.4	k__Bacteria;p__Proteobacteria;c__Betaproteobacteria;o__Burkholderiales;f__Comamonadaceae
16996	47.8163	3.86751e-08	8.23057e-07	0.000664207	0	0	0	7.46154	0	0	0.166667	0	k__Bacteria;p__Firmicutes;c__Clostridia;o__Clostridiales;f__Ruminococcaceae
85	47.7645	3.95871e-08	8.25019e-07	0.000679868	0.909091	0	0.411765	373.192	11	0.0416667	0.166667	0	k__Bacteria
15184	47.4897	4.47947e-08	9.10419e-07	0.000769304	33.4545	0	2.76471	1.19231	14	0.458333	0.166667	0	k__Bacteria;p__Bacteroidetes;c__Bacteroidia;o__Bacteroidales;f__Porphyromonadaceae
3625	46.042	8.57914e-08	1.65549e-06	0.00147338	0.727273	0	0.176471	38.8077	0	0	0.166667	0	k__Bacteria
7900	44.0384	2.10084e-07	3.55116e-06	0.00360798	0	0	0	2.57692	9.71429	0.166667	0.166667	0	k__Bacteria;p__Firmicutes;c__Clostridia
11276	43.9819	2.15438e-07	3.61008e-06	0.00369993	0	0	0.176471	3.73077	0.571429	0	0.166667	0	k__Bacteria;p__Firmicutes;c__Clostridia;o__Clostridiales;f__Lachnospiraceae
17103	43.9727	2.16322e-07	3.61008e-06	0.00371511	0.909091	0	0.470588	24.8846	0	1.91667	0.166667	0	k__Bacteria;p__Firmicutes;c__Clostridia;o__Clostridiales;f__Ruminococcaceae
11205	42.7533	3.72214e-07	5.59755e-06	0.0063924	0.0909091	0	0	3.88462	0	0	0.166667	0	k__Bacteria;p__Firmicutes;c__Clostridia;o__Clostridiales;f__Ruminococcaceae
10731	42.6246	3.94117e-07	5.91657e-06	0.00676856	7.27273	83.5	1.29412	38.4615	77	3.625	0.166667	0	k__Bacteria;p__Firmicutes;c__Clostridia;o__Clostridiales;f__Lachnospiraceae
6050	41.6958	5.95046e-07	8.52321e-06	0.0102193	0.636364	0	0.0588235	4.11538	0.285714	0.0416667	0.166667	0	k__Bacteria;p__Firmicutes;c__Clostridia;o__Clostridiales;f__Ruminococcaceae
17038	41.502	6.48355e-07	9.1796e-06	0.0111349	0.818182	11	0.470588	101.154	0.142857	0.0833333	0.166667	0	k__Bacteria;p__Firmicutes;c__Clostridia;o__Clostridiales
8013	41.1945	7.42869e-07	1.03808e-05	0.012758	0.181818	0	0	4.15385	0	0	0.166667	0	k__Bacteria;p__Firmicutes;c__Clostridia;o__Clostridiales;f__Ruminococcaceae
1248	40.625	9.55475e-07	1.28802e-05	0.0164093	13.2727	0	27.8824	0.0384615	0.285714	2.16667	0.166667	0	k__Bacteria;p__Firmicutes;c__Clostridia
8117	39.7768	1.38885e-06	1.53094e-05	0.023852	0.363636	0	0	78.3846	0.142857	0	0.166667	0.8	k__Bacteria;p__Firmicutes;c__Clostridia;o__Clostridiales;f__Ruminococcaceae
2858	38.8056	2.12862e-06	2.24827e-05	0.0365569	28.0909	0	28	42.2692	249.429	1.625	0.166667	0	k__Bacteria;p__Bacteroidetes;c__Bacteroidia;o__Bacteroidales;f__Bacteroidaceae;g__Bacteroides
15230	38.6253	2.30391e-06	2.41707e-05	0.0395674	95.3636	0	15.3529	16.7692	73.4286	4.83333	0.166667	0	k__Bacteria;p__Bacteroidetes;c__Bacteroidia;o__Bacteroidales
888	38.2394	2.72856e-06	2.80952e-05	0.0468603	0	0	0	28.9615	0	0	0.166667	0	k__Bacteria;p__Firmicutes;c__Clostridia;o__Clostridiales;f__Lachnospiraceae
8396	37.8909	3.17839e-06	3.19402e-05	0.0545857	2.09091	0	0.882353	0	2.85714	0.333333	0.166667	0	k__Bacteria;p__Bacteroidetes;c__Bacteroidia;o__Bacteroidales
10153	37.7681	3.35374e-06	3.34478e-05	0.0575971	0.181818	0	0.176471	4.26923	0.714286	0.416667	0.166667	0	k__Bacteria;p__Firmicutes;c__Clostridia;o__Clostridiales;f__Ruminococcaceae
7326	36.3119	6.33011e-06	5.45749e-05	0.108713	0	0	0	5.80769	0	0	0.166667	0	k__Bacteria;p__Firmicutes;c__Clostridia;o__Clostridiales;f__Ruminococcaceae
9314	36.2625	6.46745e-06	5.53975e-05	0.111072	0.636364	0	0.176471	1.5	0	0.0833333	0.166667	0	k__Bacteria;p__Firmicutes;c__Clostridia;o__Clostridiales;f__Lachnospiraceae
15216	36.1219	6.87529e-06	5.85701e-05	0.118076	0.272727	0	0	108.538	1.42857	0	0.166667	0	k__Bacteria
3140	35.8125	7.86422e-06	6.6044e-05	0.13506	2.72727	174	1.41176	15.0385	0.428571	24.2083	0.166667	0	k__Bacteria;p__Firmicutes;c__Clostridia;o__Clostridiales;f__Lachnospiraceae
448	35.1368	1.05416e-05	8.66638e-05	0.181041	128.545	0	0	53.1538	5.28571	0.166667	0.166667	0	k__Bacteria
10335	32.6153	3.12211e-05	0.000207745	0.536191	0	0	0	1.69231	0	0.0416667	0.166667	0	k__Bacteria
250	32.5709	3.18207e-05	0.000211163	0.546489	25.1818	0	0.705882	110.038	16.4286	8.95833	0.166667	0	k__Bacteria;p__Firmicutes;c__Clostridia;o__Clostridiales;f__Ruminococcaceae;g__Oscillospira
13800	31.5714	4.87599e-05	0.000300144	0.837402	0.636364	0	0	0.923077	0	0	0.166667	0	k__Bacteria;p__Firmicutes;c__Clostridia;o__Clostridiales
16599	31.3359	5.3902e-05	0.000328383	0.925712	1.54545	0.5	2.82353	3.42308	0	0.125	0.166667	0	k__Bacteria;p__Firmicutes;c__Clostridia
690	31.1956	5.72164e-05	0.000346731	0.982634	0	0	0	65.8077	0	0	0.166667	0	k__Bacteria;p__Firmicutes;c__Clostridia;o__Clostridiales;f__Ruminococcaceae;g__Ruminococcus;s__
8442	30.8787	6.54602e-05	0.00039377	1	0.909091	0	0	9.15385	0	0	0.166667	0	k__Bacteria
15684	29.507	0.000116908	0.000662197	1	0.0909091	0	0	10.7308	2.57143	0.0416667	0.166667	0	k__Bacteria;p__Firmicutes;c__Clostridia;o__Clostridiales;f__Ruminococcaceae
3621	29.398	0.000122394	0.000685688	1	0	0	0	17.2308	0	0	0.166667	0	k__Bacteria
61	27.879	0.000231269	0.00112389	1	0.545455	47.5	218.706	74.2692	0.571429	264.958	0.166667	0.6	k__Bacteria;p__Firmicutes;c__Clostridia;o__Clostridiales;f__Clostridiaceae;g__Clostridium;s__hiranonis
1246	27.8115	0.000237876	0.00115436	1	0.0909091	0	0	25.5769	1.28571	0.666667	0.166667	0	k__Bacteria
8471	26.8753	0.000350946	0.00164992	1	0	0	1.11765	0.115385	0	1.375	0.166667	0	k__Bacteria;p__Firmicutes;c__Bacilli
2035	26.5838	0.000395924	0.00182687	1	0.181818	0	0	7.88462	0	0	0.166667	0	k__Bacteria;p__Firmicutes;c__Clostridia;o__Clostridiales
120	26.4386	0.000420383	0.0019273	1	24.6364	153	79.1765	33.3462	0.857143	160.833	0.166667	0	k__Bacteria;p__Firmicutes;c__Clostridia;o__Clostridiales;f__Lachnospiraceae;g__[Ruminococcus];s__gnavus
7348	26.2267	0.000458784	0.00208058	1	0	0	0	6.76923	0.142857	0	0.166667	0	k__Bacteria;p__Firmicutes;c__Clostridia
13433	25.5275	0.000611523	0.00249455	1	0	0	0	1.26923	0	0	0.166667	0	k__Bacteria
6850	25.527	0.000611654	0.00249455	1	0	0	0	7.15385	0	0	0.166667	0	k__Bacteria;p__Firmicutes
121	25.4257	0.000637563	0.00258609	1	16.6364	0	41.5882	37.4615	0	135.708	0.166667	0	k__Bacteria;p__Firmicutes;c__Clostridia;o__Clostridiales;f__Ruminococcaceae
1458	24.9393	0.000777833	0.00309082	1	2.36364	0	0	15.0769	0	0	0.166667	0	k__Bacteria
440	24.5605	0.000907623	0.00356857	1	10.5455	0	3	113.038	23	7.625	0.166667	0	k__Bacteria;p__Firmicutes;c__Clostridia;o__Clostridiales;f__Ruminococcaceae;g__Ruminococcus;s__bromii
2130	23.8725	0.00119965	0.00463399	1	0	0	0.470588	7.46154	0.571429	0.125	0.166667	0	k__Bacteria;p__Firmicutes
8517	22.7196	0.00190718	0.00695412	1	0.0909091	2	4.29412	0.0384615	0	1	0.166667	0	k__Bacteria;p__Firmicutes;c__Clostridia;o__Clostridiales;f__Peptostreptococcaceae
4108	22.604	0.00199737	0.00725608	1	1.09091	0	1.23529	0.0769231	0.714286	0.416667	0.166667	0	k__Bacteria
15163	21.7495	0.00280566	0.00922191	1	0.454545	0	0.352941	0	1.14286	0.416667	0.166667	0.2	k__Bacteria
9790	21.4905	0.0031081	0.0101384	1	0.272727	0	0	0.576923	1.71429	0	0.166667	0	k__Bacteria
13262	21.2861	0.00336903	0.0108834	1	0	0	0	0.0384615	0	0	0.166667	58.4	k__Bacteria;p__Actinobacteria;c__Actinobacteria;o__Actinomycetales;f__Mycobacteriaceae;g__Mycobacterium
8457	21.2538	0.00341216	0.011013	1	0	0	0.0588235	1.03846	0	0	0.166667	0	k__Bacteria
10662	20.1788	0.00519623	0.0161078	1	0	0	0	5.34615	0.428571	0.125	0.166667	0	k__Bacteria;p__Firmicutes;c__Clostridia
2042	19.9817	0.00560925	0.0172609	1	0	0.5	0	13.2692	0	0.0833333	0.166667	0	k__Bacteria;p__Firmicutes;c__Clostridia;o__Clostridiales;f__Lachnospiraceae
6362	19.7129	0.00622436	0.0188531	1	1.18182	0.5	0.0588235	2.26923	0.142857	0.0416667	0.166667	0	k__Bacteria
16824	19.4001	0.00702225	0.0210619	1	0.0909091	0	1.47059	0.0384615	0	0.625	0.166667	0	k__Bacteria
13322	19.2606	0.00740912	0.0220833	1	0.0909091	0	0	0.884615	0	0	0.166667	0	k__Bacteria
4381	19.2267	0.00750616	0.0223454	1	0	0.5	0	0.0384615	0	0	0.166667	0	k__Bacteria
9565	18.9765	0.00826128	0.0234862	1	0	0	1.41176	0.0384615	0.142857	0.416667	0.166667	0	k__Bacteria;p__Proteobacteria;c__Alphaproteobacteria;o__Sphingomonadales
6632	18.7675	0.00894764	0.0245749	1	3.09091	1.5	0.882353	3.23077	0.142857	0.75	0.166667	0	k__Bacteria;p__Firmicutes;c__Clostridia;o__Clostridiales;f__Ruminococcaceae;g__;s__
5743	18.571	0.00964287	0.0262326	1	18.5455	0	2	0.269231	0	0.291667	0.166667	0	k__Bacteria;p__Bacteroidetes;c__Bacteroidia;o__Bacteroidales;f__Bacteroidaceae;g__Bacteroides
5740	18.5418	0.00975072	0.0264604	1	0.272727	0	0.705882	0	0	0.75	0.166667	0	k__Bacteria;p__Bacteroidetes;c__Sphingobacteriia;o__Sphingobacteriales;f__Sphingobacteriaceae
15015	18.2332	0.0109612	0.0293954	1	0.636364	0	0.176471	2.03846	9.71429	0	0.166667	0	k__Bacteria;p__Proteobacteria;c__Alphaproteobacteria;o__RF32;f__;g__;s__
8797	18.1158	0.0114583	0.0305519	1	0	1	0.0588235	0.153846	0	0.125	0.166667	0.6	k__Bacteria;p__Acidobacteria;c__Acidobacteria;o__Acidobacteriales;f__Acidobacteriaceae
16418	18.0005	0.0119678	0.0317526	1	0.0909091	0	0.117647	1.11538	0	0	0.166667	0	k__Bacteria;p__Firmicutes;c__Clostridia
11759	17.3162	0.0154671	0.0403022	1	0.363636	0.5	0.352941	5.76923	1.28571	2.95833	0.166667	0	k__Bacteria
13820	16.6871	0.0195294	0.049792	1	0	0	0	0.5	0.142857	0	0.166667	0	k__Bacteria;p__Firmicutes;c__Clostridia;o__Clostridiales;f__Ruminococcaceae
8444	16.0158	0.0249728	0.0622563	1	1.90909	0	11.5882	0.423077	0.142857	1.83333	0.166667	0	k__Bacteria;p__Firmicutes;c__Clostridia;o__Clostridiales;f__Lachnospiraceae
14843	15.6687	0.028322	0.066291	1	0.818182	0	2.64706	1.07692	1.42857	0.833333	0.166667	0	k__Bacteria;p__Firmicutes;c__Clostridia;o__Clostridiales;f__Ruminococcaceae
13223	15.531	0.0297639	0.0676056	1	0	0	0	0.307692	0	0	0.166667	0	k__Bacteria;p__Firmicutes;c__Clostridia
11815	15.4974	0.0301269	0.067624	1	0	0	0	2.03846	0	0	0.166667	0	k__Bacteria
13054	15.4837	0.0302759	0.067624	1	0	0	0	0	0	0	0.166667	0	k__Bacteria;p__Bacteroidetes;c__Bacteroidia;o__Bacteroidales
13619	15.4837	0.0302759	0.067624	1	0	0	0	0	0	0	0.166667	0	k__Bacteria
13668	15.4837	0.0302759	0.067624	1	0	0	0	0	0	0	0.166667	0	k__Bacteria
12951	15.4837	0.0302759	0.067624	1	0	0	0	0	0	0	0.166667	0	k__Bacteria
12829	15.4837	0.0302759	0.067624	1	0	0	0	0	0	0	0.166667	0	k__Bacteria;p__Bacteroidetes
6722	15.4837	0.0302759	0.067624	1	0	0	0	0	0	0	0.166667	0	k__Bacteria;p__Proteobacteria;c__Alphaproteobacteria;o__Sphingomonadales;f__Sphingomonadaceae;g__Sphingomonas
5296	15.4837	0.0302759	0.067624	1	0	0	0	0	0	0	0.166667	0	k__Bacteria
11379	15.1861	0.0336868	0.0743143	1	0	0	0	0.461538	0	0.0833333	0.166667	0	k__Bacteria;p__Bacteroidetes
12867	15.0503	0.03536	0.0776563	1	0	0	0	0.576923	0	0.0416667	0.166667	0	k__Bacteria;p__Firmicutes;c__Clostridia;o__Clostridiales;f__Lachnospiraceae
9768	14.7262	0.0396743	0.086446	1	0.0909091	4	0.705882	0.0769231	0	0.0833333	0.166667	0	k__Bacteria;p__Firmicutes;c__Erysipelotrichi;o__Erysipelotrichales;f__Erysipelotrichaceae
133	14.4555	0.0436477	0.094516	1	0.0909091	2262	36.4706	1.15385	0	0.0416667	0.166667	0	k__Bacteria
10823	14.3725	0.0449395	0.0971295	1	0	7.5	0.882353	0.0384615	0	0	0.166667	0.4	k__Bacteria;p__Fusobacteria;c__Fusobacteria;o__Fusobacteriales;f__Fusobacteriaceae
16206	14.2597	0.0467502	0.100777	1	0.272727	0	1.11765	0.269231	0	0.75	0.166667	0	k__Bacteria
[truncated: 15,175 more rows]

## Sheet: kw_terrestrial_whale_dolphin
OTU	Test-Statistic	P	FDR_P	Bonferroni_P	Terrestrial_mean	Whale_mean	Dolphin_mean	taxonomy
13061	67.7964	1.8976e-15	2.41403e-13	3.25894e-11	1.29885	10128	22.2	k__Bacteria
18	49.956	1.41969e-11	6.86812e-10	2.43818e-07	1.77011	3834.33	0.2	k__Bacteria;p__Bacteroidetes;c__Bacteroidia;o__Bacteroidales;f__Bacteroidaceae;g__Bacteroides
24	33.3239	5.80514e-08	1.575e-06	0.000996975	8.88506	1892.67	0.4	k__Bacteria;p__Firmicutes;c__Clostridia;o__Clostridiales;f__Clostridiaceae;g__Clostridium
7190	41.908	7.93961e-10	2.87668e-08	1.36355e-05	2.02299	1206.58	63.2	k__Bacteria;p__Firmicutes;c__Clostridia;o__Clostridiales
56	90.3865	2.35947e-20	1.55852e-17	4.05215e-16	0.0229885	1081.17	0.2	k__Bacteria;p__Spirochaetes;c__Spirochaetes;o__Spirochaetales;f__Spirochaetaceae;g__Treponema;s__
13971	80.088	4.06551e-18	1.31738e-15	6.98211e-14	0.045977	1074.67	0	k__Bacteria;p__Firmicutes;c__Clostridia;o__Clostridiales;f__Ruminococcaceae
41	65.6674	5.50172e-15	4.87044e-13	9.44865e-11	0	1021.25	0	k__Bacteria;p__Firmicutes;c__Clostridia;o__Clostridiales;f__Ruminococcaceae
50	40.6032	1.52451e-09	5.35418e-08	2.61819e-05	0.0229885	919.917	0.2	k__Bacteria
76	78.1507	1.07101e-17	3.17129e-15	1.83935e-13	0	710.083	0.2	k__Bacteria
13802	85.4248	2.8199e-19	1.34525e-16	4.8429e-15	0.0229885	600.917	0.2	k__Bacteria;p__Spirochaetes;c__Spirochaetes;o__Spirochaetales;f__Spirochaetaceae;g__Treponema;s__
103	94.1816	3.53766e-21	4.05038e-18	6.07557e-17	0.666667	574.5	0	k__Bacteria;p__Bacteroidetes;c__Bacteroidia;o__Bacteroidales;f__[Paraprevotellaceae]
51	8.54087	0.0139757	0.152103	1	60.023	461.75	84.6	k__Bacteria;p__Firmicutes;c__Clostridia;o__Clostridiales;f__Peptostreptococcaceae;g__;s__
122	65.0685	7.42275e-15	6.53735e-13	1.27478e-10	0.597701	446.75	0	k__Bacteria;p__Bacteroidetes
131	66.2696	4.07145e-15	4.66154e-13	6.99231e-11	0.54023	443.5	0.2	k__Bacteria
118	67.1706	2.59474e-15	3.09458e-13	4.4562e-11	0.0114943	432.25	0	k__Bacteria;p__Bacteroidetes
216	29.2425	4.46767e-07	1.02304e-05	0.00767278	0.689655	422.75	0.2	k__Bacteria;p__Firmicutes;c__Clostridia;o__Clostridiales;f__Ruminococcaceae;g__;s__
139	32.5333	8.6196e-08	2.32027e-06	0.00148033	0.0114943	417.667	0	k__Bacteria
6003	50.9823	8.49845e-12	4.13463e-10	1.45952e-07	0.804598	413.833	0	k__Bacteria
201	33.2233	6.10461e-08	1.65364e-06	0.00104841	1.67816	395.167	0.2	k__Bacteria;p__Bacteroidetes;c__Bacteroidia;o__Bacteroidales;f__Porphyromonadaceae;g__Parabacteroides;s__
191	61.0968	5.40762e-14	4.62042e-12	9.28704e-10	0.0229885	353.417	0	k__Bacteria
169	2.30176	0.316358	0.949201	1	7.73563	347.5	11.4	k__Bacteria;p__Firmicutes
178	56.896	4.41761e-13	2.34886e-11	7.5868e-09	0	323.833	0	k__Bacteria;p__Bacteroidetes
171	74.6092	6.29258e-17	9.00573e-15	1.08069e-12	0	311.25	0	k__Bacteria;p__Verrucomicrobia;c__Verruco-5
13585	64.9705	7.79522e-15	6.83036e-13	1.33875e-10	0.0689655	310.75	0	k__Bacteria
13863	94.1832	3.53496e-21	4.05038e-18	6.07095e-17	0.298851	309	0	k__Bacteria;p__Bacteroidetes;c__Bacteroidia;o__Bacteroidales
332	93.0185	6.32836e-21	4.53242e-18	1.08683e-16	0	307.25	0	k__Bacteria
199	96.322	1.21324e-21	3.01963e-18	2.08361e-17	0	302.667	0.4	k__Bacteria;p__Firmicutes;c__Clostridia;o__Clostridiales;f__Ruminococcaceae;g__Oscillospira;s__
193	11.987	0.00249489	0.0320473	1	0.183908	292.583	0	k__Bacteria;p__Firmicutes;c__Clostridia;o__Clostridiales;f__Lachnospiraceae
7194	46.2946	8.85652e-11	3.38004e-09	1.52102e-06	4.1954	272.75	0	k__Bacteria;p__Firmicutes;c__Clostridia;o__Clostridiales;f__Peptococcaceae;g__Peptococcus;s__
7015	45	1.69191e-10	6.41431e-09	2.90568e-06	0.747126	265	26	k__Bacteria;p__Firmicutes;c__Clostridia;o__Clostridiales;f__Ruminococcaceae;g__Ruminococcus;s__
264	71.539	2.92088e-16	3.99697e-14	5.01632e-12	0.114943	256	0	k__Bacteria;p__Firmicutes;c__Clostridia;o__Clostridiales;f__Ruminococcaceae
261	49.5065	1.77743e-11	8.27254e-10	3.05257e-07	0.0114943	252.167	0	k__Bacteria;p__Spirochaetes;c__Spirochaetes
182	3.76431	0.152262	0.83305	1	63.046	251.417	0.4	k__Bacteria;p__Firmicutes;c__Clostridia;o__Clostridiales;f__Christensenellaceae;g__;s__
345	74.9033	5.43185e-17	9.00573e-15	9.32866e-13	0.045977	246.75	0	k__Bacteria;p__Bacteroidetes
241	56.896	4.41761e-13	2.34886e-11	7.5868e-09	0	243.333	0	k__Bacteria
301	90.7381	1.97917e-20	1.35961e-17	3.39902e-16	0.0114943	239.167	0.2	k__Bacteria
4756	49.5065	1.77743e-11	8.27254e-10	3.05257e-07	0.0344828	235.667	0	k__Bacteria;p__Bacteroidetes;c__Bacteroidia;o__Bacteroidales
13063	23.2789	8.81165e-06	0.000165933	0.151331	6.64368	230.25	5.2	k__Bacteria;p__Firmicutes
630	71.5311	2.93244e-16	3.99697e-14	5.03618e-12	1.73563	219.833	0	k__Bacteria;p__Firmicutes;c__Erysipelotrichi;o__Erysipelotrichales;f__Erysipelotrichaceae;g__p-75-a5;s__
4314	74.6092	6.29258e-17	9.00573e-15	1.08069e-12	0	213.917	0	k__Bacteria
355	74.0386	8.37001e-17	1.18799e-14	1.43747e-12	0.0344828	208.667	0	k__Bacteria
289	85.7874	2.35233e-19	1.22512e-16	4.0399e-15	0.0114943	208.333	0	k__Bacteria;p__Firmicutes;c__Clostridia;o__Clostridiales;f__Ruminococcaceae
287	85.6163	2.56251e-19	1.25739e-16	4.40086e-15	0.0229885	206.667	0	k__Bacteria;p__Firmicutes;c__Clostridia
260	53.8019	2.07527e-12	1.07029e-10	3.56407e-08	0.0114943	206.583	0.2	k__Bacteria
256	42.2617	6.65262e-10	2.4206e-08	1.14252e-05	4.18391	204	0.2	k__Bacteria;p__Bacteroidetes;c__Bacteroidia;o__Bacteroidales;f__[Paraprevotellaceae];g__[Prevotella];s__
362	38.8935	3.58407e-09	1.01072e-07	6.15529e-05	1.33333	202.167	0	k__Bacteria;p__Firmicutes;c__Clostridia;o__Clostridiales;f__Ruminococcaceae;g__Oscillospira;s__
306	23.786	6.83801e-06	0.000145702	0.117436	1.42529	199.5	0.2	k__Bacteria;p__Firmicutes;c__Clostridia;o__Clostridiales;f__Ruminococcaceae;g__Oscillospira;s__
13639	56.6539	4.98612e-13	2.63482e-11	8.56316e-09	2.49425	198.083	0	k__Bacteria
384	43.5573	3.48054e-10	1.29663e-08	5.97748e-06	0.0574713	196.25	0	k__Bacteria
304	6.42597	0.0402362	0.338071	1	2.74713	194.333	0.2	k__Bacteria;p__Firmicutes;c__Clostridia;o__Clostridiales;f__Lachnospiraceae
8717	95.3893	1.93408e-21	3.01963e-18	3.32159e-17	0.0114943	193.417	0	k__Bacteria;p__Firmicutes;c__Clostridia;o__Clostridiales;f__Ruminococcaceae
58	20.3512	3.80875e-05	0.000697351	0.654115	136.034	193.25	0	k__Bacteria;p__Firmicutes;c__Clostridia;o__Clostridiales;f__Ruminococcaceae
442	83.7245	6.59876e-19	2.2221e-16	1.13327e-14	0	183.25	0	k__Bacteria
334	31.1258	1.74232e-07	4.07698e-06	0.00299226	7.83908	181.333	0	k__Bacteria
12870	48.1097	3.57358e-11	1.39167e-09	6.13727e-07	0.896552	176.25	0	k__Bacteria;p__Firmicutes;c__Clostridia;o__Clostridiales;f__Lachnospiraceae
357	56.1208	6.50918e-13	3.41861e-11	1.11789e-08	0.183908	172.917	41.2	k__Bacteria;p__Bacteroidetes;c__Bacteroidia;o__Bacteroidales;f__Porphyromonadaceae
422	66.3627	3.88626e-15	4.47937e-13	6.67426e-11	0.045977	163.583	0	k__Bacteria
2961	56.896	4.41761e-13	2.34886e-11	7.5868e-09	0	162.333	0	k__Bacteria;p__Bacteroidetes;c__Bacteroidia;o__Bacteroidales
351	49.5065	1.77743e-11	8.27254e-10	3.05257e-07	0.0114943	160.583	0	k__Bacteria;p__Firmicutes;c__Clostridia;o__Clostridiales
14704	41.522	9.62968e-10	3.46709e-08	1.6538e-05	2.09195	158.583	0	k__Bacteria;p__Firmicutes;c__Bacilli;o__Lactobacillales
515	54.2922	1.62402e-12	8.42625e-11	2.78909e-08	0.0689655	156	0	k__Bacteria;p__Bacteroidetes;c__Bacteroidia;o__Bacteroidales;f__Bacteroidaceae;g__Bacteroides
608	74.6092	6.29258e-17	9.00573e-15	1.08069e-12	0	154.667	0	k__Bacteria;p__Bacteroidetes;c__Bacteroidia;o__Bacteroidales
5984	95.3909	1.93259e-21	3.01963e-18	3.31903e-17	0.0114943	153.917	0	k__Bacteria
435	52.2822	4.43679e-12	2.26105e-10	7.61974e-08	0.091954	152	0	k__Bacteria
403	56.896	4.41761e-13	2.34886e-11	7.5868e-09	0	149.583	0	k__Bacteria;p__Firmicutes
4367	102.489	5.5553e-23	2.38517e-19	9.54067e-19	0	148.833	0	k__Bacteria
424	43.7713	3.12743e-10	1.17272e-08	5.37104e-06	0.0229885	139.25	0	k__Bacteria
13263	75.8401	3.40044e-17	8.98449e-15	5.83992e-13	0.0344828	138.333	0.2	k__Bacteria;p__Firmicutes;c__Clostridia;o__Clostridiales
430	56.896	4.41761e-13	2.34886e-11	7.5868e-09	0	136.75	0	k__Bacteria
9642	15.4985	0.000431064	0.00615817	1	9.5977	133.167	0	k__Bacteria;p__Firmicutes;c__Clostridia;o__Clostridiales;f__Ruminococcaceae
443	48.2917	3.26287e-11	1.27356e-09	5.60365e-07	0	133	0	k__Bacteria;p__Spirochaetes;c__Spirochaetes
137	22.9551	1.03598e-05	0.000194024	0.17792	67.5517	129.5	0	k__Bacteria;p__Firmicutes;c__Clostridia;o__Clostridiales;f__Ruminococcaceae;g__Oscillospira;s__
3718	24.9807	3.7627e-06	8.23192e-05	0.0646206	1.47126	128.917	0	k__Bacteria;p__Firmicutes;c__Clostridia;o__Clostridiales;f__Lachnospiraceae
13703	19.9563	4.64019e-05	0.000841506	0.796906	0.471264	128	0	k__Bacteria
3524	49.5065	1.77743e-11	8.27254e-10	3.05257e-07	0.0229885	127.583	0	k__Bacteria
411	21.3736	2.28448e-05	0.000421868	0.392337	0.183908	126.917	31.4	k__Bacteria
451	24.4204	4.9794e-06	0.000107432	0.0855163	0.0114943	124.5	0	k__Bacteria;p__Bacteroidetes;c__Bacteroidia;o__Bacteroidales
517	75.2175	4.64216e-17	9.00573e-15	7.97244e-13	1.04598	124	0	k__Bacteria
829	56.896	4.41761e-13	2.34886e-11	7.5868e-09	0	122.167	0	k__Bacteria;p__Bacteroidetes
520	51.789	5.67766e-12	2.81338e-10	9.75081e-08	0	121.667	0.2	k__Bacteria
534	94.3029	3.3296e-21	4.05038e-18	5.71826e-17	0	121.333	1	k__Bacteria;p__Proteobacteria;c__Gammaproteobacteria;o__Pasteurellales;f__Pasteurellaceae
666	56.0192	6.84823e-13	3.58572e-11	1.17611e-08	0.333333	120.75	0	k__Bacteria;p__Firmicutes;c__Clostridia;o__Clostridiales;f__Ruminococcaceae
605	53.2984	2.66925e-12	1.36841e-10	4.58418e-08	0.321839	120.667	0	k__Bacteria;p__Firmicutes;c__Clostridia;o__Clostridiales;f__Lachnospiraceae
14507	31.5715	1.39424e-07	3.2801e-06	0.00239447	0	119.833	0	k__Bacteria
163	23.1446	9.42344e-06	0.000177066	0.161838	30.3563	117.5	0	k__Bacteria;p__Firmicutes;c__Clostridia;o__Clostridiales;f__Peptococcaceae;g__Peptococcus;s__
7089	67.9527	1.75494e-15	2.24921e-13	3.01394e-11	0.0804598	116.25	0.2	k__Bacteria;p__Firmicutes;c__Clostridia;o__Clostridiales;f__Clostridiaceae
565	93.0167	6.33388e-21	4.53242e-18	1.08778e-16	0	114.5	0	k__Bacteria;p__Bacteroidetes;c__Bacteroidia;o__Bacteroidales
536	56.8976	4.41406e-13	2.34886e-11	7.5807e-09	0	112.667	0	k__Bacteria
624	74.6092	6.29258e-17	9.00573e-15	1.08069e-12	0	112.333	0	k__Bacteria
584	85.9543	2.16404e-19	1.22512e-16	3.71652e-15	0.0114943	111.333	0	k__Bacteria;p__Bacteroidetes;c__Bacteroidia;o__Bacteroidales
556	75.5483	3.93464e-17	9.00573e-15	6.75735e-13	0.229885	110	0	k__Bacteria
13420	23.978	6.21212e-06	0.000133026	0.106687	1.3908	109.417	0	k__Bacteria;p__Firmicutes;c__Clostridia;o__Clostridiales;f__Ruminococcaceae;g__Oscillospira;s__
14541	93.0185	6.32836e-21	4.53242e-18	1.08683e-16	0	109.167	0	k__Bacteria
492	40.9061	1.31024e-09	4.67819e-08	2.25021e-05	0.0114943	109	0	k__Bacteria
14830	79.6873	4.96725e-18	1.50307e-15	8.53075e-14	0.0114943	106.583	0.4	k__Bacteria
12	6.65707	0.0358456	0.30982	1	402.782	101.5	4.4	k__Bacteria;p__Firmicutes;c__Clostridia;o__Clostridiales;f__Ruminococcaceae
606	56.896	4.41761e-13	2.34886e-11	7.5868e-09	0	97.5833	0	k__Bacteria
2176	48.2917	3.26287e-11	1.27356e-09	5.60365e-07	0	97.3333	0	k__Bacteria
13359	93.0202	6.32286e-21	4.53242e-18	1.08589e-16	0	94.75	0	k__Bacteria;p__Firmicutes;c__Clostridia
14226	51.8758	5.43639e-12	2.71409e-10	9.33646e-08	0.0574713	94.3333	0	k__Bacteria;p__Bacteroidetes;c__Bacteroidia;o__Bacteroidales;f__Porphyromonadaceae
589	56.8976	4.41406e-13	2.34886e-11	7.5807e-09	0	90.25	0	k__Bacteria
3602	74.6092	6.29258e-17	9.00573e-15	1.08069e-12	0	87.6667	0	k__Bacteria;p__Spirochaetes
2766	95.5607	1.77524e-21	3.01963e-18	3.0488e-17	0.0114943	87	0	k__Bacteria;p__Firmicutes;c__Clostridia;o__Clostridiales;f__Clostridiaceae;g__Clostridium
5346	25.5445	2.83844e-06	6.23369e-05	0.0487474	35.7356	87	0	k__Bacteria;p__Firmicutes;c__Clostridia;o__Clostridiales;f__Ruminococcaceae
16210	45.0941	1.61416e-10	6.13308e-09	2.77215e-06	2.33333	84.5	0	k__Bacteria;p__Firmicutes;c__Clostridia;o__Clostridiales;f__Lachnospiraceae
13768	24.4204	4.9794e-06	0.000107432	0.0855163	0.0114943	84.3333	0	k__Bacteria
884	35.8546	1.63788e-08	4.54427e-07	0.00028129	9.06897	83.25	0	k__Bacteria;p__Proteobacteria;c__Betaproteobacteria;o__Burkholderiales
685	56.896	4.41761e-13	2.34886e-11	7.5868e-09	0	82.9167	0	k__Bacteria
318	7.17094	0.0277236	0.247466	1	28.954	82	0	k__Bacteria;p__Fusobacteria;c__Fusobacteria;o__Fusobacteriales;f__Fusobacteriaceae
638	39.8512	2.22036e-09	6.36603e-08	3.81325e-05	0	81.4167	0	k__Bacteria;p__Proteobacteria
3333	42.8359	4.99237e-10	1.83203e-08	8.57389e-06	0.103448	80.5	0	k__Archaea;p__Euryarchaeota;c__Thermoplasmata;o__E2;f__WCHD3-02;g__;s__
10053	51.7866	5.68443e-12	2.81338e-10	9.76244e-08	0.045977	80.0833	0	k__Bacteria;p__Firmicutes;c__Clostridia;o__Clostridiales;f__Veillonellaceae
5901	65.6674	5.50172e-15	4.87044e-13	9.44865e-11	0	79.0833	0	k__Bacteria;p__Bacteroidetes;c__Bacteroidia;o__Bacteroidales
540	18.7837	8.34022e-05	0.00142239	1	19.3218	78.75	0	k__Bacteria;p__Tenericutes;c__Mollicutes;o__RF39;f__;g__;s__
13127	7.95675	0.0187161	0.198782	1	0.758621	77.8333	0	k__Bacteria;p__Firmicutes;c__Clostridia;o__Clostridiales;f__Ruminococcaceae;g__Oscillospira;s__
635	4.29884	0.116552	0.72419	1	2.14943	77.5	0	k__Bacteria
8250	74.6125	6.28205e-17	9.00573e-15	1.07888e-12	0	76.6667	0	k__Bacteria;p__Spirochaetes;c__Spirochaetes
604	33.6277	4.98694e-08	1.35515e-06	0.000856456	3.45977	75.5	23.8	k__Bacteria;p__Firmicutes;c__Clostridia;o__Clostridiales;f__Ruminococcaceae
815	39.8512	2.22036e-09	6.36603e-08	3.81325e-05	0	75.0833	0	k__Bacteria
2054	68.1468	1.59259e-15	2.05647e-13	2.73511e-11	0.137931	74.0833	0	k__Bacteria;p__Bacteroidetes;c__Bacteroidia;o__Bacteroidales;f__Bacteroidaceae
700	24.1505	5.69894e-06	0.000122342	0.0978736	0.873563	72.5833	0	k__Bacteria;p__Firmicutes
1015	93.0167	6.33388e-21	4.53242e-18	1.08778e-16	0	72.25	0	k__Bacteria
776	54.962	1.16188e-12	6.04671e-11	1.99541e-08	1.5977	71.3333	0	k__Bacteria;p__Firmicutes;c__Clostridia;o__Clostridiales;f__Ruminococcaceae
14555	102.491	5.55037e-23	2.38517e-19	9.5322e-19	0	70.4167	0	k__Bacteria;p__Firmicutes;c__Clostridia;o__Clostridiales;f__Ruminococcaceae
716	56.896	4.41761e-13	2.34886e-11	7.5868e-09	0	64.8333	0	k__Bacteria;p__Bacteroidetes;c__Bacteroidia;o__Bacteroidales
1224	102.489	5.5553e-23	2.38517e-19	9.54067e-19	0	61.6667	0	k__Bacteria;p__Firmicutes;c__Clostridia;o__Clostridiales
736	5.81199	0.0546944	0.428882	1	1.77011	61.6667	1	k__Bacteria;p__Firmicutes;c__Clostridia;o__Clostridiales;f__Ruminococcaceae;g__Oscillospira;s__
5941	76.7389	2.16953e-17	6.31517e-15	3.72595e-13	0.103448	61.1667	0	k__Bacteria;p__Bacteroidetes;c__Bacteroidia;o__Bacteroidales
3450	39.1925	3.08645e-09	8.74697e-08	5.30066e-05	0.045977	60.1667	0	k__Bacteria;p__Firmicutes
7797	42.8038	5.07304e-10	1.85371e-08	8.71243e-06	0.402299	59.1667	0	k__Bacteria;p__Firmicutes;c__Clostridia;o__Clostridiales;f__Ruminococcaceae
10180	39.5403	2.59371e-09	7.41172e-08	4.45445e-05	0.091954	58.6667	0	k__Bacteria;p__Bacteroidetes;c__Bacteroidia;o__Bacteroidales
14633	39.8512	2.22036e-09	6.36603e-08	3.81325e-05	0	58.3333	0	k__Bacteria
16448	34.9347	2.59431e-08	7.10601e-07	0.000445547	3.29885	58.3333	0	k__Bacteria;p__Firmicutes
864	56.896	4.41761e-13	2.34886e-11	7.5868e-09	0	57.75	0	k__Bacteria
863	65.6674	5.50172e-15	4.87044e-13	9.44865e-11	0	56.25	0	k__Bacteria
6863	76.5448	2.39061e-17	6.73054e-15	4.10563e-13	0.0114943	56.0833	0	k__Bacteria;p__Bacteroidetes;c__Bacteroidia;o__Bacteroidales
14031	56.896	4.41761e-13	2.34886e-11	7.5868e-09	0	56	0	k__Bacteria
12791	8.88581	0.0117617	0.13032	1	19.1264	56	0	k__Bacteria;p__Spirochaetes;c__Spirochaetes;o__Spirochaetales;f__Spirochaetaceae;g__Treponema;s__
10901	23.2072	9.13305e-06	0.000171797	0.156851	10.1149	55.0833	0	k__Bacteria;p__Firmicutes;c__Clostridia;o__Clostridiales;f__Lachnospiraceae
13633	39.8512	2.22036e-09	6.36603e-08	3.81325e-05	0	53.4167	0	k__Bacteria;p__Firmicutes;c__Erysipelotrichi;o__Erysipelotrichales;f__Erysipelotrichaceae
6372	95.3893	1.93408e-21	3.01963e-18	3.32159e-17	0.0114943	53	0	k__Bacteria
10073	84.9393	3.59481e-19	1.62466e-16	6.17372e-15	0.0344828	53	0	k__Bacteria;p__Bacteroidetes;c__Bacteroidia;o__Bacteroidales
858	74.6108	6.28731e-17	9.00573e-15	1.07978e-12	0	52.25	0	k__Bacteria
8199	70.2729	5.50094e-16	7.38072e-14	9.44732e-12	0.0229885	52.25	0	k__Bacteria;p__Bacteroidetes
6522	85.7859	2.35408e-19	1.22512e-16	4.0429e-15	0.0114943	52	0	k__Bacteria;p__Firmicutes;c__Clostridia;o__Clostridiales;f__Clostridiaceae
13407	52.4514	4.07673e-12	2.08374e-10	7.00138e-08	0.0229885	52	0	k__Bacteria;p__Firmicutes;c__Clostridia;o__Clostridiales
842	56.896	4.41761e-13	2.34886e-11	7.5868e-09	0	51.9167	0	k__Bacteria;p__Bacteroidetes;c__Bacteroidia;o__Bacteroidales
13854	56.8976	4.41406e-13	2.34886e-11	7.5807e-09	0	51.6667	0	k__Bacteria;p__Bacteroidetes
13602	90.2472	2.52971e-20	1.60908e-17	4.34452e-16	0.0229885	51.0833	0.2	k__Bacteria
1822	65.6674	5.50172e-15	4.87044e-13	9.44865e-11	0	51.0833	0	k__Bacteria
927	20.4272	3.66676e-05	0.000672378	0.629729	0.045977	51	0	k__Bacteria;p__Firmicutes;c__Clostridia;o__Clostridiales;f__Ruminococcaceae
8703	94.5316	2.96982e-21	4.05038e-18	5.10036e-17	0.0574713	50.75	0	k__Bacteria;p__Bacteroidetes;c__Bacteroidia;o__Bacteroidales;f__[Paraprevotellaceae]
873	39.1925	3.08645e-09	8.74697e-08	5.30066e-05	0.045977	50.6667	0	k__Bacteria;p__Firmicutes;c__Clostridia;o__Clostridiales;f__Clostridiaceae
13386	70.24	5.59225e-16	7.44506e-14	9.60413e-12	4.48276	47.9167	0	k__Bacteria;p__Firmicutes;c__Clostridia;o__Clostridiales;f__Ruminococcaceae
8169	49.5078	1.77634e-11	8.27254e-10	3.05068e-07	0.0114943	47.4167	0	k__Bacteria;p__Bacteroidetes;c__Bacteroidia;o__Bacteroidales
4325	12.5871	0.00184816	0.024378	1	0.114943	47.4167	0	k__Bacteria
996	49.5065	1.77743e-11	8.27254e-10	3.05257e-07	0.0114943	45.8333	0	k__Bacteria
10718	41.6267	9.13869e-10	3.30416e-08	1.56948e-05	1.3908	45.75	1	k__Bacteria
4766	17.8738	0.000131448	0.00220673	1	0.712644	45.75	0	k__Bacteria;p__Firmicutes;c__Clostridia;o__Clostridiales;f__Ruminococcaceae
971	56.8976	4.41406e-13	2.34886e-11	7.5807e-09	0	45.5833	0	k__Bacteria;p__Bacteroidetes;c__Bacteroidia;o__Bacteroidales
915	38.5755	4.20188e-09	1.183e-07	7.21631e-05	0.0574713	45.1667	0	k__Bacteria
1008	83.7245	6.59876e-19	2.2221e-16	1.13327e-14	0	45	0	k__Bacteria;p__Firmicutes;c__Clostridia
455	74.6108	6.28731e-17	9.00573e-15	1.07978e-12	0	44.9167	0	k__Bacteria;p__Bacteroidetes
12887	37.5697	6.94779e-09	1.9497e-07	0.000119321	0.551724	43.3333	0.2	k__Bacteria
13249	65.6691	5.4972e-15	4.87044e-13	9.4409e-11	0	42.6667	0	k__Bacteria;p__Bacteroidetes
3735	65.674	5.48369e-15	4.87044e-13	9.41769e-11	0	42.5833	0	k__Bacteria;p__Firmicutes;c__Clostridia;o__Clostridiales;f__Ruminococcaceae
7840	65.6674	5.50172e-15	4.87044e-13	9.44865e-11	0	41.9167	0	k__Bacteria
1152	83.7262	6.59313e-19	2.2221e-16	1.1323e-14	0	41.5833	0	k__Bacteria;p__Firmicutes
13664	74.6092	6.29258e-17	9.00573e-15	1.08069e-12	0	41.0833	0	k__Bacteria
6448	12.2419	0.00219632	0.0284676	1	24.1954	41.0833	0	k__Bacteria
8227	93.0202	6.32286e-21	4.53242e-18	1.08589e-16	0	40.4167	0	k__Bacteria
1117	74.6092	6.29258e-17	9.00573e-15	1.08069e-12	0	40.25	0	k__Bacteria
12890	67.3322	2.3933e-15	2.91507e-13	4.11026e-11	0.0114943	39.0833	0	k__Bacteria;p__Bacteroidetes;c__Bacteroidia;o__Bacteroidales
6884	11.058	0.00396994	0.0494773	1	3	38.3333	0	k__Bacteria;p__Proteobacteria;c__Betaproteobacteria;o__Burkholderiales;f__Alcaligenaceae;g__Sutterella;s__
6111	51.2671	7.37026e-12	3.60618e-10	1.26577e-07	0.229885	37.9167	0	k__Bacteria;p__Bacteroidetes;c__Bacteroidia;o__Bacteroidales;f__Bacteroidaceae;g__Bacteroides
13841	96.7462	9.81348e-22	3.01963e-18	1.68537e-17	0	37.8333	0.2	k__Bacteria
6637	85.2306	3.10755e-19	1.44241e-16	5.3369e-15	0	37.5	0.4	k__Bacteria
1320	56.896	4.41761e-13	2.34886e-11	7.5868e-09	0	37.1667	0	k__Bacteria;p__Bacteroidetes
9579	57.9157	2.65322e-13	2.15954e-11	4.55663e-09	0.126437	37	1	k__Bacteria
3431	61.7005	3.99864e-14	3.46831e-12	6.86726e-10	0.563218	36.6667	1.4	k__Bacteria;p__Firmicutes;c__Clostridia;o__Clostridiales;f__Ruminococcaceae;g__Ruminococcus
1199	20.0596	4.40672e-05	0.000803408	0.75681	0.045977	36.6667	0	k__Bacteria;p__Firmicutes;c__Clostridia;o__Clostridiales;f__Ruminococcaceae
2125	82.5925	1.16216e-18	3.83825e-16	1.99589e-14	0.988506	36.5833	0	k__Bacteria
2966	31.1014	1.76367e-07	4.12099e-06	0.00302893	1.05747	36.5	0	k__Bacteria
1704	79.6865	4.96941e-18	1.50307e-15	8.53447e-14	0.045977	36.0833	0	k__Bacteria;p__Firmicutes;c__Clostridia;o__Clostridiales;f__Ruminococcaceae
1007	56.896	4.41761e-13	2.34886e-11	7.5868e-09	0	36.0833	0	k__Bacteria;p__Bacteroidetes;c__Bacteroidia;o__Bacteroidales
15355	10.6928	0.00476534	0.0585407	1	1.14943	35.25	0	k__Bacteria;p__Bacteroidetes;c__Bacteroidia;o__Bacteroidales;f__[Paraprevotellaceae];g__[Prevotella];s__
1277	89.6444	3.41944e-20	2.09734e-17	5.87255e-16	0.0229885	34.5833	0	k__Bacteria
6661	65.6691	5.4972e-15	4.87044e-13	9.4409e-11	0	34.1667	0	k__Bacteria;p__Bacteroidetes;c__Bacteroidia;o__Bacteroidales
14316	56.896	4.41761e-13	2.34886e-11	7.5868e-09	0	33.6667	0	k__Bacteria;p__Bacteroidetes
1151	58.3181	2.16966e-13	1.80883e-11	3.72618e-09	0.0114943	33.1667	0	k__Bacteria
1217	26.5121	1.74971e-06	3.91779e-05	0.0300495	2.73563	33.0833	0	k__Bacteria;p__Bacteroidetes;c__Bacteroidia;o__Bacteroidales
1449	56.896	4.41761e-13	2.34886e-11	7.5868e-09	0	31.75	0	k__Bacteria
1275	37.0897	8.83215e-09	2.47041e-07	0.000151683	0.0114943	31.75	0.8	k__Bacteria;p__Firmicutes
1225	56.8976	4.41406e-13	2.34886e-11	7.5807e-09	0	31.1667	0	k__Bacteria
1200	56.8976	4.41406e-13	2.34886e-11	7.5807e-09	0	31.0833	0	k__Bacteria
1175	74.6108	6.28731e-17	9.00573e-15	1.07978e-12	0	30.9167	0	k__Bacteria
62	12.9464	0.00154424	0.0205587	1	171.644	30.5	0	k__Bacteria;p__Firmicutes;c__Clostridia;o__Clostridiales;f__Ruminococcaceae;g__;s__
1131	74.6092	6.29258e-17	9.00573e-15	1.08069e-12	0	30.0833	0	k__Bacteria;p__Firmicutes;c__Clostridia;o__Clostridiales;f__Peptostreptococcaceae;g__Peptostreptococcus
1133	31.5715	1.39424e-07	3.2801e-06	0.00239447	0	30.0833	0	k__Archaea;p__Euryarchaeota;c__Thermoplasmata;o__E2;f__WCHD3-02;g__;s__
8728	65.6691	5.4972e-15	4.87044e-13	9.4409e-11	0	30	0	k__Bacteria;p__Proteobacteria;c__Gammaproteobacteria
13861	33.0791	6.56078e-08	1.77441e-06	0.00112675	0.229885	29.9167	1	k__Bacteria
3604	79.6787	4.98865e-18	1.50307e-15	8.5675e-14	0.045977	29.75	0	k__Bacteria;p__Firmicutes;c__Clostridia;o__Clostridiales
13788	12.4911	0.00193903	0.0253046	1	0.0344828	29.5833	0	k__Bacteria
5258	61.0968	5.40762e-14	4.62042e-12	9.28704e-10	0.0229885	29.5	0	k__Bacteria;p__Firmicutes;c__Clostridia;o__Clostridiales
1439	56.896	4.41761e-13	2.34886e-11	7.5868e-09	0	28.1667	0	k__Bacteria
8678	79.9986	4.25122e-18	1.35205e-15	7.30105e-14	0.0229885	28.0833	0	k__Bacteria
4176	65.6691	5.4972e-15	4.87044e-13	9.4409e-11	0	27.5	0	k__Bacteria;p__Bacteroidetes
1732	56.896	4.41761e-13	2.34886e-11	7.5868e-09	0	27.5	0	k__Bacteria
576	18.5882	9.19668e-05	0.00156225	1	12.5172	27.4167	0	k__Bacteria;p__Firmicutes;c__Clostridia;o__Clostridiales
1586	74.6108	6.28731e-17	9.00573e-15	1.07978e-12	0	27.3333	0	k__Bacteria;p__Bacteroidetes
13833	26.6116	1.6648e-06	3.73254e-05	0.0285913	4.22989	27.3333	1.2	k__Bacteria
8121	51.1613	7.77059e-12	3.79125e-10	1.33452e-07	4.48276	27.25	38	k__Bacteria;p__Bacteroidetes
13616	71.8507	2.49936e-16	3.46161e-14	4.2924e-12	0.0229885	27.1667	0.2	k__Bacteria
6450	59.6383	1.12127e-13	9.43953e-12	1.92566e-09	0.241379	27.0833	0	k__Bacteria
1594	56.896	4.41761e-13	2.34886e-11	7.5868e-09	0	27	0	k__Bacteria
1297	56.896	4.41761e-13	2.34886e-11	7.5868e-09	0	27	0	k__Bacteria;p__Firmicutes;c__Clostridia;o__Clostridiales
9671	27.6799	9.75856e-07	2.20518e-05	0.0167594	0.0574713	26.8333	0	k__Bacteria
1632	43.0737	4.43269e-10	1.63363e-08	7.6127e-06	0.16092	26.75	0	k__Bacteria
1475	56.896	4.41761e-13	2.34886e-11	7.5868e-09	0	26.5	0	k__Bacteria;p__Bacteroidetes;c__Bacteroidia;o__Bacteroidales
10260	18.6066	9.11246e-05	0.00154948	1	0.37931	26.4167	0	k__Bacteria
7139	34.181	3.78178e-08	1.02929e-06	0.000649484	0.91954	26.3333	0	k__Bacteria;p__Firmicutes;c__Clostridia;o__Clostridiales;f__Lachnospiraceae
3189	31.5715	1.39424e-07	3.2801e-06	0.00239447	0	26.25	0	k__Bacteria
10268	7.96568	0.0186327	0.198141	1	7.27586	26.25	0	k__Bacteria
13670	83.7279	6.5875e-19	2.2221e-16	1.13134e-14	0	26.1667	0	k__Bacteria
1404	74.6108	6.28731e-17	9.00573e-15	1.07978e-12	0	25.5	0	k__Bacteria;p__Lentisphaerae;c__[Lentisphaeria];o__Z20;f__R4-45B;g__;s__
1577	32.2514	9.92437e-08	2.6425e-06	0.00170441	0.0114943	25.4167	0	k__Bacteria
1419	83.7262	6.59313e-19	2.2221e-16	1.1323e-14	0	25.25	0	k__Bacteria;p__Bacteroidetes
9458	45.6421	1.22726e-10	4.6734e-09	2.1077e-06	0.114943	25.25	0	k__Bacteria;p__Firmicutes;c__Clostridia;o__Clostridiales
1433	56.896	4.41761e-13	2.34886e-11	7.5868e-09	0	25.1667	0	k__Bacteria
9610	36.6406	1.1056e-08	3.0774e-07	0.000189876	0.333333	24.9167	0	k__Bacteria;p__Bacteroidetes;c__Bacteroidia;o__Bacteroidales
10277	71.8821	2.46037e-16	3.43532e-14	4.22544e-12	0.0114943	24.5833	0.2	k__Bacteria
1547	51.8906	5.39628e-12	2.70621e-10	9.26757e-08	0.0229885	24.5833	0	k__Bacteria
13836	51.2924	7.27767e-12	3.57105e-10	1.24987e-07	0.045977	24.3333	0	k__Bacteria;p__Firmicutes;c__Clostridia;o__Clostridiales;f__Clostridiaceae
729	83.7245	6.59876e-19	2.2221e-16	1.13327e-14	0	24.25	0	k__Bacteria
13191	56.896	4.41761e-13	2.34886e-11	7.5868e-09	0	24.25	0	k__Bacteria
1549	65.6674	5.50172e-15	4.87044e-13	9.44865e-11	0	24.0833	0	k__Bacteria;p__Firmicutes;c__Clostridia;o__Clostridiales
1464	56.8976	4.41406e-13	2.34886e-11	7.5807e-09	0	23.75	0	k__Bacteria;p__Proteobacteria;c__Deltaproteobacteria
2124	31.5715	1.39424e-07	3.2801e-06	0.00239447	0	23.75	0	k__Bacteria;p__Bacteroidetes;c__Bacteroidia;o__Bacteroidales
1407	49.5078	1.77634e-11	8.27254e-10	3.05068e-07	0.0114943	23.6667	0	k__Bacteria;p__Firmicutes
1387	83.7262	6.59313e-19	2.2221e-16	1.1323e-14	0	23.5833	0	k__Bacteria
1420	39.8512	2.22036e-09	6.36603e-08	3.81325e-05	0	23.4167	0	k__Bacteria;p__Firmicutes
1685	56.8976	4.41406e-13	2.34886e-11	7.5807e-09	0	23.3333	0	k__Bacteria;p__Bacteroidetes
7442	85.9543	2.16404e-19	1.22512e-16	3.71652e-15	0.0114943	23.1667	0	k__Bacteria
5953	57.8644	2.72212e-13	2.20518e-11	4.67498e-09	0.908046	22.75	0	k__Bacteria
1958	74.6108	6.28731e-17	9.00573e-15	1.07978e-12	0	22.6667	0	k__Bacteria
1454	52.0199	5.05838e-12	2.54759e-10	8.68727e-08	0.045977	22.6667	0	k__Bacteria
5367	3.39507	0.183134	0.886971	1	6.63218	22.6667	0	k__Bacteria;p__Firmicutes;c__Clostridia;o__Clostridiales;f__Lachnospiraceae
14519	72.4598	1.84313e-16	2.59458e-14	3.16539e-12	0.0344828	22.5833	1.4	k__Bacteria
13718	17.7434	0.000140306	0.00235085	1	1.66667	22.5833	0	k__Bacteria
1427	51.7903	5.67399e-12	2.81338e-10	9.74451e-08	0	22.5	0.2	k__Archaea;p__Euryarchaeota;c__Thermoplasmata;o__E2;f__WCHD3-02;g__;s__
1471	67.3322	2.3933e-15	2.91507e-13	4.11026e-11	0.0114943	22.25	0	k__Bacteria
1504	48.2917	3.26287e-11	1.27356e-09	5.60365e-07	0	22.1667	0	k__Bacteria
39	24.064	5.95072e-06	0.000127587	0.102198	23.3793	21.8333	597.8	k__Bacteria;p__Proteobacteria;c__Gammaproteobacteria;o__Pseudomonadales;f__Pseudomonadaceae;g__Pseudomonas
9677	65.6674	5.50172e-15	4.87044e-13	9.44865e-11	0	21.75	0	k__Bacteria;p__Bacteroidetes;c__Bacteroidia;o__Bacteroidales;f__Porphyromonadaceae
7050	49.5065	1.77743e-11	8.27254e-10	3.05257e-07	0.0114943	21.6667	0	k__Bacteria
4930	56.234	6.15085e-13	3.24033e-11	1.05635e-08	0.632184	21.5	0	k__Bacteria;p__Firmicutes;c__Bacilli;o__Lactobacillales
8139	34.9688	2.55043e-08	6.99698e-07	0.000438011	0.137931	21.5	0	k__Bacteria
1820	60.9683	5.76622e-14	4.90243e-12	9.90291e-10	0.0689655	21.3333	0	k__Bacteria
4621	5.486	0.0643769	0.483432	1	0.367816	21.25	0	k__Bacteria;p__Firmicutes;c__Clostridia;o__Clostridiales;f__Lachnospiraceae
13914	65.6691	5.4972e-15	4.87044e-13	9.4409e-11	0	20.9167	0	k__Bacteria
2800	44.063	2.70301e-10	1.02025e-08	4.64216e-06	1.25287	20.75	0	k__Bacteria;p__Firmicutes;c__Clostridia;o__Clostridiales;f__Peptococcaceae;g__Peptococcus;s__
1678	74.6092	6.29258e-17	9.00573e-15	1.08069e-12	0	20.6667	0	k__Bacteria;p__Bacteroidetes;c__Bacteroidia;o__Bacteroidales
11018	46.7449	7.07105e-11	2.71674e-09	1.21438e-06	0.206897	20.3333	0	k__Bacteria;p__Firmicutes;c__Clostridia;o__Clostridiales;f__Clostridiaceae
1707	67.0064	2.8167e-15	3.29075e-13	4.8374e-11	0.0229885	20.1667	0	k__Bacteria;p__Firmicutes;c__Clostridia;o__Clostridiales;f__Ruminococcaceae
14406	47.3174	5.31089e-11	2.04964e-09	9.12092e-07	0.114943	20.1667	0.6	k__Bacteria
1669	56.896	4.41761e-13	2.34886e-11	7.5868e-09	0	19.8333	0	k__Bacteria
12953	43.7713	3.12743e-10	1.17272e-08	5.37104e-06	0.0229885	19.75	0	k__Bacteria;p__Firmicutes;c__Clostridia;o__Clostridiales;f__Ruminococcaceae
14524	56.896	4.41761e-13	2.34886e-11	7.5868e-09	0	19.5833	0	k__Bacteria;p__Firmicutes;c__Clostridia;o__Clostridiales;f__Ruminococcaceae;g__Ruminococcus
1661	65.6674	5.50172e-15	4.87044e-13	9.44865e-11	0	19.5	0	k__Bacteria
13883	56.8976	4.41406e-13	2.34886e-11	7.5807e-09	0	19.5	0	k__Bacteria
6567	29.3572	4.21855e-07	9.68574e-06	0.00724494	0.114943	19.1667	0	k__Bacteria
1761	13.9641	0.000928412	0.0126947	1	0.655172	19.0833	11.4	k__Bacteria;p__Firmicutes;c__Clostridia;o__Clostridiales;f__Christensenellaceae;g__;s__
11713	14.3656	0.000759523	0.0105025	1	13.5057	18.8333	0	k__Bacteria;p__Firmicutes;c__Clostridia;o__Clostridiales;f__Ruminococcaceae
13	10.5986	0.00499498	0.0612741	1	265.954	18.8333	0	k__Bacteria;p__Firmicutes;c__Bacilli;o__Lactobacillales;f__Enterococcaceae;g__Enterococcus;s__
12906	31.5715	1.39424e-07	3.2801e-06	0.00239447	0	18.75	0	k__Bacteria
63	5.96723	0.0506094	0.410947	1	105.425	18.75	0	k__Bacteria;p__Firmicutes;c__Clostridia;o__Clostridiales;f__Ruminococcaceae;g__Oscillospira;s__
5736	43.7713	3.12743e-10	1.17272e-08	5.37104e-06	0.0229885	18.5833	0	k__Bacteria;p__Firmicutes
181	1.53305	0.464626	0.949201	1	59.1379	18.5833	0	k__Bacteria
13673	31.5715	1.39424e-07	3.2801e-06	0.00239447	0	18.5	0	k__Bacteria
14592	93.0185	6.32836e-21	4.53242e-18	1.08683e-16	0	18.4167	0	k__Bacteria
13299	22.1244	1.56945e-05	0.000292339	0.269537	0.287356	18.25	0	k__Bacteria
10168	56.896	4.41761e-13	2.34886e-11	7.5868e-09	0	18.1667	0	k__Bacteria;p__Firmicutes;c__Clostridia;o__Clostridiales;f__Ruminococcaceae
13107	74.6108	6.28731e-17	9.00573e-15	1.07978e-12	0	18.0833	0	k__Bacteria
9211	61.3923	4.66479e-14	4.02579e-12	8.01132e-10	0.0229885	17.9167	0	k__Bacteria;p__Firmicutes;c__Clostridia;o__Clostridiales;f__Ruminococcaceae
1841	56.896	4.41761e-13	2.34886e-11	7.5868e-09	0	17.9167	0	k__Bacteria
1641	31.5715	1.39424e-07	3.2801e-06	0.00239447	0	17.8333	0	k__Bacteria
14585	23.8428	6.6466e-06	0.0001418	0.114149	15.1954	17.4167	0	k__Bacteria;p__Firmicutes;c__Clostridia;o__Clostridiales
1652	39.8527	2.21865e-09	6.36603e-08	3.8103e-05	0	17.25	0	k__Archaea;p__Euryarchaeota;c__Thermoplasmata;o__E2;f__WCHD3-02;g__;s__
2658	74.6092	6.29258e-17	9.00573e-15	1.08069e-12	0	17.1667	0	k__Bacteria
5938	51.7069	5.91547e-12	2.91932e-10	1.01592e-07	0.494253	17.1667	0	k__Bacteria;p__Firmicutes;c__Clostridia;o__Clostridiales;f__Ruminococcaceae
1599	13.9015	0.00095791	0.0130772	1	3.83908	17.1667	0	k__Bacteria;p__Firmicutes;c__Clostridia;o__;f__;g__;s__
135	5.07597	0.0790255	0.56615	1	55.0805	16.9167	0	k__Bacteria
14586	56.8976	4.41406e-13	2.34886e-11	7.5807e-09	0	16.6667	0	k__Bacteria
14035	48.2932	3.26029e-11	1.27356e-09	5.59923e-07	0	16.4167	0	k__Bacteria
880	3.36481	0.185926	0.886971	1	7.97701	16.4167	0	k__Bacteria;p__Bacteroidetes;c__Bacteroidia;o__Bacteroidales;f__[Paraprevotellaceae];g__[Prevotella];s__
6410	67.3322	2.3933e-15	2.91507e-13	4.11026e-11	0.0229885	16.3333	0	k__Bacteria
11356	83.7245	6.59876e-19	2.2221e-16	1.13327e-14	0	16	0	k__Bacteria
13850	31.9174	1.17281e-07	3.09398e-06	0.00201418	0.505747	16	0	k__Bacteria
1737	56.896	4.41761e-13	2.34886e-11	7.5868e-09	0	15.8333	0	k__Bacteria
1902	56.896	4.41761e-13	2.34886e-11	7.5868e-09	0	15.6667	0	k__Bacteria
2083	31.5715	1.39424e-07	3.2801e-06	0.00239447	0	15.6667	0	k__Bacteria;p__Bacteroidetes;c__Bacteroidia;o__Bacteroidales
5729	5.05607	0.0798155	0.56615	1	3.1954	15.6667	0	k__Bacteria;p__Firmicutes;c__Clostridia;o__Clostridiales;f__Ruminococcaceae
1858	56.8976	4.41406e-13	2.34886e-11	7.5807e-09	0	15.5833	0	k__Bacteria;p__Bacteroidetes;c__Bacteroidia;o__Bacteroidales
1908	39.8527	2.21865e-09	6.36603e-08	3.8103e-05	0	15.4167	0	k__Bacteria
2515	67.0078	2.81477e-15	3.29075e-13	4.83409e-11	0.0344828	15.3333	0	k__Bacteria
9049	39.8512	2.22036e-09	6.36603e-08	3.81325e-05	0	15.1667	0	k__Bacteria
2381	65.6691	5.4972e-15	4.87044e-13	9.4409e-11	0	15	0	k__Bacteria
1880	39.8512	2.22036e-09	6.36603e-08	3.81325e-05	0	14.9167	0	k__Bacteria;p__Proteobacteria;c__Gammaproteobacteria
13500	19.3478	6.29031e-05	0.00108138	1	0.0574713	14.9167	0	k__Bacteria
4585	55.9173	7.20624e-13	3.7617e-11	1.2376e-08	0.0689655	14.8333	0	k__Bacteria;p__Firmicutes;c__Clostridia;o__Clostridiales
2392	7.66667	0.0216374	0.204288	1	0	14.8333	0	k__Bacteria
13726	93.022	6.31735e-21	4.53242e-18	1.08494e-16	0	14.5	0	k__Bacteria;p__Firmicutes
13352	56.896	4.41761e-13	2.34886e-11	7.5868e-09	0	14.5	0	k__Bacteria
6524	16.6909	0.000237473	0.0039215	1	1.8046	14.5	0	k__Bacteria;p__Firmicutes;c__Clostridia;o__Clostridiales;f__Ruminococcaceae
13835	74.6108	6.28731e-17	9.00573e-15	1.07978e-12	0	14.4167	0	k__Bacteria
13229	74.6175	6.2663e-17	9.00573e-15	1.07617e-12	0	14.25	0	k__Bacteria
13382	74.6158	6.27155e-17	9.00573e-15	1.07708e-12	0	14.1667	0	k__Bacteria
2001	13.1035	0.0014276	0.0191994	1	1.48276	14	0	k__Bacteria;p__Firmicutes;c__Clostridia;o__Clostridiales;f__Ruminococcaceae
2811	4.7744	0.0918865	0.622678	1	6.29885	14	0	k__Bacteria;p__Spirochaetes;c__Spirochaetes;o__Spirochaetales;f__Spirochaetaceae;g__Treponema;s__
7330	65.674	5.48369e-15	4.87044e-13	9.41769e-11	0	13.9167	0	k__Bacteria;p__Bacteroidetes;c__Bacteroidia;o__Bacteroidales
2300	56.896	4.41761e-13	2.34886e-11	7.5868e-09	0	13.8333	0	k__Bacteria
1957	23.4495	8.0911e-06	0.000153205	0.138957	0	13.8333	0	k__Archaea;p__Euryarchaeota;c__Methanomicrobia
11429	10.2696	0.00588822	0.0712644	1	71.3563	13.8333	0	k__Bacteria;p__Firmicutes;c__Clostridia;o__Clostridiales;f__Lachnospiraceae
1295	3.14256	0.20778	0.925386	1	4.16092	13.8333	0	k__Bacteria;p__Firmicutes;c__Erysipelotrichi;o__Erysipelotrichales;f__[Coprobacillaceae]
10148	23.4495	8.0911e-06	0.000153205	0.138957	0	13.75	0	k__Bacteria
9255	39.8512	2.22036e-09	6.36603e-08	3.81325e-05	0	13.6667	0	k__Bacteria;p__Bacteroidetes;c__Bacteroidia;o__Bacteroidales
12830	39.0466	3.32001e-09	9.37793e-08	5.70178e-05	0.137931	13.6667	0	k__Bacteria
2680	3.48409	0.175162	0.886971	1	1.27586	13.6667	0	k__Bacteria
9603	40.7578	1.41112e-09	5.00713e-08	2.42345e-05	0.0114943	13.5833	0	k__Archaea;p__Euryarchaeota;c__Thermoplasmata;o__E2;f__WCHD3-02;g__;s__
14580	15.4822	0.000434593	0.00615817	1	0	13.5	0	k__Bacteria
1755	6.85768	0.0324245	0.282341	1	5.78161	13.5	0	k__Bacteria;p__Tenericutes;c__Mollicutes;o__RF39;f__;g__;s__
13283	56.896	4.41761e-13	2.34886e-11	7.5868e-09	0	13.4167	0	k__Bacteria
33	7.37189	0.0250734	0.230273	1	184.943	13.4167	0	k__Bacteria;p__Firmicutes;c__Clostridia;o__Clostridiales;f__Ruminococcaceae;g__Faecalibacterium;s__
2346	74.6125	6.28205e-17	9.00573e-15	1.07888e-12	0	13.3333	0	k__Bacteria
2043	56.8976	4.41406e-13	2.34886e-11	7.5807e-09	0	12.9167	0	k__Bacteria
2661	48.2932	3.26029e-11	1.27356e-09	5.59923e-07	0	12.9167	0	k__Bacteria
10774	65.6674	5.50172e-15	4.87044e-13	9.44865e-11	0	12.8333	0	k__Bacteria;p__Bacteroidetes;c__Bacteroidia;o__Bacteroidales;f__Bacteroidaceae
2215	19.1281	7.0209e-05	0.00120456	1	0.241379	12.8333	0	k__Bacteria
14599	85.7919	2.34709e-19	1.22512e-16	4.0309e-15	0.0114943	12.75	0	k__Bacteria;p__Firmicutes;c__Clostridia;o__Clostridiales
9945	65.6691	5.4972e-15	4.87044e-13	9.4409e-11	0	12.75	0	k__Bacteria
9206	56.8976	4.41406e-13	2.34886e-11	7.5807e-09	0	12.75	0	k__Bacteria
2104	56.8976	4.41406e-13	2.34886e-11	7.5807e-09	0	12.75	0	k__Bacteria
13070	83.7245	6.59876e-19	2.2221e-16	1.13327e-14	0	12.6667	0	k__Bacteria;p__Firmicutes;c__Clostridia;o__Clostridiales;f__Ruminococcaceae
2064	56.8976	4.41406e-13	2.34886e-11	7.5807e-09	0	12.6667	0	k__Bacteria;p__Bacteroidetes
10189	52.1664	4.70117e-12	2.37465e-10	8.0738e-08	0.0229885	12.6667	0	k__Bacteria
5566	76.2176	2.81553e-17	7.55529e-15	4.83539e-13	0.0114943	12.5833	0	k__Bacteria;p__Firmicutes;c__Clostridia;o__Clostridiales;f__Ruminococcaceae
14530	70.5778	4.72307e-16	6.38693e-14	8.1114e-12	0.0229885	12.5833	0	k__Bacteria;p__Firmicutes;c__Clostridia;o__Clostridiales
10618	36.9608	9.42035e-09	2.63065e-07	0.000161785	0.793103	12.5833	0	k__Bacteria;p__Firmicutes;c__Clostridia;o__Clostridiales
13808	47.138	5.80919e-11	2.23693e-09	9.9767e-07	0.0574713	12.5	0	k__Bacteria
7990	4.31445	0.115645	0.719338	1	10.1954	12.5	0	k__Bacteria;p__Firmicutes;c__Clostridia;o__Clostridiales;f__Ruminococcaceae
2849	36.8226	1.00943e-08	2.81429e-07	0.00017336	0.494253	12.4167	0	k__Bacteria;p__Bacteroidetes;c__Bacteroidia;o__Bacteroidales
2112	18.9554	7.65384e-05	0.00131185	1	0.344828	12.4167	0	k__Bacteria
12916	74.6108	6.28731e-17	9.00573e-15	1.07978e-12	0	12.3333	0	k__Bacteria
13059	76.552	2.38206e-17	6.73054e-15	4.09094e-13	0.0114943	12.25	0	k__Bacteria;p__Firmicutes;c__Clostridia;o__Clostridiales;f__Clostridiaceae
5578	16.0402	0.000328788	0.00524778	1	0.0344828	12.1667	0	k__Bacteria
2175	65.6674	5.50172e-15	4.87044e-13	9.44865e-11	0	12.0833	0	k__Bacteria;p__Firmicutes;c__Clostridia;o__Clostridiales;f__Ruminococcaceae
2088	39.8512	2.22036e-09	6.36603e-08	3.81325e-05	0	12.0833	0	k__Bacteria;p__Bacteroidetes
14343	31.5715	1.39424e-07	3.2801e-06	0.00239447	0	12.0833	0	k__Bacteria
7778	6.54247	0.0379594	0.321711	1	13.5747	12.0833	0	k__Bacteria;p__Firmicutes;c__Clostridia;o__Clostridiales;f__Ruminococcaceae;g__;s__
2265	56.896	4.41761e-13	2.34886e-11	7.5868e-09	0	11.9167	0	k__Bacteria;p__Bacteroidetes;c__Bacteroidia;o__Bacteroidales
7742	31.573	1.39319e-07	3.2801e-06	0.00239266	0	11.9167	0	k__Bacteria;p__Firmicutes;c__Clostridia;o__Clostridiales;f__Ruminococcaceae
4425	56.896	4.41761e-13	2.34886e-11	7.5868e-09	0	11.75	0	k__Bacteria
4233	67.3336	2.39166e-15	2.91507e-13	4.10744e-11	0.0114943	11.6667	0	k__Bacteria
8620	16.6354	0.000244154	0.00400871	1	0.0114943	11.6667	0	k__Bacteria
13837	15.3638	0.000461109	0.00651241	1	1.4023	11.6667	0	k__Bacteria;p__Firmicutes;c__Clostridia;o__Clostridiales;f__Ruminococcaceae
2317	65.6707	5.49269e-15	4.87044e-13	9.43315e-11	0	11.5833	0	k__Bacteria
8874	65.6674	5.50172e-15	4.87044e-13	9.44865e-11	0	11.4167	0	k__Bacteria;p__Firmicutes
13645	31.5715	1.39424e-07	3.2801e-06	0.00239447	0	11.4167	0	k__Bacteria;p__Bacteroidetes;c__Bacteroidia;o__Bacteroidales
11497	69.9698	6.40094e-16	8.39158e-14	1.0993e-11	0.0344828	11.3333	0	k__Bacteria
2391	43.6756	3.28061e-10	1.22481e-08	5.63412e-06	0.091954	11.25	0	k__Bacteria
8045	3.83424	0.14703	0.805707	1	15.9195	11.1667	0	k__Bacteria;p__Firmicutes;c__Clostridia;o__Clostridiales;f__Lachnospiraceae;g__Blautia;s__producta
13033	39.8574	2.2135e-09	6.36603e-08	3.80147e-05	0	11	0	k__Bacteria
6325	39.8512	2.22036e-09	6.36603e-08	3.81325e-05	0	11	0	k__Bacteria
13579	102.493	5.54544e-23	2.38517e-19	9.52374e-19	0	10.8333	0	k__Bacteria;p__Spirochaetes;c__Spirochaetes;o__Spirochaetales;f__Spirochaetaceae;g__Treponema
9026	47.5526	4.72159e-11	1.82632e-09	8.10886e-07	1.83908	10.8333	0	k__Bacteria;p__Bacteroidetes;c__Bacteroidia;o__Bacteroidales;f__Bacteroidaceae
13073	40.9073	1.30948e-09	4.67819e-08	2.24891e-05	0.0114943	10.8333	0	k__Bacteria
2257	11.1928	0.00371112	0.0463189	1	0.850575	10.8333	0	k__Bacteria;p__Firmicutes;c__Clostridia;o__Clostridiales;f__Veillonellaceae
11849	10.8271	0.00445575	0.0550129	1	3.95402	10.8333	0	k__Bacteria;p__Firmicutes;c__Clostridia;o__Clostridiales;f__Ruminococcaceae
3165	39.7981	2.28005e-09	6.52626e-08	3.91576e-05	0.287356	10.75	0	k__Bacteria;p__Firmicutes
2226	65.6674	5.50172e-15	4.87044e-13	9.44865e-11	0	10.6667	0	k__Bacteria
13770	39.1949	3.08275e-09	8.74697e-08	5.29431e-05	0.0344828	10.6667	0	k__Bacteria;p__Firmicutes;c__Clostridia;o__Clostridiales;f__Ruminococcaceae
6605	93.0202	6.32286e-21	4.53242e-18	1.08589e-16	0	10.5833	0	k__Bacteria;p__Firmicutes;c__Clostridia;o__Clostridiales
2890	48.2917	3.26287e-11	1.27356e-09	5.60365e-07	0	10.5833	0	k__Bacteria
6089	47.6586	4.47792e-11	1.73598e-09	7.69038e-07	0.045977	10.5833	0	k__Bacteria;p__Firmicutes;c__Clostridia;o__Clostridiales;f__Ruminococcaceae
13994	76.3854	2.58893e-17	7.06761e-15	4.44623e-13	0.0114943	10.5	0	k__Bacteria
13851	95.3909	1.93259e-21	3.01963e-18	3.31903e-17	0.0114943	10.4167	0	k__Bacteria;p__Firmicutes;c__Clostridia;o__Clostridiales;f__Ruminococcaceae
6835	66.1943	4.22751e-15	4.80816e-13	7.26032e-11	0.0229885	10.4167	0.2	k__Bacteria
13643	30.6332	2.22885e-07	5.17973e-06	0.00382782	0.172414	10.4167	0	k__Bacteria;p__Bacteroidetes;c__Bacteroidia;o__Bacteroidales
2638	48.2917	3.26287e-11	1.27356e-09	5.60365e-07	0	10.3333	0	k__Bacteria;p__Bacteroidetes;c__Bacteroidia;o__Bacteroidales
2262	49.5115	1.77304e-11	8.27254e-10	3.04502e-07	0.0114943	10.25	0	k__Bacteria
10187	28.0714	8.02381e-07	1.82035e-05	0.0137801	0	10.25	4.4	k__Bacteria
5244	85.6237	2.55302e-19	1.25739e-16	4.38456e-15	0.0114943	10.1667	0	k__Bacteria
9712	67.172	2.59296e-15	3.09458e-13	4.45315e-11	0.0114943	10.1667	0	k__Bacteria
1712	4.56425	0.102067	0.669811	1	29.4828	10.1667	0	k__Bacteria;p__Firmicutes;c__Clostridia;o__Clostridiales;f__Ruminococcaceae
8142	44.8922	1.78556e-10	6.75446e-09	3.06652e-06	0.37931	10.0833	0	k__Bacteria
4797	2.90155	0.234389	0.949201	1	8.50575	10.0833	5	k__Bacteria
2777	74.6108	6.28731e-17	9.00573e-15	1.07978e-12	0	10	0	k__Bacteria
7427	35.1231	2.36116e-08	6.49849e-07	0.000405506	0.0229885	9.91667	0	k__Bacteria;p__Firmicutes
2228	23.451	8.08508e-06	0.000153205	0.138853	0	9.91667	0	k__Bacteria
8745	69.9735	6.3893e-16	8.39158e-14	1.0973e-11	0.0229885	9.75	0	k__Bacteria;p__Bacteroidetes;c__Bacteroidia;o__Bacteroidales;f__Bacteroidaceae
2442	56.896	4.41761e-13	2.34886e-11	7.5868e-09	0	9.75	0	k__Bacteria
10497	23.4495	8.0911e-06	0.000153205	0.138957	0	9.75	0	Unclassified
13882	56.896	4.41761e-13	2.34886e-11	7.5868e-09	0	9.66667	0	k__Bacteria;p__Bacteroidetes;c__Bacteroidia;o__Bacteroidales
13625	40.0156	2.04517e-09	6.36603e-08	3.51238e-05	0.103448	9.66667	0	k__Bacteria;p__Bacteroidetes
4845	58.1603	2.34775e-13	1.9292e-11	4.03202e-09	0.0114943	9.58333	0	k__Bacteria;p__Firmicutes;c__Clostridia;o__Clostridiales
5540	4.12858	0.126909	0.744883	1	6.7931	9.58333	4.6	k__Bacteria
2698	23.4495	8.0911e-06	0.000153205	0.138957	0	9.5	0	k__Bacteria
4289	2.65063	0.265719	0.949201	1	8.63218	9.5	4.2	k__Bacteria
9915	56.896	4.41761e-13	2.34886e-11	7.5868e-09	0	9.41667	0	k__Bacteria;p__Bacteroidetes;c__Bacteroidia;o__Bacteroidales
9548	48.2917	3.26287e-11	1.27356e-09	5.60365e-07	0	9.41667	0	k__Bacteria;p__Bacteroidetes
2441	39.8512	2.22036e-09	6.36603e-08	3.81325e-05	0	9.41667	0	k__Bacteria;p__Firmicutes;c__Clostridia;o__Clostridiales;f__Clostridiaceae
4651	7.80835	0.0201576	0.204288	1	3.03448	9.33333	0	k__Bacteria;p__Firmicutes;c__Clostridia;o__Clostridiales;f__Ruminococcaceae;g__Oscillospira;s__
6565	56.9025	4.40342e-13	2.34886e-11	7.56243e-09	0	9.16667	0	k__Bacteria
5241	40.9061	1.31024e-09	4.67819e-08	2.25021e-05	0.0114943	9.16667	0	k__Bacteria
2409	11.5232	0.00314609	0.0397287	1	0.551724	9.16667	0	k__Bacteria;p__Firmicutes
11547	67.1733	2.59118e-15	3.09458e-13	4.4501e-11	0.0344828	9.08333	0	k__Bacteria
2429	48.2917	3.26287e-11	1.27356e-09	5.60365e-07	0	9.08333	0	k__Bacteria
8189	14.0055	0.00090936	0.012464	1	0.471264	9.08333	0.6	k__Bacteria;p__Firmicutes;c__Clostridia;o__Clostridiales;f__Clostridiaceae
13506	65.6674	5.50172e-15	4.87044e-13	9.44865e-11	0	9	0	k__Bacteria
2619	48.2932	3.26029e-11	1.27356e-09	5.59923e-07	0	9	0	k__Bacteria
2503	74.6108	6.28731e-17	9.00573e-15	1.07978e-12	0	8.91667	0	k__Bacteria;p__Firmicutes;c__Clostridia;o__Clostridiales;f__Clostridiaceae
13276	65.6707	5.49269e-15	4.87044e-13	9.43315e-11	0	8.91667	0	k__Bacteria;p__Firmicutes;c__Clostridia;o__Clostridiales;f__Ruminococcaceae
13474	56.8976	4.41406e-13	2.34886e-11	7.5807e-09	0	8.91667	0	k__Bacteria
13182	56.896	4.41761e-13	2.34886e-11	7.5868e-09	0	8.91667	0	k__Bacteria
3421	39.8512	2.22036e-09	6.36603e-08	3.81325e-05	0	8.91667	0	k__Bacteria;p__Firmicutes;c__Clostridia;o__Clostridiales;f__Ruminococcaceae
2393	65.6707	5.49269e-15	4.87044e-13	9.43315e-11	0	8.83333	0	k__Bacteria
2755	15.4822	0.000434593	0.00615817	1	0	8.83333	0	k__Bacteria;p__Bacteroidetes
12864	7.66667	0.0216374	0.204288	1	0	8.83333	0	k__Bacteria
9678	7.6018	0.0223507	0.210675	1	0.103448	8.83333	0	k__Bacteria;p__Spirochaetes;c__Spirochaetes;o__Spirochaetales;f__Spirochaetaceae;g__Treponema;s__
8737	3.23467	0.198427	0.925386	1	0.137931	8.83333	0	k__Bacteria
13078	1.87846	0.390928	0.949201	1	0.298851	8.83333	0	k__Bacteria;p__Firmicutes;c__Bacilli;o__Lactobacillales
4663	2.53418	0.28165	0.949201	1	8.35632	8.75	3.6	k__Bacteria
2827	74.6108	6.28731e-17	9.00573e-15	1.07978e-12	0	8.58333	0	k__Bacteria
9930	67.335	2.39002e-15	2.91507e-13	4.10462e-11	0.0114943	8.58333	0	k__Bacteria;p__Firmicutes;c__Clostridia;o__Clostridiales;f__Ruminococcaceae
13624	56.8976	4.41406e-13	2.34886e-11	7.5807e-09	0	8.58333	0	k__Bacteria
5147	24.9815	3.76129e-06	8.23192e-05	0.0645963	7.48276	8.58333	0	k__Bacteria;p__Firmicutes;c__Clostridia;o__Clostridiales;f__Ruminococcaceae
2575	49.5078	1.77634e-11	8.27254e-10	3.05068e-07	0.0114943	8.5	0	k__Bacteria;p__Firmicutes;c__Clostridia
2576	65.6707	5.49269e-15	4.87044e-13	9.43315e-11	0	8.41667	0	k__Bacteria;p__Tenericutes;c__Mollicutes;o__Anaeroplasmatales;f__Anaeroplasmataceae
2831	83.7262	6.59313e-19	2.2221e-16	1.1323e-14	0	8.33333	0	k__Bacteria
3513	15.3914	0.000454788	0.00642842	1	0.551724	8.33333	0	k__Bacteria
14563	65.6674	5.50172e-15	4.87044e-13	9.44865e-11	0	8.25	0	k__Bacteria
13040	21.8433	1.80626e-05	0.000336085	0.310207	1.09195	8.25	0	k__Bacteria;p__Firmicutes;c__Clostridia;o__Clostridiales
2584	56.896	4.41761e-13	2.34886e-11	7.5868e-09	0	8.16667	0	k__Bacteria
7221	48.2932	3.26029e-11	1.27356e-09	5.59923e-07	0	8.16667	0	k__Bacteria
2539	29.9347	3.16054e-07	7.30539e-06	0.0054279	0.574713	8.16667	0	k__Bacteria;p__Firmicutes;c__Clostridia;o__Clostridiales;f__Ruminococcaceae
12899	19.4601	5.94693e-05	0.00102646	1	0.0229885	8.16667	0	k__Bacteria;p__Fusobacteria;c__Fusobacteria;o__Fusobacteriales;f__Fusobacteriaceae
2856	74.6092	6.29258e-17	9.00573e-15	1.08069e-12	0	8.08333	0	k__Bacteria
2998	58.0053	2.53688e-13	2.07468e-11	4.35683e-09	0.0114943	8.08333	0	k__Bacteria;p__Firmicutes;c__Clostridia;o__Clostridiales;f__Ruminococcaceae
13660	56.896	4.41761e-13	2.34886e-11	7.5868e-09	0	8.08333	0	k__Bacteria
13714	30.8085	2.04179e-07	4.75789e-06	0.00350657	0.333333	8.08333	0	k__Bacteria;p__Bacteroidetes;c__Bacteroidia;o__Bacteroidales;f__Porphyromonadaceae;g__Parabacteroides
13216	12.4911	0.00193903	0.0253046	1	0.045977	8.08333	0	k__Bacteria;p__Bacteroidetes;c__Bacteroidia;o__Bacteroidales
5909	1.46582	0.480508	0.949201	1	8.05747	8.08333	4.6	k__Bacteria
8202	1.22265	0.542632	0.949201	1	0.965517	8.08333	0	k__Bacteria;p__Bacteroidetes;c__Bacteroidia;o__Bacteroidales;f__Bacteroidaceae;g__Bacteroides
3930	23.4495	8.0911e-06	0.000153205	0.138957	0	8	0	k__Bacteria
13867	23.329	8.5937e-06	0.000162007	0.147588	0.045977	8	0	k__Bacteria;p__Firmicutes;c__Clostridia;o__Clostridiales;f__Peptostreptococcaceae;g__;s__
1932	14.6968	0.000643613	0.00892844	1	11.2184	8	0	k__Bacteria
13641	65.6691	5.4972e-15	4.87044e-13	9.4409e-11	0	7.91667	0	k__Bacteria;p__Firmicutes;c__Clostridia
4165	35.0085	2.50031e-08	6.87045e-07	0.000429403	0.0689655	7.91667	0	k__Bacteria
2536	15.4822	0.000434593	0.00615817	1	0	7.83333	0	k__Bacteria
7022	56.9025	4.40342e-13	2.34886e-11	7.56243e-09	0	7.75	0	k__Bacteria
3183	56.896	4.41761e-13	2.34886e-11	7.5868e-09	0	7.75	0	k__Bacteria;p__Firmicutes;c__Clostridia;o__Clostridiales
2639	39.8527	2.21865e-09	6.36603e-08	3.8103e-05	0	7.75	0	k__Bacteria
11281	34.8658	2.6852e-08	7.33159e-07	0.000461157	0.137931	7.75	0	k__Bacteria
865	9.63521	0.00808613	0.0945988	1	9.90805	7.75	0	k__Bacteria
13648	56.8976	4.41406e-13	2.34886e-11	7.5807e-09	0	7.66667	0	k__Bacteria
9264	56.8976	4.41406e-13	2.34886e-11	7.5807e-09	0	7.58333	0	k__Bacteria
12909	56.8976	4.41406e-13	2.34886e-11	7.5807e-09	0	7.58333	0	k__Bacteria
3526	43.6779	3.27689e-10	1.22481e-08	5.62773e-06	0.0574713	7.58333	0	k__Bacteria;p__Firmicutes;c__Clostridia;o__Clostridiales;f__Ruminococcaceae
13282	74.6125	6.28205e-17	9.00573e-15	1.07888e-12	0	7.41667	0	k__Bacteria;p__Firmicutes;c__Clostridia;o__Clostridiales;f__Lachnospiraceae
9114	56.9025	4.40342e-13	2.34886e-11	7.56243e-09	0	7.41667	0	k__Bacteria
3236	48.2917	3.26287e-11	1.27356e-09	5.60365e-07	0	7.41667	0	k__Bacteria
10637	74.6125	6.28205e-17	9.00573e-15	1.07888e-12	0	7.33333	0	k__Bacteria;p__Firmicutes;c__Clostridia;o__Clostridiales;f__Ruminococcaceae
6631	56.8976	4.41406e-13	2.34886e-11	7.5807e-09	0	7.33333	0	k__Bacteria;p__Firmicutes;c__Clostridia;o__Clostridiales
10897	48.2932	3.26029e-11	1.27356e-09	5.59923e-07	0	7.33333	0	k__Bacteria
13303	39.8512	2.22036e-09	6.36603e-08	3.81325e-05	0	7.33333	0	k__Bacteria
7957	36.2438	1.34818e-08	3.74655e-07	0.000231537	0.275862	7.33333	0	k__Bacteria;p__Tenericutes;c__Mollicutes
2789	31.5715	1.39424e-07	3.2801e-06	0.00239447	0	7.33333	0	k__Bacteria;p__Firmicutes;c__Clostridia;o__Clostridiales;f__Ruminococcaceae
10753	31.573	1.39319e-07	3.2801e-06	0.00239266	0	7.25	0	k__Bacteria
2950	24.4927	4.80263e-06	0.000104406	0.0824804	0.655172	7.25	0	k__Bacteria;p__Firmicutes;c__Clostridia;o__;f__;g__;s__
6580	19.4224	6.06018e-05	0.00104286	1	1.89655	7.25	0	k__Bacteria;p__Firmicutes;c__Clostridia;o__Clostridiales
10809	56.9121	4.38221e-13	2.34886e-11	7.526e-09	0	7.16667	0	k__Bacteria;p__Spirochaetes;c__Spirochaetes
2836	50.885	8.92182e-12	4.32834e-10	1.53223e-07	0.137931	7.16667	0	k__Bacteria;p__Firmicutes;c__Clostridia;o__Clostridiales;f__Ruminococcaceae
7720	7.66667	0.0216374	0.204288	1	0	7.16667	0	k__Bacteria;p__Firmicutes;c__Clostridia;o__Clostridiales;f__Ruminococcaceae
5136	2.9586	0.227797	0.949201	1	6.94253	7.16667	2.4	k__Bacteria
5817	1.70886	0.425525	0.949201	1	6.34483	7.16667	4.4	Unclassified
5720	14.181	0.000832992	0.0114355	1	3.4023	7.08333	0	k__Bacteria;p__Firmicutes;c__Clostridia;o__Clostridiales;f__Peptostreptococcaceae
4767	2.04359	0.359948	0.949201	1	7.95402	7.08333	3.8	Unclassified
7351	74.6158	6.27155e-17	9.00573e-15	1.07708e-12	0	6.91667	0	k__Bacteria;p__Firmicutes;c__Clostridia;o__Clostridiales;f__Ruminococcaceae
3071	48.2917	3.26287e-11	1.27356e-09	5.60365e-07	0	6.91667	0	k__Bacteria;p__Bacteroidetes
1272	2.53417	0.281652	0.949201	1	5.09195	6.91667	0	k__Bacteria;p__Firmicutes
2450	57.393	3.44555e-13	2.34886e-11	5.91739e-09	0.54023	6.83333	3.6	k__Bacteria
129	2.29458	0.317496	0.949201	1	60.9425	6.83333	165.6	k__Bacteria;p__Fusobacteria;c__Fusobacteria;o__Fusobacteriales;f__Fusobacteriaceae;g__;s__
6529	68.8651	1.11206e-15	1.44686e-13	1.90986e-11	0.0689655	6.75	0	k__Bacteria;p__Firmicutes;c__Clostridia;o__Clostridiales;f__Ruminococcaceae
4533	65.6691	5.4972e-15	4.87044e-13	9.4409e-11	0	6.75	0	k__Bacteria
14573	29.7382	3.4868e-07	8.03789e-06	0.00598822	0.103448	6.75	0	k__Bacteria
2852	15.4822	0.000434593	0.00615817	1	0	6.75	0	k__Bacteria;p__Bacteroidetes;c__Bacteroidia;o__Bacteroidales
5248	1.738	0.419371	0.949201	1	7.01149	6.75	3.4	k__Bacteria
13684	31.5715	1.39424e-07	3.2801e-06	0.00239447	0	6.66667	0	k__Bacteria
10344	18.9419	7.70565e-05	0.00131941	1	0.229885	6.66667	0	k__Bacteria
2739	7.66667	0.0216374	0.204288	1	0	6.66667	0	k__Bacteria;p__Bacteroidetes;c__Bacteroidia;o__Bacteroidales
5703	2.56866	0.276836	0.949201	1	5.17241	6.66667	3.2	Unclassified
5628	1.67873	0.431986	0.949201	1	7.03448	6.66667	4.2	k__Bacteria
5075	1.31436	0.518312	0.949201	1	7.12644	6.66667	4.2	k__Bacteria
11438	74.6108	6.28731e-17	9.00573e-15	1.07978e-12	0	6.58333	0	k__Bacteria
12924	48.2917	3.26287e-11	1.27356e-09	5.60365e-07	0	6.58333	0	k__Bacteria
14	8.98214	0.0112086	0.126393	1	232.621	6.58333	1890.6	k__Bacteria;p__Firmicutes;c__Clostridia;o__Clostridiales;f__Peptostreptococcaceae
3522	8.10564	0.0173733	0.185323	1	3.98851	6.58333	0	k__Bacteria;p__Firmicutes;c__Clostridia;o__Clostridiales
5595	0.844697	0.655506	0.949201	1	5.71264	6.58333	4.6	k__Bacteria
14167	17.9326	0.000127637	0.00214485	1	0.241379	6.5	0	k__Bacteria;p__Firmicutes
5459	1.08512	0.581259	0.949201	1	6.77011	6.5	3.6	Unclassified
14712	83.7262	6.59313e-19	2.2221e-16	1.1323e-14	0	6.41667	0	k__Bacteria
6573	56.8976	4.41406e-13	2.34886e-11	7.5807e-09	0	6.41667	0	k__Bacteria;p__Firmicutes;c__Clostridia;o__Clostridiales
13277	49.3531	1.91914e-11	8.86004e-10	3.29594e-07	0.0114943	6.41667	0	k__Bacteria
4486	17.2307	0.000181301	0.00301712	1	1.57471	6.41667	0	k__Bacteria;p__Firmicutes;c__Clostridia;o__Clostridiales;f__Ruminococcaceae;g__Ruminococcus;s__
3750	5.25608	0.0722199	0.520262	1	0.827586	6.41667	0	k__Bacteria;p__Spirochaetes;c__Spirochaetes;o__Spirochaetales;f__Spirochaetaceae;g__Treponema;s__
8697	56.8976	4.41406e-13	2.34886e-11	7.5807e-09	0	6.33333	0	k__Bacteria
13638	56.7423	4.77055e-13	2.52868e-11	8.19294e-09	0.103448	6.33333	0	k__Bacteria;p__Bacteroidetes;c__Bacteroidia;o__Bacteroidales
3817	48.2917	3.26287e-11	1.27356e-09	5.60365e-07	0	6.33333	0	k__Bacteria
5443	0.471715	0.789893	0.949201	1	6.63218	6.33333	5	k__Bacteria
2753	56.8976	4.41406e-13	2.34886e-11	7.5807e-09	0	6.25	0	k__Bacteria
5110	31.5715	1.39424e-07	3.2801e-06	0.00239447	0	6.25	0	k__Bacteria
5020	2.85675	0.239698	0.949201	1	7.88506	6.25	3.2	Unclassified
13884	53.803	2.07413e-12	1.07029e-10	3.56212e-08	0.0114943	6.16667	0.2	k__Bacteria;p__Bacteroidetes;c__Bacteroidia;o__Bacteroidales
4602	2.37888	0.304391	0.949201	1	6.94253	6.16667	2.8	k__Bacteria
237	2.12234	0.346051	0.949201	1	39.1494	6.16667	0	k__Bacteria;p__Tenericutes;c__Mollicutes;o__RF39;f__;g__;s__
10959	74.6108	6.28731e-17	9.00573e-15	1.07978e-12	0	6.08333	0	k__Bacteria
8907	49.5065	1.77743e-11	8.27254e-10	3.05257e-07	0.0114943	6.08333	0	k__Bacteria;p__Bacteroidetes
5923	3.01267	0.221721	0.949201	1	6.29885	6.08333	2	k__Bacteria
10653	83.733	6.57065e-19	2.2221e-16	1.12844e-14	0	6	0	k__Bacteria;p__Bacteroidetes;c__Bacteroidia;o__Bacteroidales;f__Bacteroidaceae;g__Bacteroides
10352	76.3825	2.59264e-17	7.06761e-15	4.4526e-13	0.0114943	6	0	k__Bacteria;p__Bacteroidetes;c__Bacteroidia;o__Bacteroidales;f__Bacteroidaceae
3336	74.6175	6.2663e-17	9.00573e-15	1.07617e-12	0	6	0	k__Bacteria
11424	74.6125	6.28205e-17	9.00573e-15	1.07888e-12	0	6	0	k__Bacteria;p__Bacteroidetes;c__Bacteroidia;o__Bacteroidales
13699	74.6108	6.28731e-17	9.00573e-15	1.07978e-12	0	6	0	k__Bacteria
8129	65.674	5.48369e-15	4.87044e-13	9.41769e-11	0	6	0	k__Bacteria
14552	49.9007	1.45951e-11	7.04088e-10	2.50655e-07	0.149425	6	0	k__Bacteria;p__Firmicutes;c__Clostridia;o__Clostridiales
3061	23.4495	8.0911e-06	0.000153205	0.138957	0	5.91667	0	k__Bacteria
9506	9.95654	0.00688598	0.0820678	1	11.1494	5.91667	0.4	k__Bacteria
124	5.81122	0.0547153	0.428882	1	69.2644	5.91667	0	k__Bacteria;p__Bacteroidetes;c__Bacteroidia;o__Bacteroidales;f__Porphyromonadaceae;g__Parabacteroides;s__distasonis
6204	3.36188	0.186198	0.888023	1	4.57471	5.91667	2.2	k__Bacteria
7064	2.47284	0.290423	0.949201	1	4.47126	5.91667	3.4	k__Bacteria
5230	0.309234	0.856743	0.949201	1	5.56322	5.91667	5.2	k__Bacteria
7347	58.1603	2.34775e-13	1.9292e-11	4.03202e-09	0.0114943	5.83333	0	k__Bacteria
2838	23.4495	8.0911e-06	0.000153205	0.138957	0	5.75	0	k__Bacteria;p__Bacteroidetes;c__Bacteroidia;o__Bacteroidales
5767	3.66953	0.159651	0.840872	1	4.68966	5.75	2.2	k__Bacteria
3748	74.6175	6.2663e-17	9.00573e-15	1.07617e-12	0	5.66667	0	k__Bacteria
13803	52.1675	4.69867e-12	2.37465e-10	8.0695e-08	0.0229885	5.66667	0	k__Bacteria;p__Firmicutes;c__Clostridia;o__Clostridiales;f__Clostridiaceae
11587	40.5624	1.5559e-09	5.45328e-08	2.67211e-05	0.724138	5.66667	0	k__Bacteria;p__Firmicutes;c__Clostridia;o__Clostridiales;f__Ruminococcaceae
12002	67.3391	2.3851e-15	2.91507e-13	4.09617e-11	0.0114943	5.58333	0	k__Bacteria
7149	65.6691	5.4972e-15	4.87044e-13	9.4409e-11	0	5.58333	0	k__Bacteria
13383	56.8976	4.41406e-13	2.34886e-11	7.5807e-09	0	5.58333	0	k__Bacteria;p__Firmicutes;c__Clostridia;o__Clostridiales;f__Ruminococcaceae
2903	48.2917	3.26287e-11	1.27356e-09	5.60365e-07	0	5.58333	0	k__Bacteria
3117	24.4204	4.9794e-06	0.000107432	0.0855163	0.0229885	5.58333	0	k__Bacteria;p__Firmicutes
10576	35.4573	1.99776e-08	5.5338e-07	0.000343096	0.091954	5.5	0	k__Bacteria;p__Firmicutes;c__Clostridia;o__Clostridiales;f__Ruminococcaceae
3196	19.6799	5.32808e-05	0.000922423	0.915044	0.0229885	5.5	0	k__Bacteria
13347	17.4812	0.000159961	0.00267495	1	0.183908	5.5	0	k__Bacteria;p__Firmicutes;c__Clostridia;o__Clostridiales
5582	8.84039	0.0120319	0.13297	1	1.12644	5.5	0	k__Bacteria;p__Firmicutes;c__Clostridia;o__Clostridiales;f__Ruminococcaceae
3187	74.6158	6.27155e-17	9.00573e-15	1.07708e-12	0	5.41667	0	k__Bacteria
10869	67.0146	2.80518e-15	3.29075e-13	4.81761e-11	0.0114943	5.41667	0	k__Bacteria;p__Bacteroidetes;c__Bacteroidia;o__Bacteroidales
10296	48.2932	3.26029e-11	1.27356e-09	5.59923e-07	0	5.41667	0	k__Bacteria
5406	48.2917	3.26287e-11	1.27356e-09	5.60365e-07	0	5.41667	0	k__Bacteria;p__Bacteroidetes;c__Bacteroidia;o__Bacteroidales;f__Bacteroidaceae
9680	43.5002	3.5814e-10	1.32909e-08	6.1507e-06	0.0229885	5.41667	0	k__Bacteria;p__Firmicutes
4174	2.30049	0.31656	0.949201	1	5	5.41667	2.2	Unclassified
3198	56.8992	4.41051e-13	2.34886e-11	7.57461e-09	0	5.33333	0	k__Bacteria
13074	5.19426	0.0744871	0.535471	1	0.954023	5.33333	0	k__Bacteria;p__Tenericutes;c__Mollicutes;o__RF39;f__;g__;s__
462	2.89793	0.234813	0.949201	1	16.1149	5.33333	0	k__Bacteria
14550	39.8527	2.21865e-09	6.36603e-08	3.8103e-05	0	5.25	0	k__Bacteria
3120	7.66667	0.0216374	0.204288	1	0	5.25	0	k__Bacteria
4962	2.32891	0.312093	0.949201	1	5.97701	5.25	2.8	k__Bacteria
13686	56.896	4.41761e-13	2.34886e-11	7.5868e-09	0	5.16667	0	k__Bacteria
10795	9.46003	0.00882635	0.102769	1	1.5977	5.16667	0	k__Bacteria;p__Firmicutes;c__Clostridia
5391	0.859904	0.65054	0.949201	1	5	5.16667	3	k__Bacteria
10485	74.6175	6.2663e-17	9.00573e-15	1.07617e-12	0	5.08333	0	k__Bacteria
14680	74.6125	6.28205e-17	9.00573e-15	1.07888e-12	0	5.08333	0	k__Bacteria;p__Firmicutes;c__Clostridia;o__Clostridiales;f__Ruminococcaceae
3784	56.8976	4.41406e-13	2.34886e-11	7.5807e-09	0	5.08333	0	k__Bacteria
4181	48.2917	3.26287e-11	1.27356e-09	5.60365e-07	0	5.08333	0	k__Bacteria
13578	48.2917	3.26287e-11	1.27356e-09	5.60365e-07	0	5.08333	0	k__Bacteria
3099	30.178	2.79856e-07	6.47742e-06	0.00480624	0.0804598	5.08333	0	k__Bacteria
1077	3.69651	0.157511	0.840872	1	8.4023	5.08333	0	k__Bacteria;p__Tenericutes;c__Mollicutes;o__RF39;f__;g__;s__
5739	2.1094	0.348296	0.949201	1	5.26437	5.08333	2.6	k__Bacteria
8181	56.8976	4.41406e-13	2.34886e-11	7.5807e-09	0	5	0	k__Bacteria
17	53.6607	2.22705e-12	1.14513e-10	3.82473e-08	0.0114943	5	5498.2	k__Bacteria;p__Proteobacteria;c__Gammaproteobacteria;o__Vibrionales;f__Vibrionaceae;g__Photobacterium
8213	39.8512	2.22036e-09	6.36603e-08	3.81325e-05	0	5	0	k__Bacteria
12984	31.5715	1.39424e-07	3.2801e-06	0.00239447	0	5	0	k__Bacteria
3176	27.6832	9.74226e-07	2.20439e-05	0.0167313	0.37931	5	0	k__Bacteria;p__Firmicutes;c__Clostridia
13272	19.6799	5.32808e-05	0.000922423	0.915044	0.0229885	5	0	k__Bacteria
2227	2.31949	0.313565	0.949201	1	3.3908	5	0	k__Bacteria
1752	2.30269	0.316211	0.949201	1	3.42529	5	0	k__Bacteria
992	64.4315	1.02067e-14	8.89796e-13	1.7529e-10	1.81609	4.91667	0	k__Bacteria;p__Firmicutes;c__Clostridia;o__Clostridiales
3375	56.8976	4.41406e-13	2.34886e-11	7.5807e-09	0	4.91667	0	k__Bacteria;p__Bacteroidetes;c__Bacteroidia;o__Bacteroidales
13751	56.896	4.41761e-13	2.34886e-11	7.5868e-09	0	4.91667	0	k__Bacteria
10377	48.2917	3.26287e-11	1.27356e-09	5.60365e-07	0	4.91667	0	k__Bacteria
13651	48.2917	3.26287e-11	1.27356e-09	5.60365e-07	0	4.91667	0	k__Bacteria
13702	42.4533	6.04478e-10	2.2041e-08	1.03813e-05	0	4.91667	24	k__Bacteria
14623	39.8527	2.21865e-09	6.36603e-08	3.8103e-05	0	4.91667	0	k__Bacteria;p__Bacteroidetes;c__Bacteroidia;o__Bacteroidales
14500	39.8512	2.22036e-09	6.36603e-08	3.81325e-05	0	4.91667	0	k__Bacteria
13108	32.3911	9.2546e-08	2.47568e-06	0.00158938	0.0114943	4.91667	0	k__Bacteria
13620	15.4822	0.000434593	0.00615817	1	0	4.91667	0	k__Bacteria
16457	5.27146	0.0716665	0.516926	1	16.1149	4.91667	0	k__Bacteria
12944	74.6125	6.28205e-17	9.00573e-15	1.07888e-12	0	4.83333	0	k__Bacteria
13035	74.6108	6.28731e-17	9.00573e-15	1.07978e-12	0	4.83333	0	k__Bacteria
14545	65.6691	5.4972e-15	4.87044e-13	9.4409e-11	0	4.83333	0	k__Bacteria
3569	48.2932	3.26029e-11	1.27356e-09	5.59923e-07	0	4.83333	0	k__Bacteria;p__Firmicutes;c__Clostridia
4068	48.2917	3.26287e-11	1.27356e-09	5.60365e-07	0	4.83333	0	k__Bacteria
3424	48.2917	3.26287e-11	1.27356e-09	5.60365e-07	0	4.83333	0	k__Bacteria
12845	39.8527	2.21865e-09	6.36603e-08	3.8103e-05	0	4.83333	0	k__Bacteria
6841	27.4863	1.07505e-06	2.42295e-05	0.0184629	0.172414	4.83333	0	k__Bacteria;p__Firmicutes;c__Clostridia;o__Clostridiales;f__Veillonellaceae
7852	21.4984	2.14623e-05	0.000397191	0.368593	0.402299	4.83333	0	k__Bacteria;p__Firmicutes;c__Clostridia;o__Clostridiales;f__Lachnospiraceae
6189	3.24317	0.197585	0.925386	1	5.08046	4.83333	2	k__Bacteria
5445	1.40425	0.495531	0.949201	1	6.57471	4.83333	3.6	Unclassified
5695	0.603985	0.739343	0.949201	1	4.11494	4.83333	4	Unclassified
3826	56.8976	4.41406e-13	2.34886e-11	7.5807e-09	0	4.75	0	k__Bacteria;p__Firmicutes;c__Clostridia
14564	16.8712	0.000217007	0.00359737	1	0.344828	4.75	0	k__Bacteria;p__Bacteroidetes;c__Bacteroidia;o__Bacteroidales;f__Porphyromonadaceae
409	12.7611	0.00169422	0.0224337	1	42.2184	4.75	0	k__Bacteria
13034	4.53841	0.103394	0.677488	1	0.333333	4.75	0	k__Bacteria;p__Firmicutes
5826	2.55647	0.278528	0.949201	1	5.28736	4.75	2	k__Bacteria
5259	1.1326	0.567623	0.949201	1	6.8046	4.75	6.2	k__Bacteria
13380	74.6142	6.2768e-17	9.00573e-15	1.07798e-12	0	4.66667	0	k__Bacteria
13646	48.2932	3.26029e-11	1.27356e-09	5.59923e-07	0	4.66667	0	k__Bacteria;p__Bacteroidetes
14537	39.8512	2.22036e-09	6.36603e-08	3.81325e-05	0	4.66667	0	k__Bacteria;p__Bacteroidetes;c__Bacteroidia;o__Bacteroidales
8170	9.92415	0.00699841	0.0833499	1	0.0344828	4.66667	0	k__Bacteria;p__Firmicutes
6873	74.6175	6.2663e-17	9.00573e-15	1.07617e-12	0	4.58333	0	k__Bacteria
9433	58.3194	2.16825e-13	1.80883e-11	3.72375e-09	0.0114943	4.58333	0	k__Bacteria;p__Bacteroidetes
3335	39.8512	2.22036e-09	6.36603e-08	3.81325e-05	0	4.58333	0	k__Bacteria
3271	31.5715	1.39424e-07	3.2801e-06	0.00239447	0	4.58333	0	k__Bacteria
10162	16.3912	0.000275871	0.00445702	1	0.0114943	4.58333	0	k__Bacteria;p__Firmicutes;c__Clostridia;o__Clostridiales;f__Lachnospiraceae
9907	51.2933	7.27465e-12	3.57105e-10	1.24935e-07	0.045977	4.5	0	k__Bacteria
13724	39.8527	2.21865e-09	6.36603e-08	3.8103e-05	0	4.5	0	k__Bacteria
13927	39.4399	2.72725e-09	7.78036e-08	4.68378e-05	0.0689655	4.5	0	k__Bacteria
236	9.04555	0.0108589	0.12253	1	82.7126	4.5	0	k__Bacteria;p__Firmicutes;c__Clostridia;o__Clostridiales;f__Christensenellaceae;g__;s__
14358	3.2901	0.193003	0.917925	1	0.551724	4.5	0	k__Bacteria;p__Firmicutes;c__Clostridia;o__Clostridiales
5239	3.22576	0.199312	0.925386	1	4.50575	4.5	1.6	k__Bacteria
6134	74.6142	6.2768e-17	9.00573e-15	1.07798e-12	0	4.41667	0	k__Bacteria
5995	74.6108	6.28731e-17	9.00573e-15	1.07978e-12	0	4.41667	0	k__Bacteria;p__Firmicutes;c__Clostridia;o__Clostridiales
13102	65.674	5.48369e-15	4.87044e-13	9.41769e-11	0	4.41667	0	k__Bacteria
13081	24.6668	4.40232e-06	9.59459e-05	0.0756054	0.195402	4.41667	0	k__Bacteria;p__Firmicutes;c__Clostridia;o__Clostridiales
5983	2.21941	0.329657	0.949201	1	3.32184	4.41667	2.8	k__Bacteria
7220	51.8874	5.40485e-12	2.70621e-10	9.28229e-08	0.0229885	4.33333	0	k__Bacteria;p__Firmicutes;c__Clostridia;o__Clostridiales;f__Clostridiaceae
9192	48.2932	3.26029e-11	1.27356e-09	5.59923e-07	0	4.33333	0	k__Bacteria;p__Bacteroidetes;c__Bacteroidia;o__Bacteroidales;f__Bacteroidaceae;g__Bacteroides
3926	48.2917	3.26287e-11	1.27356e-09	5.60365e-07	0	4.33333	0	k__Bacteria
4170	35.4051	2.0506e-08	5.67101e-07	0.00035217	0.126437	4.33333	0	k__Bacteria;p__Firmicutes;c__Clostridia;o__Clostridiales
13465	15.4822	0.000434593	0.00615817	1	0	4.33333	0	k__Bacteria
4066	2.55886	0.278195	0.949201	1	0.436782	4.33333	0	k__Bacteria;p__Firmicutes;c__Erysipelotrichi;o__Erysipelotrichales;f__Erysipelotrichaceae;g__[Eubacterium];s__dolichum
6177	2.4613	0.292103	0.949201	1	4.27586	4.33333	1.6	k__Bacteria
5351	1.69646	0.428171	0.949201	1	4.11494	4.33333	2	k__Bacteria
5943	0.562536	0.754826	0.949201	1	5.11494	4.33333	3.6	k__Bacteria
13796	65.6724	5.48819e-15	4.87044e-13	9.42542e-11	0	4.25	0	k__Bacteria
7850	46.4941	8.01538e-11	3.06584e-09	1.37656e-06	0.0574713	4.25	0	k__Bacteria;p__Firmicutes;c__Clostridia;o__Clostridiales;f__Clostridiaceae;g__Clostridium
11174	23.4495	8.0911e-06	0.000153205	0.138957	0	4.25	0	k__Bacteria;p__Bacteroidetes;c__Bacteroidia;o__Bacteroidales
1496	1.99547	0.368714	0.949201	1	3.64368	4.25	0	k__Bacteria;p__Firmicutes;c__Clostridia;o__Clostridiales;f__Ruminococcaceae
6906	1.53848	0.463366	0.949201	1	3.94253	4.25	2.6	k__Bacteria
13763	58.1603	2.34775e-13	1.9292e-11	4.03202e-09	0.0114943	4.16667	0	k__Bacteria;p__Firmicutes;c__Clostridia
5425	56.9025	4.40342e-13	2.34886e-11	7.56243e-09	0	4.16667	0	k__Bacteria
10543	56.8976	4.41406e-13	2.34886e-11	7.5807e-09	0	4.16667	0	k__Bacteria;p__Firmicutes;c__Clostridia;o__Clostridiales
9966	49.2024	2.06936e-11	9.4519e-10	3.55392e-07	0.0114943	4.16667	0	k__Bacteria;p__Firmicutes;c__Clostridia;o__Clostridiales
3567	48.2948	3.25772e-11	1.27356e-09	5.59481e-07	0	4.16667	0	k__Bacteria
391	3.38667	0.183905	0.886971	1	30.5517	4.16667	4	k__Bacteria;p__Firmicutes;c__Clostridia;o__Clostridiales;f__Clostridiaceae;g__Clostridium;s__neonatale
6377	65.674	5.48369e-15	4.87044e-13	9.41769e-11	0	4.08333	0	k__Bacteria
3436	56.8976	4.41406e-13	2.34886e-11	7.5807e-09	0	4.08333	0	k__Bacteria
8152	48.2932	3.26029e-11	1.27356e-09	5.59923e-07	0	4.08333	0	k__Bacteria;p__Bacteroidetes;c__Bacteroidia;o__Bacteroidales;f__Porphyromonadaceae;g__Parabacteroides
13869	43.4992	3.58315e-10	1.32909e-08	6.1537e-06	0.0229885	4.08333	0	k__Bacteria;p__Proteobacteria
13443	39.8527	2.21865e-09	6.36603e-08	3.8103e-05	0	4.08333	0	k__Bacteria
3829	32.2514	9.92437e-08	2.6425e-06	0.00170441	0.0114943	4.08333	0	k__Bacteria;p__Firmicutes
14405	31.573	1.39319e-07	3.2801e-06	0.00239266	0	4.08333	0	k__Bacteria
13806	31.3143	1.58561e-07	3.72011e-06	0.00272312	0.114943	4.08333	0	k__Bacteria
1997	3.72685	0.15514	0.840872	1	3.16092	4.08333	0	k__Bacteria;p__Firmicutes;c__Clostridia;o__Clostridiales;f__Ruminococcaceae
10096	3.03249	0.219535	0.949201	1	0.0114943	4.08333	0	k__Bacteria;p__Bacteroidetes;c__Bacteroidia;o__Bacteroidales;f__Bacteroidaceae;g__Bacteroides
4891	1.95508	0.376236	0.949201	1	5.71264	4.08333	2.6	k__Bacteria
5589	1.67313	0.433195	0.949201	1	4.85057	4.08333	2.2	k__Bacteria
13485	83.7347	6.56505e-19	2.2221e-16	1.12748e-14	0	4	0	k__Bacteria
4037	65.6707	5.49269e-15	4.87044e-13	9.43315e-11	0	4	0	k__Bacteria
3689	48.2932	3.26029e-11	1.27356e-09	5.59923e-07	0	4	0	k__Bacteria;p__Firmicutes
3937	39.8512	2.22036e-09	6.36603e-08	3.81325e-05	0	4	0	k__Bacteria
11158	39.8512	2.22036e-09	6.36603e-08	3.81325e-05	0	4	0	k__Bacteria
9889	20.2475	4.01148e-05	0.000732906	0.688931	0.114943	4	0.4	k__Bacteria
9437	18.0677	0.000119301	0.00200871	1	1.01149	4	0	k__Bacteria
14342	7.0967	0.0287721	0.256293	1	3.35632	4	0	k__Bacteria;p__Firmicutes;c__Clostridia
8649	4.35333	0.113419	0.706257	1	2.6092	4	0	k__Bacteria;p__Firmicutes;c__Clostridia;o__Clostridiales;f__Ruminococcaceae
12934	3.95336	0.138528	0.784986	1	5.67816	4	0	k__Bacteria;p__Firmicutes;c__Clostridia;o__Clostridiales;f__Lachnospiraceae
6606	1.08758	0.580543	0.949201	1	4.25287	4	2.4	Unclassified
6921	0.377192	0.828121	0.949201	1	4.27586	4	2.8	k__Bacteria
13058	74.6142	6.2768e-17	9.00573e-15	1.07798e-12	0	3.91667	0	k__Bacteria
13344	65.6756	5.47919e-15	4.87044e-13	9.40996e-11	0	3.91667	0	k__Bacteria;p__Firmicutes;c__Clostridia;o__Clostridiales
13665	60.4466	7.48482e-14	6.33223e-12	1.28544e-09	0.0574713	3.91667	0	k__Bacteria
3868	56.8976	4.41406e-13	2.34886e-11	7.5807e-09	0	3.91667	0	k__Bacteria
14597	56.8976	4.41406e-13	2.34886e-11	7.5807e-09	0	3.91667	0	k__Bacteria
5683	49.509	1.77524e-11	8.27254e-10	3.04879e-07	0.0114943	3.91667	0	k__Bacteria;p__Firmicutes;c__Clostridia;o__Clostridiales
3974	24.4213	4.97704e-06	0.000107432	0.0854757	0.0114943	3.91667	0	k__Bacteria;p__Firmicutes;c__Clostridia
6592	2.4178	0.298525	0.949201	1	3.16092	3.91667	1.6	k__Bacteria
3626	74.6142	6.2768e-17	9.00573e-15	1.07798e-12	0	3.83333	0	k__Bacteria
13043	56.9008	4.40696e-13	2.34886e-11	7.56851e-09	0	3.83333	0	k__Bacteria
9767	56.8992	4.41051e-13	2.34886e-11	7.57461e-09	0	3.83333	0	k__Bacteria;p__Bacteroidetes;c__Bacteroidia;o__Bacteroidales
3594	56.8976	4.41406e-13	2.34886e-11	7.5807e-09	0	3.83333	0	k__Bacteria
12110	39.8512	2.22036e-09	6.36603e-08	3.81325e-05	0	3.83333	0	k__Bacteria
11245	29.3836	4.16321e-07	9.57148e-06	0.00714989	0.183908	3.83333	0	k__Bacteria
15436	10.5248	0.00518286	0.0634429	1	3.64368	3.83333	0	k__Bacteria;p__Firmicutes;c__Clostridia;o__Clostridiales;f__Lachnospiraceae
7537	1.86022	0.39451	0.949201	1	3.58621	3.83333	1.8	k__Bacteria
7995	0.764945	0.682173	0.949201	1	3.78161	3.83333	2.6	k__Bacteria
6628	0.556224	0.757212	0.949201	1	3.56322	3.83333	2.6	Unclassified
7472	0.0705829	0.965324	1	1	4.08046	3.83333	3.4	k__Bacteria
13071	65.6691	5.4972e-15	4.87044e-13	9.4409e-11	0	3.75	0	k__Bacteria;p__Firmicutes;c__Clostridia;o__Clostridiales
13447	56.8992	4.41051e-13	2.34886e-11	7.57461e-09	0	3.75	0	k__Bacteria;p__Bacteroidetes
13373	39.8512	2.22036e-09	6.36603e-08	3.81325e-05	0	3.75	0	k__Bacteria
12023	4.79183	0.0910894	0.622678	1	2.27586	3.75	2.2	k__Bacteria
6404	1.69465	0.428559	0.949201	1	3.87356	3.75	1.6	k__Bacteria
12987	65.6838	5.45675e-15	4.87044e-13	9.37142e-11	0	3.66667	0	k__Bacteria;p__Firmicutes;c__Clostridia;o__Clostridiales;f__Ruminococcaceae
6623	65.6707	5.49269e-15	4.87044e-13	9.43315e-11	0	3.66667	0	k__Bacteria
9726	49.5189	1.76647e-11	8.27254e-10	3.03374e-07	0.0114943	3.66667	0	k__Bacteria;p__Firmicutes;c__Clostridia;o__Clostridiales;f__Ruminococcaceae
11471	49.3531	1.91914e-11	8.86004e-10	3.29594e-07	0.0114943	3.66667	0	k__Bacteria;p__Firmicutes
11966	43.0432	4.50067e-10	1.65513e-08	7.72945e-06	0.0344828	3.66667	0.6	k__Bacteria
12998	40.612	1.51781e-09	5.34157e-08	2.60668e-05	0.0114943	3.66667	0	k__Bacteria;p__Firmicutes;c__Clostridia;o__Clostridiales;f__Ruminococcaceae;g__;s__
12973	40.612	1.51781e-09	5.34157e-08	2.60668e-05	0.045977	3.66667	0	k__Bacteria;p__Firmicutes;c__Clostridia;o__Clostridiales;f__Ruminococcaceae
13306	39.1949	3.08275e-09	8.74697e-08	5.29431e-05	0.0344828	3.66667	0	k__Bacteria;p__Firmicutes
11501	23.4495	8.0911e-06	0.000153205	0.138957	0	3.66667	0	k__Bacteria
16562	3.2878	0.193225	0.918728	1	8.73563	3.66667	0	k__Bacteria;p__Firmicutes;c__Clostridia;o__Clostridiales
6545	2.39917	0.301319	0.949201	1	3.25287	3.66667	1.6	k__Bacteria
6797	2.3595	0.307356	0.949201	1	3.65517	3.66667	1.4	k__Bacteria
6488	2.23073	0.327796	0.949201	1	3.47126	3.66667	1.6	k__Bacteria
1403	1.56537	0.457178	0.949201	1	247.977	3.66667	6.6	k__Bacteria;p__Firmicutes;c__Clostridia;o__Clostridiales;f__Clostridiaceae;g__Clostridium
15728	1.51295	0.469317	0.949201	1	1.26437	3.66667	0	k__Bacteria;p__Firmicutes;c__Clostridia;o__Clostridiales;f__Ruminococcaceae;g__;s__
7531	0.762047	0.683162	0.949201	1	4.35632	3.66667	2.8	Unclassified
13442	49.3543	1.91796e-11	8.86004e-10	3.2939e-07	0.0114943	3.58333	0	k__Bacteria
10259	48.2932	3.26029e-11	1.27356e-09	5.59923e-07	0	3.58333	0	k__Bacteria
10870	42.8165	5.041e-10	1.84593e-08	8.65741e-06	0.0344828	3.58333	0	k__Bacteria;p__Bacteroidetes;c__Bacteroidia;o__Bacteroidales;f__Bacteroidaceae
14542	32.3922	9.2497e-08	2.47568e-06	0.00158854	0.0114943	3.58333	0	k__Bacteria;p__Firmicutes;c__Clostridia
13171	31.5715	1.39424e-07	3.2801e-06	0.00239447	0	3.58333	0	k__Bacteria
3833	23.4495	8.0911e-06	0.000153205	0.138957	0	3.58333	0	k__Bacteria
10963	23.436	8.14597e-06	0.000153904	0.139899	0.0344828	3.58333	0	k__Bacteria
9118	15.4822	0.000434593	0.00615817	1	0	3.58333	0	k__Bacteria
12901	74.6259	6.24013e-17	9.00573e-15	1.07168e-12	0	3.5	0	k__Bacteria;p__Spirochaetes;c__Spirochaetes
12896	65.6691	5.4972e-15	4.87044e-13	9.4409e-11	0	3.5	0	k__Bacteria;p__Firmicutes;c__Clostridia;o__Clostridiales;f__Ruminococcaceae;g__Ruminococcus;s__
8116	49.2036	2.06809e-11	9.4519e-10	3.55173e-07	0.0229885	3.5	0	k__Bacteria;p__Bacteroidetes;c__Bacteroidia;o__Bacteroidales
10323	48.2932	3.26029e-11	1.27356e-09	5.59923e-07	0	3.5	0	k__Bacteria;p__Firmicutes;c__Clostridia;o__Clostridiales
5336	39.8527	2.21865e-09	6.36603e-08	3.8103e-05	0	3.5	0	k__Bacteria
3778	39.8512	2.22036e-09	6.36603e-08	3.81325e-05	0	3.5	0	k__Bacteria
6425	39.8512	2.22036e-09	6.36603e-08	3.81325e-05	0	3.5	0	k__Bacteria
13184	39.8512	2.22036e-09	6.36603e-08	3.81325e-05	0	3.5	0	k__Bacteria
13285	15.4822	0.000434593	0.00615817	1	0	3.5	0	k__Bacteria
3756	15.4822	0.000434593	0.00615817	1	0	3.5	0	k__Bacteria
12983	12.5871	0.00184816	0.024378	1	0.0344828	3.5	0	k__Bacteria;p__Firmicutes;c__Erysipelotrichi;o__Erysipelotrichales;f__Erysipelotrichaceae
4219	9.88439	0.00713889	0.0849642	1	2.24138	3.5	0	k__Bacteria;p__Firmicutes;c__Clostridia
13584	65.6707	5.49269e-15	4.87044e-13	9.43315e-11	0	3.41667	0	k__Bacteria
8118	52.1685	4.69618e-12	2.37465e-10	8.06521e-08	0.0229885	3.41667	0	k__Bacteria;p__Firmicutes;c__Erysipelotrichi;o__Erysipelotrichales;f__Erysipelotrichaceae;g__p-75-a5;s__
7842	48.2948	3.25772e-11	1.27356e-09	5.59481e-07	0	3.41667	0	k__Bacteria
6747	1.32702	0.515041	0.949201	1	3.28736	3.41667	1.6	k__Bacteria
6800	0.6234	0.732201	0.949201	1	4.12644	3.41667	2.4	Unclassified
6292	0.37215	0.830211	0.949201	1	3.91954	3.41667	2.4	Unclassified
3003	30.4246	2.47393e-07	5.74152e-06	0.00424872	1.05747	3.33333	0	k__Bacteria;p__Tenericutes;c__Mollicutes;o__Anaeroplasmatales;f__Anaeroplasmataceae
9365	10.8643	0.00437369	0.0543909	1	0.471264	3.33333	0	k__Bacteria
12033	7.66667	0.0216374	0.204288	1	0	3.33333	0	k__Bacteria
13010	7.5402	0.0230497	0.214912	1	0.333333	3.33333	0	k__Bacteria;p__Firmicutes;c__Clostridia;o__Clostridiales;f__Ruminococcaceae;g__Ruminococcus
6174	4.71754	0.0945365	0.623251	1	2.58621	3.33333	0.8	k__Bacteria
13343	66.8643	3.02417e-15	3.50926e-13	5.19371e-11	0.0114943	3.25	0	k__Bacteria
14513	56.8976	4.41406e-13	2.34886e-11	7.5807e-09	0	3.25	0	k__Bacteria
4443	56.8976	4.41406e-13	2.34886e-11	7.5807e-09	0	3.25	0	k__Bacteria
13875	31.573	1.39319e-07	3.2801e-06	0.00239266	0	3.25	0	k__Bacteria;p__Bacteroidetes;c__Bacteroidia;o__Bacteroidales
10038	31.5715	1.39424e-07	3.2801e-06	0.00239447	0	3.25	0	k__Bacteria
3774	23.451	8.08508e-06	0.000153205	0.138853	0	3.25	0	k__Bacteria
5610	15.4822	0.000434593	0.00615817	1	0	3.25	0	k__Bacteria
13099	13.8896	0.000963648	0.0131347	1	2.2069	3.25	0	k__Bacteria;p__Firmicutes;c__Clostridia;o__Clostridiales;f__Clostridiaceae
4505	10.7484	0.00463457	0.0570158	1	0.425287	3.25	0	k__Bacteria;p__Firmicutes;c__Clostridia;o__Clostridiales;f__Ruminococcaceae
4936	2.65391	0.265284	0.949201	1	4.44828	3.25	1.4	k__Bacteria
12162	2.63452	0.267868	0.949201	1	2.70115	3.25	3.4	k__Bacteria
14333	2.12886	0.344925	0.949201	1	2.78161	3.25	1.6	Unclassified
6867	0.49899	0.779194	0.949201	1	3.36782	3.25	2.2	Unclassified
4646	48.2932	3.26029e-11	1.27356e-09	5.59923e-07	0	3.16667	0	k__Bacteria
13706	32.3627	9.38707e-08	2.50721e-06	0.00161214	0.0574713	3.16667	0	k__Bacteria;p__Firmicutes;c__Clostridia;o__Clostridiales;f__Lachnospiraceae
3910	31.6787	1.32144e-07	3.2801e-06	0.00226945	0.0804598	3.16667	0	k__Bacteria
4208	31.5715	1.39424e-07	3.2801e-06	0.00239447	0	3.16667	0	k__Bacteria
12974	15.4822	0.000434593	0.00615817	1	0	3.16667	0	k__Bacteria
11016	14.9779	0.000559225	0.0078401	1	0.126437	3.16667	0	k__Bacteria
14540	12.2993	0.00213424	0.0277047	1	0.0344828	3.16667	0	k__Bacteria
7610	2.17554	0.336966	0.949201	1	2.33333	3.16667	2.2	k__Bacteria
7224	1.33366	0.513333	0.949201	1	2.71264	3.16667	1.8	k__Bacteria
7106	0.634443	0.728169	0.949201	1	2.89655	3.16667	2.2	Unclassified
11954	39.8527	2.21865e-09	6.36603e-08	3.8103e-05	0	3.08333	0	k__Bacteria;p__Spirochaetes;c__Spirochaetes;o__Spirochaetales;f__Spirochaetaceae;g__Treponema
3338	32.1163	1.0618e-07	2.81144e-06	0.00182353	0.425287	3.08333	2	k__Bacteria;p__Proteobacteria;c__Alphaproteobacteria;o__Rhodospirillales;f__Acetobacteraceae;g__Acidocella;s__
4255	16.5123	0.00025966	0.00421893	1	0.0114943	3.08333	0	k__Bacteria
3548	11.9522	0.00253868	0.0325368	1	0.241379	3.08333	0	k__Bacteria
5789	5.16548	0.0755668	0.542098	1	0.229885	3.08333	0	k__Archaea;p__Euryarchaeota;c__Thermoplasmata;o__E2;f__WCHD3-02;g__;s__
12861	56.9057	4.39634e-13	2.34886e-11	7.55027e-09	0	3	0	k__Bacteria
13151	56.9041	4.39987e-13	2.34886e-11	7.55634e-09	0	3	0	k__Bacteria;p__Bacteroidetes;c__Bacteroidia;o__Bacteroidales
8710	56.8992	4.41051e-13	2.34886e-11	7.57461e-09	0	3	0	k__Bacteria
4212	56.8992	4.41051e-13	2.34886e-11	7.57461e-09	0	3	0	k__Bacteria;p__Firmicutes;c__Clostridia;o__Clostridiales;f__Ruminococcaceae
7645	48.2932	3.26029e-11	1.27356e-09	5.59923e-07	0	3	0	k__Bacteria
13464	47.6788	4.43288e-11	1.72241e-09	7.61304e-07	0.229885	3	0	k__Bacteria
10041	39.8574	2.2135e-09	6.36603e-08	3.80147e-05	0	3	0	k__Bacteria
13094	31.5715	1.39424e-07	3.2801e-06	0.00239447	0	3	0	k__Bacteria
14520	23.451	8.08508e-06	0.000153205	0.138853	0	3	0	k__Bacteria
13153	20.0777	4.36708e-05	0.000797027	0.750002	0.206897	3	0	k__Bacteria;p__Firmicutes;c__Clostridia;o__Clostridiales;f__Ruminococcaceae
4210	19.7793	5.06973e-05	0.000880798	0.870676	0.183908	3	0	k__Bacteria;p__Firmicutes;c__Clostridia;o__Clostridiales;f__Ruminococcaceae;g__Ruminococcus
5234	15.4822	0.000434593	0.00615817	1	0	3	0	k__Bacteria
4344	1.52681	0.466076	0.949201	1	1.63218	3	0	k__Bacteria;p__Bacteroidetes;c__Bacteroidia;o__Bacteroidales
5879	1.24004	0.537933	0.949201	1	3.52874	3	1.6	k__Bacteria
13476	74.6276	6.23491e-17	9.00573e-15	1.07078e-12	0	2.91667	0	k__Bacteria;p__Firmicutes
11067	56.8992	4.41051e-13	2.34886e-11	7.57461e-09	0	2.91667	0	k__Bacteria;p__Bacteroidetes
4729	48.2932	3.26029e-11	1.27356e-09	5.59923e-07	0	2.91667	0	k__Bacteria;p__Bacteroidetes
13735	39.8527	2.21865e-09	6.36603e-08	3.8103e-05	0	2.91667	0	k__Bacteria
13123	39.8527	2.21865e-09	6.36603e-08	3.8103e-05	0	2.91667	0	k__Bacteria
4852	32.8177	7.47687e-08	2.01899e-06	0.00128408	0.126437	2.91667	0	k__Bacteria;p__Bacteroidetes
1105	29.0857	4.83202e-07	1.10352e-05	0.0082985	0.850575	2.91667	2.2	k__Bacteria;p__Proteobacteria;c__Epsilonproteobacteria;o__Campylobacterales;f__Campylobacteraceae;g__Arcobacter;s__cryaerophilus
14531	28.42	6.74013e-07	1.53318e-05	0.0115755	0.103448	2.91667	0	k__Bacteria
3104	15.9453	0.000344765	0.00547926	1	1.5977	2.91667	0.2	k__Bacteria;p__Firmicutes;c__Clostridia;o__Clostridiales;f__Ruminococcaceae
2330	14.2737	0.000795244	0.010926	1	2.18391	2.91667	0	k__Bacteria;p__Firmicutes;c__Clostridia;o__;f__;g__;s__
10114	7.6649	0.0216565	0.204356	1	0.505747	2.91667	0	k__Bacteria;p__Fusobacteria;c__Fusobacteria;o__Fusobacteriales;f__Fusobacteriaceae
8933	2.15488	0.340466	0.949201	1	3.67816	2.91667	1.4	k__Bacteria
7202	1.68347	0.430961	0.949201	1	2.64368	2.91667	1.2	k__Bacteria
6685	1.15177	0.562207	0.949201	1	3.75862	2.91667	1.8	k__Bacteria
13853	65.6756	5.47919e-15	4.87044e-13	9.40996e-11	0	2.83333	0	k__Bacteria
14511	56.8992	4.41051e-13	2.34886e-11	7.57461e-09	0	2.83333	0	k__Bacteria
14497	48.3074	3.23722e-11	1.27356e-09	5.55961e-07	0	2.83333	0	k__Bacteria;p__Bacteroidetes;c__Bacteroidia;o__Bacteroidales
10760	22.4824	1.31225e-05	0.000244962	0.225365	0.287356	2.83333	0	k__Bacteria;p__Firmicutes
5246	15.4822	0.000434593	0.00615817	1	0	2.83333	0	k__Bacteria
2946	13.8985	0.000959363	0.0130867	1	2.18391	2.83333	0	k__Bacteria;p__Firmicutes;c__Clostridia;o__Clostridiales;f__Ruminococcaceae
6043	3.03825	0.218904	0.949201	1	4.57471	2.83333	2	k__Bacteria
14006	2.74232	0.253813	0.949201	1	2.89655	2.83333	1	Unclassified
13384	1.59511	0.450429	0.949201	1	0.0229885	2.83333	0	k__Bacteria
13156	74.6276	6.23491e-17	9.00573e-15	1.07078e-12	0	2.75	0	k__Bacteria;p__Spirochaetes;c__Spirochaetes;o__Spirochaetales;f__Spirochaetaceae;g__Treponema;s__
14344	74.6175	6.2663e-17	9.00573e-15	1.07617e-12	0	2.75	0	k__Bacteria;p__Bacteroidetes;c__Bacteroidia;o__Bacteroidales;f__Bacteroidaceae
13235	39.8512	2.22036e-09	6.36603e-08	3.81325e-05	0	2.75	0	k__Bacteria;p__Bacteroidetes
5140	31.5715	1.39424e-07	3.2801e-06	0.00239447	0	2.75	0	k__Bacteria
4138	15.4822	0.000434593	0.00615817	1	0	2.75	0	k__Bacteria
4	15.4114	0.000450243	0.00636941	1	671.368	2.75	32.8	k__Bacteria;p__Firmicutes;c__Clostridia;o__Clostridiales;f__Peptostreptococcaceae;g__;s__
4159	11.539	0.0031213	0.0394446	1	0.114943	2.75	0	k__Bacteria;p__Firmicutes;c__Clostridia
13688	6.37837	0.0412055	0.34537	1	3.1954	2.75	0	k__Bacteria;p__Firmicutes;c__Clostridia;o__Clostridiales
14108	1.7408	0.418784	0.949201	1	1.97701	2.75	1.4	k__Bacteria
6306	56.8992	4.41051e-13	2.34886e-11	7.57461e-09	0	2.66667	0	k__Bacteria
12828	48.2932	3.26029e-11	1.27356e-09	5.59923e-07	0	2.66667	0	k__Bacteria
13167	39.8527	2.21865e-09	6.36603e-08	3.8103e-05	0	2.66667	0	k__Bacteria;p__Firmicutes;c__Clostridia;o__Clostridiales
16589	37.7243	6.43103e-09	1.80763e-07	0.000110446	0.0804598	2.66667	0	k__Bacteria;p__Bacteroidetes;c__Bacteroidia;o__Bacteroidales
4812	23.4495	8.0911e-06	0.000153205	0.138957	0	2.66667	0	k__Bacteria
12935	9.4308	0.0089563	0.104211	1	0.494253	2.66667	0.4	k__Bacteria
4968	2.19828	0.333157	0.949201	1	1.57471	2.66667	0.4	k__Bacteria;p__Firmicutes;c__Clostridia;o__Clostridiales
5962	1.63956	0.440528	0.949201	1	2.85057	2.66667	1.2	k__Bacteria
6998	1.35462	0.507982	0.949201	1	3.3908	2.66667	1.6	k__Bacteria
13481	48.298	3.25259e-11	1.27356e-09	5.58599e-07	0	2.58333	0	k__Bacteria
5096	43.2241	4.11152e-10	1.51852e-08	7.06112e-06	0.0344828	2.58333	0	k__Bacteria
4803	39.8527	2.21865e-09	6.36603e-08	3.8103e-05	0	2.58333	0	k__Bacteria;p__Proteobacteria;c__Deltaproteobacteria;o__Desulfovibrionales
4588	39.8527	2.21865e-09	6.36603e-08	3.8103e-05	0	2.58333	0	k__Bacteria
13838	39.8512	2.22036e-09	6.36603e-08	3.81325e-05	0	2.58333	0	k__Bacteria
4498	39.8512	2.22036e-09	6.36603e-08	3.81325e-05	0	2.58333	0	k__Bacteria
13743	23.4495	8.0911e-06	0.000153205	0.138957	0	2.58333	0	k__Bacteria
5042	12.5876	0.0018477	0.024378	1	0.0229885	2.58333	0	k__Bacteria;p__Firmicutes;c__Clostridia;o__Clostridiales;f__Ruminococcaceae
6666	7.58599	0.022528	0.212096	1	3.09195	2.58333	0	k__Bacteria;p__Firmicutes;c__Clostridia;o__Clostridiales;f__Ruminococcaceae
10632	6.58382	0.0371828	0.320571	1	0.425287	2.58333	0	k__Bacteria;p__Firmicutes;c__Clostridia;o__Clostridiales;f__Ruminococcaceae
7065	2.75872	0.25174	0.949201	1	2.67816	2.58333	0.8	k__Bacteria
7380	1.2369	0.538779	0.949201	1	2.22989	2.58333	1.4	k__Bacteria
13786	74.6259	6.24013e-17	9.00573e-15	1.07168e-12	0	2.5	0	k__Bacteria
4464	48.2948	3.25772e-11	1.27356e-09	5.59481e-07	0	2.5	0	k__Bacteria
4530	48.2917	3.26287e-11	1.27356e-09	5.60365e-07	0	2.5	0	k__Bacteria
4373	40.9107	1.30721e-09	4.67819e-08	2.24501e-05	0.0114943	2.5	0	k__Bacteria;p__Bacteroidetes;c__Bacteroidia;o__Bacteroidales
5101	32.3911	9.2546e-08	2.47568e-06	0.00158938	0.0114943	2.5	0	k__Bacteria;p__Firmicutes;c__Clostridia;o__Clostridiales
6869	31.573	1.39319e-07	3.2801e-06	0.00239266	0	2.5	0	k__Bacteria
14587	23.4495	8.0911e-06	0.000153205	0.138957	0	2.5	0	k__Bacteria
4620	19.7783	5.07225e-05	0.000880798	0.871109	0.0804598	2.5	0	k__Bacteria
13618	19.6799	5.32808e-05	0.000922423	0.915044	0.0229885	2.5	0	k__Bacteria
12910	15.4822	0.000434593	0.00615817	1	0	2.5	0	k__Bacteria
4133	15.4822	0.000434593	0.00615817	1	0	2.5	0	k__Bacteria
220	7.20363	0.0272741	0.24671	1	33.6092	2.5	0	k__Bacteria;p__Firmicutes;c__Erysipelotrichi;o__Erysipelotrichales;f__Erysipelotrichaceae
14698	7.10627	0.0286347	0.255201	1	0.436782	2.5	0	k__Bacteria;p__Firmicutes;c__Clostridia;o__Clostridiales
6019	6.28292	0.0432197	0.360668	1	3.85057	2.5	0.4	Unclassified
7230	4.62352	0.0990868	0.6515	1	3.18391	2.5	0.6	k__Bacteria
7396	2.90399	0.234103	0.949201	1	3.17241	2.5	1	k__Bacteria
3867	1.60653	0.447865	0.949201	1	2.27586	2.5	0	k__Bacteria;p__Firmicutes
9285	41.5987	9.26738e-10	3.34366e-08	1.59158e-05	0.241379	2.41667	0	k__Bacteria;p__Firmicutes;c__Clostridia;o__Clostridiales
12982	39.8543	2.21693e-09	6.36603e-08	3.80736e-05	0	2.41667	0	k__Bacteria
7254	34.7355	2.86606e-08	7.81296e-07	0.000492216	0.0344828	2.41667	0	k__Bacteria;p__Firmicutes
14372	31.7657	1.26524e-07	3.2801e-06	0.00217292	0.0804598	2.41667	0.2	k__Bacteria;p__Firmicutes;c__Bacilli
13878	31.573	1.39319e-07	3.2801e-06	0.00239266	0	2.41667	0	k__Bacteria
4727	19.4601	5.94693e-05	0.00102646	1	0.0229885	2.41667	0	k__Bacteria
2255	14.845	0.000597642	0.00834464	1	1.7931	2.41667	0	k__Bacteria;p__Firmicutes;c__Clostridia;o__Clostridiales;f__Ruminococcaceae
328	11.4059	0.00333619	0.0420673	1	28.4138	2.41667	0	k__Bacteria;p__Firmicutes;c__Clostridia;o__Clostridiales;f__Ruminococcaceae;g__Oscillospira;s__
11044	6.10952	0.0471341	0.384917	1	0.0574713	2.41667	0	k__Bacteria;p__Firmicutes
6253	3.62483	0.16326	0.840978	1	4.16092	2.41667	2.2	k__Bacteria
17074	1.95165	0.376882	0.949201	1	17.3103	2.41667	0	k__Bacteria;p__Firmicutes;c__Clostridia;o__Clostridiales
11787	1.72847	0.421374	0.949201	1	31.2759	2.41667	0	k__Bacteria;p__Firmicutes;c__Clostridia;o__Clostridiales
7086	1.71474	0.424276	0.949201	1	2.68966	2.41667	1.2	k__Bacteria
904	1.16915	0.557344	0.949201	1	2.02299	2.41667	1.8	k__Bacteria;p__Proteobacteria;c__Alphaproteobacteria;o__Sphingomonadales;f__Sphingomonadaceae
10167	56.896	4.41761e-13	2.34886e-11	7.5868e-09	0	2.33333	0	k__Bacteria
5282	48.298	3.25259e-11	1.27356e-09	5.58599e-07	0	2.33333	0	k__Bacteria;p__Firmicutes;c__Clostridia;o__Clostridiales;f__Ruminococcaceae
14155	48.2948	3.25772e-11	1.27356e-09	5.59481e-07	0	2.33333	0	k__Bacteria;p__Firmicutes
13586	48.2932	3.26029e-11	1.27356e-09	5.59923e-07	0	2.33333	0	k__Bacteria;p__Bacteroidetes
11119	39.8527	2.21865e-09	6.36603e-08	3.8103e-05	0	2.33333	0	k__Bacteria
13042	39.8527	2.21865e-09	6.36603e-08	3.8103e-05	0	2.33333	0	k__Bacteria
5250	39.8527	2.21865e-09	6.36603e-08	3.8103e-05	0	2.33333	0	k__Bacteria
13132	32.2482	9.94007e-08	2.64258e-06	0.00170711	0.0229885	2.33333	0	k__Bacteria;p__Firmicutes;c__Clostridia;o__Clostridiales;f__Ruminococcaceae
4386	24.4204	4.9794e-06	0.000107432	0.0855163	0.0114943	2.33333	0	k__Bacteria;p__Firmicutes;c__Clostridia;o__Clostridiales
12386	16.222	0.000300219	0.00481416	1	2.13793	2.33333	0	k__Bacteria;p__Firmicutes;c__Clostridia;o__Clostridiales;f__Lachnospiraceae
5288	15.4613	0.000439164	0.00621781	1	0.701149	2.33333	0	k__Bacteria;p__Firmicutes
4371	7.66667	0.0216374	0.204288	1	0	2.33333	0	k__Bacteria
4224	7.66667	0.0216374	0.204288	1	0	2.33333	0	k__Bacteria
14301	3.2929	0.192733	0.917151	1	1.51724	2.33333	1.4	k__Bacteria
14766	2.83339	0.242514	0.949201	1	6.43678	2.33333	0	k__Bacteria;p__Firmicutes;c__Clostridia;o__Clostridiales;f__Christensenellaceae;g__;s__
13772	56.9025	4.40342e-13	2.34886e-11	7.56243e-09	0	2.25	0	k__Bacteria
12978	48.2995	3.25002e-11	1.27356e-09	5.58159e-07	0	2.25	0	k__Bacteria
7925	39.8574	2.2135e-09	6.36603e-08	3.80147e-05	0	2.25	0	k__Bacteria
5749	39.8527	2.21865e-09	6.36603e-08	3.8103e-05	0	2.25	0	k__Bacteria;p__Bacteroidetes;c__Bacteroidia;o__Bacteroidales
9546	39.8527	2.21865e-09	6.36603e-08	3.8103e-05	0	2.25	0	k__Bacteria
5774	39.8512	2.22036e-09	6.36603e-08	3.81325e-05	0	2.25	0	k__Bacteria
10565	31.573	1.39319e-07	3.2801e-06	0.00239266	0	2.25	0	k__Bacteria;p__Firmicutes;c__Erysipelotrichi;o__Erysipelotrichales;f__Erysipelotrichaceae
4495	31.5715	1.39424e-07	3.2801e-06	0.00239447	0	2.25	0	k__Bacteria
13213	30.2265	2.73142e-07	6.33056e-06	0.00469094	0.126437	2.25	0	k__Bacteria
10674	26.6121	1.66436e-06	3.73254e-05	0.0285837	0.0229885	2.25	0	k__Bacteria;p__Bacteroidetes
4656	23.4495	8.0911e-06	0.000153205	0.138957	0	2.25	0	k__Bacteria
11346	19.9694	4.61001e-05	0.000837802	0.791723	0.206897	2.25	0	k__Bacteria;p__Firmicutes;c__Clostridia;o__Clostridiales;f__Ruminococcaceae
11745	12.0474	0.00242067	0.0311405	1	1.88506	2.25	0	k__Bacteria;p__Firmicutes;c__Clostridia;o__Clostridiales
6713	4.22823	0.12074	0.733895	1	3.5977	2.25	1.2	k__Bacteria
15598	0.932802	0.627256	0.949201	1	1.88506	2.25	1.2	k__Bacteria
7377	0.472874	0.789436	0.949201	1	2.58621	2.25	1.6	Unclassified
12947	56.8992	4.41051e-13	2.34886e-11	7.57461e-09	0	2.16667	0	k__Bacteria;p__Firmicutes;c__Clostridia;o__Clostridiales
8163	56.8992	4.41051e-13	2.34886e-11	7.57461e-09	0	2.16667	0	k__Bacteria
14711	56.8976	4.41406e-13	2.34886e-11	7.5807e-09	0	2.16667	0	k__Bacteria;p__Firmicutes;c__Clostridia;o__Clostridiales;f__Clostridiaceae;g__Clostridium
13242	56.8976	4.41406e-13	2.34886e-11	7.5807e-09	0	2.16667	0	k__Bacteria
14051	48.2932	3.26029e-11	1.27356e-09	5.59923e-07	0	2.16667	0	k__Bacteria
13124	39.8543	2.21693e-09	6.36603e-08	3.80736e-05	0	2.16667	0	k__Bacteria;p__Bacteroidetes;c__Bacteroidia;o__Bacteroidales
13137	31.5776	1.39002e-07	3.2801e-06	0.00238722	0	2.16667	0	k__Bacteria;p__Spirochaetes;c__Spirochaetes;o__Spirochaetales;f__Spirochaetaceae;g__Treponema;s__
13812	31.573	1.39319e-07	3.2801e-06	0.00239266	0	2.16667	0	k__Bacteria
13425	23.4495	8.0911e-06	0.000153205	0.138957	0	2.16667	0	k__Bacteria
6076	20.4263	3.66844e-05	0.000672378	0.630018	0.0574713	2.16667	0	k__Bacteria
11235	12.5561	0.00187708	0.0247406	1	0.091954	2.16667	0	k__Bacteria
7441	11.7495	0.00280946	0.0358467	1	0.0804598	2.16667	0	k__Bacteria
4534	10.9256	0.0042417	0.0528259	1	0.0804598	2.16667	0	k__Bacteria
16058	9.63335	0.00809364	0.0946223	1	1.2069	2.16667	0	k__Bacteria
4975	4.96347	0.0835981	0.577752	1	3.57471	2.16667	0.6	Unclassified
897	3.29122	0.192895	0.917667	1	11.1034	2.16667	0	k__Bacteria
6141	3.10722	0.211483	0.926061	1	3.44828	2.16667	1.4	k__Bacteria
7279	0.626057	0.731229	0.949201	1	2.32184	2.16667	1.4	k__Bacteria
13161	56.9025	4.40342e-13	2.34886e-11	7.56243e-09	0	2.08333	0	k__Bacteria;p__Firmicutes
13387	48.2995	3.25002e-11	1.27356e-09	5.58159e-07	0	2.08333	0	k__Bacteria
4760	48.2948	3.25772e-11	1.27356e-09	5.59481e-07	0	2.08333	0	k__Bacteria
13378	48.2948	3.25772e-11	1.27356e-09	5.59481e-07	0	2.08333	0	k__Bacteria;p__Bacteroidetes
11358	48.2948	3.25772e-11	1.27356e-09	5.59481e-07	0	2.08333	0	k__Bacteria;p__Firmicutes;c__Clostridia;o__Clostridiales;f__Ruminococcaceae
8667	42.0168	7.51925e-10	2.73014e-08	1.29136e-05	0.0804598	2.08333	0	k__Bacteria
4882	39.8512	2.22036e-09	6.36603e-08	3.81325e-05	0	2.08333	0	k__Bacteria
13013	37.1153	8.72008e-09	2.44304e-07	0.000149759	0.126437	2.08333	0	k__Bacteria;p__Firmicutes;c__Clostridia;o__Clostridiales;f__Ruminococcaceae
13652	24.2871	5.32252e-06	0.000114404	0.091409	0.0114943	2.08333	0	k__Bacteria;p__Bacteroidetes;c__Bacteroidia;o__Bacteroidales;f__[Paraprevotellaceae];g__[Prevotella];s__
14010	16.7055	0.000235744	0.0038967	1	0.195402	2.08333	0	k__Bacteria
4583	15.4822	0.000434593	0.00615817	1	0	2.08333	0	k__Bacteria
13209	12.4911	0.00193903	0.0253046	1	0.0344828	2.08333	0	k__Bacteria;p__Bacteroidetes;c__Bacteroidia;o__Bacteroidales
10730	9.06138	0.0107732	0.121643	1	1.16092	2.08333	0	k__Bacteria;p__Firmicutes;c__Clostridia;o__Clostridiales;f__Lachnospiraceae
6523	5.18799	0.0747211	0.536704	1	1.91954	2.08333	0.2	k__Bacteria
7151	3.92105	0.140784	0.784986	1	3.01149	2.08333	0.8	k__Bacteria
8151	0.456564	0.7959	0.949201	1	2.12644	2.08333	1.4	Unclassified
12854	56.9041	4.39987e-13	2.34886e-11	7.55634e-09	0	2	0	k__Bacteria
5447	48.2932	3.26029e-11	1.27356e-09	5.59923e-07	0	2	0	k__Bacteria
13849	40.7578	1.41112e-09	5.00713e-08	2.42345e-05	0.0114943	2	0	k__Bacteria;p__Firmicutes;c__Clostridia;o__Clostridiales;f__Clostridiaceae;g__Clostridium
13435	39.8574	2.2135e-09	6.36603e-08	3.80147e-05	0	2	0	k__Bacteria
6918	39.8527	2.21865e-09	6.36603e-08	3.8103e-05	0	2	0	k__Bacteria
13228	39.8527	2.21865e-09	6.36603e-08	3.8103e-05	0	2	0	k__Bacteria
9872	35.2365	2.23094e-08	6.15983e-07	0.000383142	0.0574713	2	0	k__Bacteria
5000	31.5715	1.39424e-07	3.2801e-06	0.00239447	0	2	0	k__Bacteria
4705	23.4495	8.0911e-06	0.000153205	0.138957	0	2	0	k__Bacteria
13250	19.963	4.62465e-05	0.000839575	0.794238	0.0574713	2	0	k__Bacteria;p__Firmicutes;c__Clostridia;o__Clostridiales
10159	13.7355	0.0010408	0.0140857	1	0.0574713	2	0	k__Bacteria;p__Firmicutes;c__Clostridia;o__Clostridiales;f__Lachnospiraceae
15736	12.3349	0.00209658	0.0272365	1	4.66667	2	0	k__Bacteria;p__Firmicutes;c__Clostridia;o__Clostridiales;f__Lachnospiraceae
9339	12.2563	0.00218058	0.028285	1	0.655172	2	0	k__Bacteria
7098	1.33456	0.513102	0.949201	1	2.42529	2	1.2	k__Bacteria
1301	0.420345	0.810444	0.949201	1	47.6782	2	191.6	k__Bacteria;p__Firmicutes;c__Clostridia;o__Clostridiales;f__Clostridiaceae;g__Clostridium
7707	46.5879	7.64816e-11	2.93191e-09	1.31349e-06	0.114943	1.91667	1	k__Bacteria;p__Proteobacteria;c__Betaproteobacteria;o__Neisseriales;f__Neisseriaceae
10381	39.8527	2.21865e-09	6.36603e-08	3.8103e-05	0	1.91667	0	k__Bacteria
6415	39.8527	2.21865e-09	6.36603e-08	3.8103e-05	0	1.91667	0	k__Bacteria
5045	39.8512	2.22036e-09	6.36603e-08	3.81325e-05	0	1.91667	0	k__Bacteria
13736	31.5715	1.39424e-07	3.2801e-06	0.00239447	0	1.91667	0	k__Bacteria;p__Firmicutes
12971	31.5431	1.41414e-07	3.32236e-06	0.00242865	0.0689655	1.91667	0	k__Bacteria;p__Firmicutes;c__Clostridia;o__Clostridiales
5626	23.451	8.08508e-06	0.000153205	0.138853	0	1.91667	0	k__Bacteria;p__Deferribacteres;c__Deferribacteres;o__Deferribacterales;f__Deferribacteraceae;g__Mucispirillum
5728	15.9446	0.000344887	0.00547926	1	0.045977	1.91667	0	k__Bacteria
12892	13.7785	0.00101867	0.013797	1	0.517241	1.91667	0	k__Bacteria;p__Firmicutes
6081	7.33922	0.0254864	0.233691	1	11.4713	1.91667	0	k__Bacteria;p__Firmicutes;c__Clostridia;o__Clostridiales;f__Ruminococcaceae
13190	6.03503	0.0489227	0.398387	1	0.0689655	1.91667	0	k__Bacteria
13658	5.22581	0.0733213	0.527753	1	1.05747	1.91667	0	k__Bacteria
8312	3.86239	0.144975	0.795972	1	27.0575	1.91667	0	k__Bacteria;p__Firmicutes;c__Clostridia;o__Clostridiales
2089	3.01869	0.221055	0.949201	1	4.31034	1.91667	0	k__Bacteria;p__Firmicutes;c__Clostridia;o__Clostridiales;f__Dehalobacteriaceae;g__Dehalobacterium;s__
13970	2.67284	0.262785	0.949201	1	1.36782	1.91667	0.4	k__Bacteria;p__Actinobacteria;c__Actinobacteria;o__Actinomycetales;f__Corynebacteriaceae;g__Corynebacterium
6428	1.25316	0.534416	0.949201	1	20.0805	1.91667	6	k__Bacteria;p__Firmicutes;c__Clostridia;o__Clostridiales;f__Clostridiaceae;g__Clostridium
14582	56.9041	4.39987e-13	2.34886e-11	7.55634e-09	0	1.83333	0	k__Bacteria
9095	39.8527	2.21865e-09	6.36603e-08	3.8103e-05	0	1.83333	0	k__Bacteria
4784	31.573	1.39319e-07	3.2801e-06	0.00239266	0	1.83333	0	k__Bacteria
13009	30.7558	2.0963e-07	4.87829e-06	0.00360018	0.045977	1.83333	0	k__Bacteria;p__Bacteroidetes;c__Bacteroidia;o__Bacteroidales;f__Bacteroidaceae;g__Bacteroides
4897	23.4495	8.0911e-06	0.000153205	0.138957	0	1.83333	0	k__Bacteria
13252	16.0402	0.000328788	0.00524778	1	0.0344828	1.83333	0	k__Bacteria
13834	15.4822	0.000434593	0.00615817	1	0	1.83333	0	k__Bacteria
11299	15.4822	0.000434593	0.00615817	1	0	1.83333	0	k__Bacteria
10887	13.4999	0.00117092	0.0158093	1	0.045977	1.83333	0	k__Bacteria;p__Firmicutes;c__Erysipelotrichi;o__Erysipelotrichales;f__Erysipelotrichaceae
10301	12.093	0.0023661	0.03053	1	0.632184	1.83333	0	k__Bacteria;p__Firmicutes;c__Clostridia;o__Clostridiales
10733	7.66667	0.0216374	0.204288	1	0	1.83333	0	k__Bacteria
6400	7.3529	0.0253127	0.232222	1	1.63218	1.83333	0	k__Bacteria
6197	2.76486	0.250967	0.949201	1	2.67816	1.83333	0.8	k__Bacteria
7991	2.03666	0.361197	0.949201	1	2.03448	1.83333	0.8	Unclassified
8786	1.6372	0.441048	0.949201	1	2.13793	1.83333	0.8	k__Bacteria
16270	1.11567	0.572448	0.949201	1	1.55172	1.83333	1	k__Bacteria
7072	0.939723	0.625089	0.949201	1	2.67816	1.83333	1.6	k__Bacteria
1254	0.72266	0.696749	0.949201	1	11.2989	1.83333	0	k__Bacteria;p__Firmicutes;c__RF3;o__ML615J-28;f__;g__;s__
7419	56.9008	4.40696e-13	2.34886e-11	7.56851e-09	0	1.75	0	k__Bacteria;p__Firmicutes
13066	56.8992	4.41051e-13	2.34886e-11	7.57461e-09	0	1.75	0	k__Bacteria;p__Bacteroidetes;c__Bacteroidia;o__Bacteroidales
12961	56.8992	4.41051e-13	2.34886e-11	7.57461e-09	0	1.75	0	k__Bacteria;p__Firmicutes;c__Clostridia;o__Clostridiales
14510	49.2036	2.06809e-11	9.4519e-10	3.55173e-07	0.0114943	1.75	0	k__Bacteria
4920	48.298	3.25259e-11	1.27356e-09	5.58599e-07	0	1.75	0	k__Bacteria
13793	48.2948	3.25772e-11	1.27356e-09	5.59481e-07	0	1.75	0	k__Bacteria
5450	39.8527	2.21865e-09	6.36603e-08	3.8103e-05	0	1.75	0	k__Bacteria;p__Firmicutes
14574	39.8527	2.21865e-09	6.36603e-08	3.8103e-05	0	1.75	0	k__Bacteria;p__Bacteroidetes
6836	39.8527	2.21865e-09	6.36603e-08	3.8103e-05	0	1.75	0	k__Bacteria
12895	32.5723	8.45327e-08	2.27906e-06	0.00145176	0.574713	1.75	33.6	k__Bacteria;p__Proteobacteria;c__Gammaproteobacteria;o__Xanthomonadales;f__Xanthomonadaceae
10892	27.0838	1.31472e-06	2.95537e-05	0.022579	0.0229885	1.75	0	k__Bacteria
9521	23.4495	8.0911e-06	0.000153205	0.138957	0	1.75	0	k__Bacteria
5558	23.4495	8.0911e-06	0.000153205	0.138957	0	1.75	0	k__Bacteria;p__Bacteroidetes;c__Bacteroidia;o__Bacteroidales
12952	14.6916	0.000645289	0.00894447	1	0.114943	1.75	0	k__Bacteria;p__Firmicutes;c__Clostridia;o__Clostridiales;f__Ruminococcaceae;g__Ruminococcus
5830	12.3965	0.00203302	0.0264308	1	0.0229885	1.75	0	k__Bacteria
1483	5.2599	0.0720821	0.519487	1	7.94253	1.75	0	k__Bacteria;p__Bacteroidetes;c__Bacteroidia;o__Bacteroidales;f__[Odoribacteraceae];g__Odoribacter;s__
15944	4.31725	0.115484	0.718595	1	11.0345	1.75	0	k__Bacteria;p__Firmicutes;c__Clostridia;o__Clostridiales;f__Lachnospiraceae
8392	3.28091	0.193892	0.921645	1	2.1954	1.75	0.4	k__Bacteria
11818	3.08088	0.214286	0.937619	1	20.908	1.75	0	k__Bacteria;p__Firmicutes;c__Clostridia;o__Clostridiales;f__Ruminococcaceae
10332	1.69955	0.427511	0.949201	1	3.85057	1.75	0	k__Bacteria;p__Firmicutes;c__Clostridia
7692	1.66587	0.434771	0.949201	1	1.63218	1.75	0.8	k__Bacteria
7239	1.35857	0.506978	0.949201	1	2.73563	1.75	1.6	k__Bacteria
9249	1.07655	0.583754	0.949201	1	0.724138	1.75	0	k__Bacteria
5466	31.573	1.39319e-07	3.2801e-06	0.00239266	0	1.66667	0	k__Bacteria
4973	28.4456	6.65445e-07	1.5157e-05	0.0114284	0	1.66667	3	k__Bacteria;p__Proteobacteria;c__Gammaproteobacteria;o__Vibrionales;f__Vibrionaceae
10573	23.4495	8.0911e-06	0.000153205	0.138957	0	1.66667	0	k__Bacteria
13775	23.4495	8.0911e-06	0.000153205	0.138957	0	1.66667	0	k__Bacteria
5	21.4859	2.15969e-05	0.000399252	0.370905	0.126437	1.66667	11453.2	k__Bacteria;p__Actinobacteria;c__Actinobacteria;o__Actinomycetales;f__Mycobacteriaceae;g__Mycobacterium
7464	15.945	0.000344809	0.00547926	1	0.0804598	1.66667	0	k__Bacteria;p__Bacteroidetes;c__Bacteroidia;o__Bacteroidales;f__[Paraprevotellaceae];g__[Prevotella];s__
14509	10.6544	0.00485762	0.0596317	1	0.137931	1.66667	0	k__Bacteria;p__Firmicutes;c__Clostridia;o__Clostridiales
9590	10.3679	0.00560577	0.0679898	1	0.091954	1.66667	0	k__Bacteria;p__Firmicutes;c__Clostridia;o__Clostridiales;f__Ruminococcaceae;g__;s__
4640	8.98045	0.0112181	0.126417	1	0.344828	1.66667	0	k__Bacteria;p__Cyanobacteria;c__4C0d-2;o__YS2;f__;g__;s__
5973	7.66667	0.0216374	0.204288	1	0	1.66667	0	k__Bacteria;p__Firmicutes
5752	7.66667	0.0216374	0.204288	1	0	1.66667	0	k__Bacteria
6434	6.79861	0.0333964	0.289379	1	3.56322	1.66667	0	k__Bacteria;p__Firmicutes;c__Clostridia
8891	6.40641	0.0406317	0.340894	1	0.0574713	1.66667	0	k__Bacteria;p__Firmicutes;c__Clostridia;o__Clostridiales;f__Ruminococcaceae
6210	6.16282	0.0458944	0.375329	1	0.321839	1.66667	0	k__Bacteria;p__Firmicutes;c__Clostridia;o__Clostridiales;f__Ruminococcaceae
7755	4.08404	0.129766	0.760097	1	2.83908	1.66667	0.6	k__Bacteria
16333	4.07496	0.130357	0.763297	1	18.0345	1.66667	0	k__Bacteria;p__Firmicutes;c__Clostridia;o__Clostridiales;f__Lachnospiraceae
7315	3.81184	0.148685	0.814002	1	2.81609	1.66667	0.6	k__Bacteria
2281	2.2368	0.326802	0.949201	1	5.97701	1.66667	0	k__Bacteria;p__Firmicutes;c__Clostridia;o__Clostridiales;f__Ruminococcaceae
6737	1.92478	0.381979	0.949201	1	2.09195	1.66667	0.6	k__Bacteria
10491	1.36594	0.505115	0.949201	1	8.62069	1.66667	0	k__Bacteria;p__Firmicutes;c__Clostridia;o__Clostridiales;f__Ruminococcaceae
5718	1.06461	0.58725	0.949201	1	2.55172	1.66667	1.2	Unclassified
9913	56.9025	4.40342e-13	2.34886e-11	7.56243e-09	0	1.58333	0	k__Bacteria
13696	48.2948	3.25772e-11	1.27356e-09	5.59481e-07	0	1.58333	0	k__Bacteria;p__Firmicutes;c__Clostridia;o__Clostridiales;f__Ruminococcaceae
14293	39.8543	2.21693e-09	6.36603e-08	3.80736e-05	0	1.58333	0	k__Bacteria
10102	39.8527	2.21865e-09	6.36603e-08	3.8103e-05	0	1.58333	0	k__Bacteria
5434	31.573	1.39319e-07	3.2801e-06	0.00239266	0	1.58333	0	k__Bacteria
13454	31.573	1.39319e-07	3.2801e-06	0.00239266	0	1.58333	0	k__Bacteria
5167	31.5715	1.39424e-07	3.2801e-06	0.00239447	0	1.58333	0	k__Bacteria
11323	29.8339	3.32391e-07	7.67268e-06	0.00570848	0.091954	1.58333	0	k__Bacteria;p__Firmicutes;c__Bacilli;o__Lactobacillales
13292	19.5695	5.63034e-05	0.000973771	0.966955	0.045977	1.58333	0	k__Bacteria;p__Bacteroidetes;c__Bacteroidia;o__Bacteroidales;f__Porphyromonadaceae;g__Parabacteroides
1884	7.67794	0.0215158	0.204288	1	4.01149	1.58333	0	k__Bacteria;p__Tenericutes;c__Mollicutes;o__RF39;f__;g__;s__
7157	7.66667	0.0216374	0.204288	1	0	1.58333	0	k__Bacteria
2285	6.98283	0.0304577	0.270465	1	1.82759	1.58333	0	k__Bacteria
6335	6.91445	0.0315171	0.27944	1	2.63218	1.58333	0.2	k__Bacteria
14786	6.23836	0.0441934	0.366745	1	3.05747	1.58333	0.6	k__Bacteria
15273	4.80305	0.0905795	0.622678	1	0.988506	1.58333	0.6	k__Bacteria
8492	3.27349	0.194613	0.924558	1	6.72414	1.58333	0	k__Bacteria;p__Firmicutes;c__Clostridia;o__Clostridiales;f__Ruminococcaceae;g__Oscillospira;s__
6041	1.77647	0.411382	0.949201	1	2.13793	1.58333	0	k__Bacteria;p__Firmicutes;c__Clostridia;o__Clostridiales;f__Ruminococcaceae
5691	1.75127	0.416598	0.949201	1	0.505747	1.58333	0	k__Bacteria;p__Firmicutes;c__Clostridia
13390	39.8527	2.21865e-09	6.36603e-08	3.8103e-05	0	1.5	0	k__Bacteria
13210	39.1349	3.17666e-09	8.98779e-08	5.45559e-05	0.137931	1.5	0	k__Bacteria;p__Firmicutes;c__Bacilli;o__Lactobacillales
7135	31.5776	1.39002e-07	3.2801e-06	0.00238722	0	1.5	0	k__Bacteria
10612	23.4366	8.14358e-06	0.000153904	0.139858	0.0344828	1.5	0	k__Bacteria
4272	13.998	0.000912801	0.0125012	1	18.4713	1.5	0	k__Bacteria;p__Firmicutes;c__Clostridia;o__Clostridiales;f__Ruminococcaceae;g__;s__
2403	11.9594	0.0025296	0.0324689	1	0.724138	1.5	0.6	k__Bacteria;p__Actinobacteria;c__Actinobacteria;o__Actinomycetales
6145	9.34119	0.00936668	0.108253	1	0.0114943	1.5	0	k__Bacteria
447	6.69357	0.0351974	0.304524	1	25.4138	1.5	0	k__Bacteria;p__Firmicutes;c__Clostridia;o__Clostridiales;f__Lachnospiraceae;g__Dorea;s__
9879	6.61899	0.0365346	0.315458	1	0.137931	1.5	0	k__Bacteria;p__Firmicutes
5768	6.29414	0.0429779	0.358825	1	0.241379	1.5	0	k__Bacteria
9309	5.65314	0.0592155	0.460106	1	0.931034	1.5	0.4	k__Bacteria
7171	4.97897	0.0829528	0.573754	1	2.51724	1.5	0.6	k__Bacteria
7488	3.19817	0.202082	0.925386	1	2.52874	1.5	1	Unclassified
7453	2.74597	0.253349	0.949201	1	2.22989	1.5	0.6	k__Bacteria
11000	2.12407	0.345751	0.949201	1	6.31034	1.5	0	k__Bacteria;p__Firmicutes;c__Clostridia;o__Clostridiales
3912	0.492115	0.781877	0.949201	1	0.264368	1.5	0	k__Bacteria
12907	49.2049	2.06682e-11	9.4519e-10	3.54955e-07	0.0114943	1.41667	0	k__Bacteria
2475	40.8258	1.36393e-09	4.85977e-08	2.34241e-05	0.114943	1.41667	1	k__Bacteria;p__Proteobacteria;c__Alphaproteobacteria;o__Ellin329;f__;g__;s__
13778	23.4495	8.0911e-06	0.000153205	0.138957	0	1.41667	0	k__Bacteria
9651	23.4495	8.0911e-06	0.000153205	0.138957	0	1.41667	0	k__Bacteria
7725	15.4822	0.000434593	0.00615817	1	0	1.41667	0	k__Bacteria
12574	9.7824	0.0075124	0.0891008	1	0.873563	1.41667	0	k__Bacteria;p__Firmicutes;c__Clostridia;o__Clostridiales;f__Ruminococcaceae;g__Ruminococcus;s__
2282	8.41081	0.0149147	0.162118	1	1.52874	1.41667	0	k__Bacteria
6322	5.90696	0.0521579	0.410947	1	0.264368	1.41667	0	k__Bacteria
7530	4.7243	0.0942172	0.622678	1	46.4253	1.41667	0	k__Bacteria;p__Firmicutes;c__Clostridia;o__Clostridiales;f__Lachnospiraceae
8903	4.52985	0.103838	0.678485	1	1.77011	1.41667	0.2	Unclassified
13582	2.57084	0.276535	0.949201	1	0.172414	1.41667	0	k__Bacteria;p__Bacteroidetes;c__Bacteroidia;o__Bacteroidales;f__Bacteroidaceae;g__Bacteroides
4288	1.64114	0.44018	0.949201	1	1.73563	1.41667	0	k__Bacteria;p__Tenericutes;c__Mollicutes;o__RF39;f__;g__;s__
7839	1.41739	0.492285	0.949201	1	2.10345	1.41667	1	k__Bacteria
12842	1.28748	0.525323	0.949201	1	0.264368	1.41667	0	k__Bacteria;p__Bacteroidetes;c__Bacteroidia;o__Bacteroidales
13075	48.298	3.25259e-11	1.27356e-09	5.58599e-07	0	1.33333	0	k__Bacteria
13676	39.8574	2.2135e-09	6.36603e-08	3.80147e-05	0	1.33333	0	k__Bacteria;p__Bacteroidetes
7067	39.8574	2.2135e-09	6.36603e-08	3.80147e-05	0	1.33333	0	k__Bacteria
13350	39.8574	2.2135e-09	6.36603e-08	3.80147e-05	0	1.33333	0	k__Bacteria;p__Firmicutes
13717	39.8543	2.21693e-09	6.36603e-08	3.80736e-05	0	1.33333	0	k__Bacteria
11110	39.8527	2.21865e-09	6.36603e-08	3.8103e-05	0	1.33333	0	k__Bacteria
12877	39.8512	2.22036e-09	6.36603e-08	3.81325e-05	0	1.33333	0	k__Bacteria;p__Firmicutes;c__Clostridia;o__Clostridiales;f__Ruminococcaceae
13020	34.8685	2.68164e-08	7.33159e-07	0.000460545	0.0229885	1.33333	0	k__Bacteria;p__Firmicutes;c__Clostridia;o__Clostridiales;f__Clostridiaceae
11060	31.573	1.39319e-07	3.2801e-06	0.00239266	0	1.33333	0	k__Bacteria;p__Firmicutes;c__Clostridia
13232	30.8411	2.00879e-07	4.68736e-06	0.0034499	0.0689655	1.33333	0	k__Bacteria;p__Firmicutes;c__Clostridia
10	27.3746	1.13681e-06	2.5588e-05	0.0195236	0.0344828	1.33333	6265	k__Bacteria;p__Proteobacteria;c__Gammaproteobacteria;o__Alteromonadales;f__Pseudoalteromonadaceae;g__Pseudoalteromonas;s__
14243	26.2447	2.00003e-06	4.46665e-05	0.0343486	0.0344828	1.33333	0	k__Bacteria;p__Firmicutes;c__Clostridia
6785	23.4495	8.0911e-06	0.000153205	0.138957	0	1.33333	0	k__Bacteria
5465	23.4495	8.0911e-06	0.000153205	0.138957	0	1.33333	0	k__Bacteria
5966	23.4495	8.0911e-06	0.000153205	0.138957	0	1.33333	0	k__Bacteria
7599	16.5685	0.000252464	0.00414118	1	0.0804598	1.33333	0	k__Bacteria
12979	14.9112	0.000578202	0.00809295	1	0.62069	1.33333	0	k__Bacteria;p__Firmicutes;c__Clostridia;o__Clostridiales;f__Ruminococcaceae
9882	12.5876	0.0018477	0.024378	1	0.0229885	1.33333	0	k__Bacteria
5409	12.0139	0.00246157	0.031643	1	0.16092	1.33333	0	k__Bacteria
242	7.56562	0.0227586	0.213934	1	38.5057	1.33333	0	k__Bacteria;p__Firmicutes;c__Clostridia;o__Clostridiales;f__Ruminococcaceae;g__Oscillospira;s__
2216	7.04972	0.0294559	0.261841	1	1.89655	1.33333	0	k__Bacteria
2776	6.21195	0.0447808	0.366745	1	1.27586	1.33333	0	k__Bacteria;p__Tenericutes;c__Mollicutes;o__RF39;f__;g__;s__
6227	5.70141	0.0578034	0.45144	1	2.02299	1.33333	0	k__Bacteria;p__Firmicutes;c__Clostridia;o__Clostridiales;f__Ruminococcaceae
5636	4.46989	0.106998	0.678485	1	0.114943	1.33333	0	k__Bacteria;p__Firmicutes;c__Clostridia;o__Clostridiales;f__Ruminococcaceae
5037	4.41409	0.110026	0.686371	1	0.310345	1.33333	0	k__Bacteria;p__Firmicutes;c__Clostridia;o__Clostridiales;f__Dehalobacteriaceae;g__;s__
16606	4.20724	0.122014	0.733895	1	2.03448	1.33333	0	k__Bacteria;p__Firmicutes;c__Clostridia
10186	2.92625	0.231512	0.949201	1	25.4943	1.33333	0	k__Bacteria;p__Firmicutes;c__Clostridia;o__Clostridiales;f__Ruminococcaceae
6566	1.87502	0.391602	0.949201	1	4.52874	1.33333	0	k__Bacteria
12852	48.298	3.25259e-11	1.27356e-09	5.58599e-07	0	1.25	0	k__Bacteria
5963	48.2948	3.25772e-11	1.27356e-09	5.59481e-07	0	1.25	0	k__Bacteria;p__TM7;c__TM7-3
9949	39.8543	2.21693e-09	6.36603e-08	3.80736e-05	0	1.25	0	k__Bacteria
7851	39.8543	2.21693e-09	6.36603e-08	3.80736e-05	0	1.25	0	k__Bacteria;p__Proteobacteria
12832	39.8527	2.21865e-09	6.36603e-08	3.8103e-05	0	1.25	0	k__Bacteria;p__Bacteroidetes
9746	31.573	1.39319e-07	3.2801e-06	0.00239266	0	1.25	0	k__Bacteria
11218	31.573	1.39319e-07	3.2801e-06	0.00239266	0	1.25	0	k__Bacteria
12933	31.573	1.39319e-07	3.2801e-06	0.00239266	0	1.25	0	k__Bacteria;p__Spirochaetes;c__Spirochaetes
3	27.9791	8.40247e-07	1.90375e-05	0.0144304	710.379	1.25	0.6	k__Bacteria;p__Bacteroidetes
12836	24.4213	4.97704e-06	0.000107432	0.0854757	0.0114943	1.25	0	k__Bacteria
7084	23.451	8.08508e-06	0.000153205	0.138853	0	1.25	0	k__Bacteria;p__Bacteroidetes
6407	23.4495	8.0911e-06	0.000153205	0.138957	0	1.25	0	k__Bacteria;p__Spirochaetes;c__Spirochaetes;o__Spirochaetales;f__Spirochaetaceae;g__Treponema;s__
7854	23.4495	8.0911e-06	0.000153205	0.138957	0	1.25	0	k__Bacteria;p__Bacteroidetes
5690	22.9103	1.05946e-05	0.000198205	0.181952	0.045977	1.25	0	k__Bacteria
13780	21.3661	2.29308e-05	0.000423	0.393813	0	1.25	0.2	k__Bacteria;p__Bacteroidetes
13605	18.0685	0.000119253	0.00200871	1	0.574713	1.25	0	k__Bacteria;p__Firmicutes;c__Clostridia;o__Clostridiales
1532	16.5123	0.00025966	0.00421893	1	0.0114943	1.25	0	k__Bacteria;p__Cyanobacteria;c__Synechococcophycideae;o__Synechococcales;f__Synechococcaceae;g__Prochlorococcus;s__marinus
6180	15.4822	0.000434593	0.00615817	1	0	1.25	0	k__Bacteria;p__Bacteroidetes
13862	15.4822	0.000434593	0.00615817	1	0	1.25	0	k__Bacteria
13492	9.76723	0.00756961	0.0897174	1	0.0574713	1.25	0	k__Bacteria
5446	8.94021	0.0114461	0.128526	1	0.333333	1.25	0	k__Bacteria;p__Firmicutes;c__Clostridia;o__Clostridiales;f__Clostridiaceae
803	7.59792	0.0223941	0.210969	1	45.7586	1.25	0	k__Bacteria;p__Proteobacteria;c__Gammaproteobacteria;o__Pseudomonadales;f__Moraxellaceae;g__Acinetobacter
215	7.16669	0.0277826	0.247864	1	57.6552	1.25	0	k__Bacteria;p__Firmicutes;c__Clostridia;o__Clostridiales;f__Ruminococcaceae
4312	6.24852	0.0439695	0.366569	1	1.05747	1.25	0.4	k__Bacteria;p__Proteobacteria;c__Alphaproteobacteria;o__Rhizobiales
10002	5.60288	0.0607227	0.460106	1	0.494253	1.25	0	k__Bacteria;p__Firmicutes;c__Clostridia;o__Clostridiales;f__Ruminococcaceae
13284	4.18241	0.123538	0.733895	1	0.264368	1.25	0	k__Bacteria;p__Firmicutes
9782	4.01843	0.134094	0.783042	1	0.586207	1.25	0	k__Bacteria;p__Firmicutes;c__Clostridia;o__Clostridiales;f__Ruminococcaceae
7734	3.73194	0.154746	0.840872	1	12.6322	1.25	0	k__Bacteria;p__Firmicutes;c__Clostridia;o__Clostridiales;f__Ruminococcaceae
857	2.78525	0.248422	0.949201	1	10.8506	1.25	0	k__Bacteria;p__Firmicutes;c__Clostridia;o__Clostridiales;f__Ruminococcaceae
7480	2.28225	0.31946	0.949201	1	2.24138	1.25	0.8	Unclassified
973	1.75596	0.415621	0.949201	1	12.5517	1.25	0	k__Bacteria
6485	0.407628	0.815614	0.949201	1	1.72414	1.25	1	k__Bacteria
10980	48.9138	2.39053e-11	1.08899e-09	4.10549e-07	0.0114943	1.16667	0	k__Bacteria;p__Bacteroidetes;c__Bacteroidia;o__Bacteroidales
13393	40.6131	1.51694e-09	5.34157e-08	2.60519e-05	0.0114943	1.16667	0	k__Bacteria;p__Firmicutes;c__Clostridia;o__Clostridiales
14517	39.8527	2.21865e-09	6.36603e-08	3.8103e-05	0	1.16667	0	k__Bacteria;p__Bacteroidetes
6804	32.1151	1.06243e-07	2.81144e-06	0.00182462	0.0114943	1.16667	0	k__Bacteria
10716	32.1151	1.06243e-07	2.81144e-06	0.00182462	0.0114943	1.16667	0	k__Bacteria;p__Bacteroidetes
9931	31.573	1.39319e-07	3.2801e-06	0.00239266	0	1.16667	0	k__Bacteria
13467	31.5715	1.39424e-07	3.2801e-06	0.00239447	0	1.16667	0	k__Bacteria;p__Tenericutes;c__Mollicutes
3661	24.5176	4.74324e-06	0.000103245	0.0814604	0.264368	1.16667	0.8	k__Bacteria;p__Actinobacteria;c__Actinobacteria;o__Actinomycetales;f__Mycobacteriaceae;g__Mycobacterium;s__
14432	24.3302	5.209e-06	0.000112245	0.0894593	0.241379	1.16667	0.4	k__Bacteria;p__Proteobacteria;c__Alphaproteobacteria;o__Rhizobiales
13840	23.4495	8.0911e-06	0.000153205	0.138957	0	1.16667	0	k__Bacteria
14534	23.4495	8.0911e-06	0.000153205	0.138957	0	1.16667	0	k__Bacteria
6875	23.4495	8.0911e-06	0.000153205	0.138957	0	1.16667	0	k__Bacteria
13583	20.3394	3.8314e-05	0.00070075	0.658005	0.091954	1.16667	0	k__Bacteria;p__Firmicutes;c__Clostridia;o__Clostridiales
9942	15.4822	0.000434593	0.00615817	1	0	1.16667	0	k__Bacteria
7111	15.4822	0.000434593	0.00615817	1	0	1.16667	0	k__Bacteria
11339	11.1277	0.00383395	0.0478172	1	0.091954	1.16667	0	k__Bacteria;p__Firmicutes;c__Clostridia;o__Clostridiales;f__Ruminococcaceae
11072	10.8012	0.00451382	0.0556499	1	0.517241	1.16667	0	k__Bacteria;p__Firmicutes;c__Clostridia
113	9.83092	0.00733235	0.0870856	1	66.7586	1.16667	0	k__Bacteria;p__Firmicutes;c__Clostridia;o__Clostridiales;f__Lachnospiraceae
1640	6.40681	0.0406237	0.340894	1	52.2299	1.16667	0	k__Bacteria;p__Firmicutes;c__Clostridia
12374	5.26654	0.071843	0.517981	1	4.43678	1.16667	0	k__Bacteria;p__Firmicutes;c__Clostridia;o__Clostridiales;f__Ruminococcaceae
6064	4.92279	0.0853158	0.588439	1	1.09195	1.16667	0	k__Bacteria;p__Firmicutes;c__Erysipelotrichi;o__Erysipelotrichales;f__Erysipelotrichaceae
13125	3.05861	0.216687	0.946674	1	0.183908	1.16667	0	k__Bacteria;p__Bacteroidetes;c__Bacteroidia;o__Bacteroidales;f__Bacteroidaceae;g__Bacteroides
6638	2.53591	0.281407	0.949201	1	2.42529	1.16667	1.8	k__Bacteria
16518	2.22095	0.329403	0.949201	1	5.37931	1.16667	0	k__Bacteria;p__Firmicutes;c__Clostridia
6776	1.53064	0.465185	0.949201	1	1.4023	1.16667	0.4	k__Bacteria
9905	1.032	0.596904	0.949201	1	1.47126	1.16667	0.6	k__Bacteria
10682	48.2995	3.25002e-11	1.27356e-09	5.58159e-07	0	1.08333	0	k__Bacteria
9294	40.6131	1.51694e-09	5.34157e-08	2.60519e-05	0.0114943	1.08333	0	k__Bacteria;p__Firmicutes;c__Clostridia;o__Clostridiales;f__Clostridiaceae
6543	39.8543	2.21693e-09	6.36603e-08	3.80736e-05	0	1.08333	0	k__Bacteria
13795	39.8527	2.21865e-09	6.36603e-08	3.8103e-05	0	1.08333	0	k__Bacteria
12885	39.8527	2.21865e-09	6.36603e-08	3.8103e-05	0	1.08333	0	k__Bacteria;p__Firmicutes;c__Clostridia;o__Clostridiales;f__Clostridiaceae
9757	32.3954	9.23503e-08	2.47568e-06	0.00158602	0.0114943	1.08333	0	k__Bacteria;p__Firmicutes;c__Clostridia;o__Clostridiales;f__Ruminococcaceae
13044	31.5715	1.39424e-07	3.2801e-06	0.00239447	0	1.08333	0	k__Bacteria
3667	25.8836	2.39578e-06	5.28179e-05	0.0411451	0.689655	1.08333	0	k__Bacteria
10767	23.4495	8.0911e-06	0.000153205	0.138957	0	1.08333	0	k__Bacteria
6281	18.8027	8.26142e-05	0.00141035	1	0.0689655	1.08333	0	k__Bacteria;p__Firmicutes;c__Clostridia;o__Clostridiales
6421	16.6354	0.000244154	0.00400871	1	0.0114943	1.08333	0	k__Bacteria
10321	16.0402	0.000328788	0.00524778	1	0.0344828	1.08333	0	k__Bacteria;p__Firmicutes
13324	13.913	0.000952436	0.0130128	1	0.183908	1.08333	0	k__Bacteria
14091	10.7106	0.004723	0.0580621	1	10.9425	1.08333	0	k__Bacteria;p__Firmicutes;c__Clostridia;o__Clostridiales;f__Lachnospiraceae
14535	9.84536	0.00727959	0.0865188	1	0.045977	1.08333	0	k__Bacteria
16951	8.3831	0.0151228	0.164275	1	17.1379	1.08333	0	k__Bacteria;p__Firmicutes;c__Clostridia;o__Clostridiales
4463	6.03958	0.0488115	0.397998	1	1.01149	1.08333	0	k__Bacteria;p__Firmicutes;c__Clostridia;o__Clostridiales;f__Ruminococcaceae
179	4.47192	0.10689	0.678485	1	34.8506	1.08333	0	k__Bacteria;p__Bacteroidetes;c__Bacteroidia;o__Bacteroidales;f__Bacteroidaceae;g__Bacteroides
11308	2.45752	0.292655	0.949201	1	16.908	1.08333	0	k__Bacteria;p__Firmicutes;c__Clostridia;o__Clostridiales;f__Ruminococcaceae
5884	1.23321	0.539774	0.949201	1	0.252874	1.08333	0	k__Bacteria
16985	0.868383	0.647788	0.949201	1	1.1954	1.08333	0	k__Bacteria
6755	56.9298	4.34357e-13	2.34886e-11	7.45964e-09	0	1	0	k__Bacteria;p__Firmicutes;c__Clostridia
8750	56.9137	4.37868e-13	2.34886e-11	7.51994e-09	0	1	0	k__Bacteria;p__Firmicutes;c__Clostridia;o__Clostridiales;f__Ruminococcaceae;g__Oscillospira
8411	48.2995	3.25002e-11	1.27356e-09	5.58159e-07	0	1	0	k__Bacteria
12849	48.2995	3.25002e-11	1.27356e-09	5.58159e-07	0	1	0	k__Bacteria
13488	39.8574	2.2135e-09	6.36603e-08	3.80147e-05	0	1	0	k__Bacteria
11208	39.8527	2.21865e-09	6.36603e-08	3.8103e-05	0	1	0	k__Bacteria
12943	31.5776	1.39002e-07	3.2801e-06	0.00238722	0	1	0	k__Bacteria;p__Proteobacteria;c__Gammaproteobacteria
7369	31.573	1.39319e-07	3.2801e-06	0.00239266	0	1	0	k__Bacteria
12912	31.573	1.39319e-07	3.2801e-06	0.00239266	0	1	0	k__Bacteria
13824	31.573	1.39319e-07	3.2801e-06	0.00239266	0	1	0	k__Bacteria
11080	31.5715	1.39424e-07	3.2801e-06	0.00239447	0	1	0	k__Bacteria;p__Bacteroidetes;c__Bacteroidia;o__Bacteroidales;f__Porphyromonadaceae
13674	23.4495	8.0911e-06	0.000153205	0.138957	0	1	0	k__Bacteria;p__Firmicutes
7902	23.4495	8.0911e-06	0.000153205	0.138957	0	1	0	k__Bacteria;p__Tenericutes;c__Mollicutes;o__RF39;f__;g__;s__
13409	22.8137	1.11192e-05	0.000207792	0.190961	0.0344828	1	0	k__Bacteria;p__Bacteroidetes
5967	15.4822	0.000434593	0.00615817	1	0	1	0	k__Bacteria
8672	14.1278	0.000855424	0.0117341	1	0.103448	1	0	k__Bacteria
14953	12.7699	0.00168676	0.0223522	1	0.195402	1	0.4	k__Bacteria
8219	11.6962	0.00288542	0.0367341	1	0.91954	1	0	k__Bacteria;p__Firmicutes
16956	9.69258	0.00785747	0.0930008	1	0.0344828	1	0	k__Bacteria
12878	7.62082	0.0221391	0.208795	1	0.0114943	1	6	k__Bacteria;p__Proteobacteria;c__Gammaproteobacteria;o__Alteromonadales
9643	7.52791	0.0231918	0.214912	1	1.12644	1	0	k__Bacteria
15372	6.73046	0.034554	0.299108	1	10.3678	1	1.2	k__Bacteria;p__Firmicutes;c__Clostridia;o__Clostridiales;f__Peptostreptococcaceae;g__;s__
3317	6.52961	0.0382044	0.321711	1	5.14943	1	1	k__Bacteria;p__Actinobacteria;c__Actinobacteria;o__Actinomycetales;f__Micrococcaceae;g__Kocuria
5872	5.55901	0.0620692	0.468302	1	0.471264	1	0	k__Bacteria;p__Firmicutes;c__Clostridia;o__Clostridiales
7996	4.52656	0.104009	0.678485	1	0.091954	1	0	k__Bacteria
1335	4.50509	0.105132	0.678485	1	12.5747	1	0	k__Bacteria;p__Firmicutes;c__Clostridia;o__Clostridiales;f__Ruminococcaceae
13345	3.46247	0.177066	0.886971	1	0.045977	1	0	k__Bacteria
6703	3.19878	0.20202	0.925386	1	0.0804598	1	0	k__Bacteria;p__Firmicutes;c__Clostridia;o__Clostridiales;f__Clostridiaceae;g__;s__
633	3.15024	0.206982	0.925386	1	16.3793	1	0	k__Bacteria;p__Firmicutes;c__Clostridia;o__Clostridiales;f__Veillonellaceae;g__Phascolarctobacterium;s__
12164	3.05955	0.216585	0.946469	1	15.3678	1	14.6	k__Bacteria;p__Proteobacteria;c__Betaproteobacteria;o__Burkholderiales
13201	48.2995	3.25002e-11	1.27356e-09	5.58159e-07	0	0.916667	0	k__Bacteria
12846	43.3624	3.83687e-10	1.42014e-08	6.58943e-06	0	0.916667	0.2	k__Bacteria;p__Bacteroidetes;c__Bacteroidia;o__Bacteroidales;f__Porphyromonadaceae
6517	39.8543	2.21693e-09	6.36603e-08	3.80736e-05	0	0.916667	0	k__Bacteria
14579	39.8543	2.21693e-09	6.36603e-08	3.80736e-05	0	0.916667	0	k__Bacteria
10792	31.573	1.39319e-07	3.2801e-06	0.00239266	0	0.916667	0	k__Bacteria
11054	31.573	1.39319e-07	3.2801e-06	0.00239266	0	0.916667	0	k__Bacteria
6237	23.4495	8.0911e-06	0.000153205	0.138957	0	0.916667	0	k__Bacteria
7632	23.4495	8.0911e-06	0.000153205	0.138957	0	0.916667	0	k__Bacteria
10282	23.4495	8.0911e-06	0.000153205	0.138957	0	0.916667	0	k__Bacteria
7277	16.6354	0.000244154	0.00400871	1	0.0114943	0.916667	0	k__Bacteria
13634	16.0212	0.000331932	0.00529303	1	0.0804598	0.916667	0	k__Bacteria;p__Fusobacteria;c__Fusobacteria;o__Fusobacteriales;f__Fusobacteriaceae
9786	15.4822	0.000434593	0.00615817	1	0	0.916667	0	k__Bacteria
12921	15.4822	0.000434593	0.00615817	1	0	0.916667	0	k__Bacteria
11153	15.4822	0.000434593	0.00615817	1	0	0.916667	0	k__Bacteria
2487	9.46504	0.00880426	0.102581	1	0.0344828	0.916667	0	k__Bacteria;p__Planctomycetes;c__Planctomycetia;o__Pirellulales;f__Pirellulaceae;g__;s__
6615	7.66667	0.0216374	0.204288	1	0	0.916667	0	k__Bacteria
12941	6.41698	0.0404176	0.339429	1	0.172414	0.916667	0	k__Bacteria;p__Firmicutes
9061	6.38928	0.0409812	0.343658	1	5.09195	0.916667	0	k__Bacteria;p__Firmicutes;c__Clostridia;o__Clostridiales
718	6.25755	0.0437714	0.365095	1	23.3678	0.916667	0	k__Bacteria;p__Firmicutes;c__Clostridia;o__Clostridiales;f__Lachnospiraceae
11261	5.54301	0.0625679	0.471703	1	61.2989	0.916667	0	k__Bacteria;p__Firmicutes;c__Clostridia;o__Clostridiales;f__Ruminococcaceae;g__Oscillospira;s__
7477	3.97785	0.136843	0.784986	1	0.425287	0.916667	0	k__Bacteria;p__Firmicutes;c__Clostridia;o__Clostridiales;f__Clostridiaceae
496	3.96969	0.137402	0.784986	1	41.1609	0.916667	0	k__Bacteria;p__Firmicutes;c__Clostridia;o__Clostridiales;f__Ruminococcaceae
3409	3.13067	0.209018	0.925386	1	2.12644	0.916667	0	k__Bacteria
3457	3.11254	0.210921	0.925386	1	1.10345	0.916667	0	k__Bacteria;p__Firmicutes;c__Clostridia;o__Clostridiales;f__Ruminococcaceae
13085	3.03249	0.219535	0.949201	1	0.0114943	0.916667	0	k__Bacteria;p__Bacteroidetes;c__Bacteroidia;o__Bacteroidales
3474	2.9965	0.223521	0.949201	1	10.4943	0.916667	0	k__Bacteria;p__Bacteroidetes;c__Bacteroidia;o__Bacteroidales;f__Bacteroidaceae
16574	2.83846	0.2419	0.949201	1	6.42529	0.916667	0	k__Bacteria;p__Firmicutes;c__Clostridia;o__Clostridiales;f__Christensenellaceae;g__;s__
15241	2.23057	0.327822	0.949201	1	3.2069	0.916667	0	k__Bacteria
15694	2.19161	0.334271	0.949201	1	0.505747	0.916667	0	k__Bacteria
3337	2.08103	0.353272	0.949201	1	5.57471	0.916667	0	k__Bacteria;p__Bacteroidetes;c__Bacteroidia;o__Bacteroidales;f__[Paraprevotellaceae];g__[Prevotella];s__
11320	1.99776	0.368291	0.949201	1	0.0689655	0.916667	0	k__Bacteria;p__Bacteroidetes;c__Bacteroidia;o__Bacteroidales
3584	1.79733	0.407112	0.949201	1	0.747126	0.916667	0	k__Bacteria;p__Firmicutes
6249	1.59501	0.450452	0.949201	1	0.045977	0.916667	0	k__Bacteria
1263	0.635637	0.727735	0.949201	1	4.22989	0.916667	0	k__Bacteria
1484	0.256149	0.879788	0.949201	1	12.5287	0.916667	0.8	k__Bacteria;p__Firmicutes;c__Clostridia;o__Clostridiales;f__Ruminococcaceae
13617	39.8574	2.2135e-09	6.36603e-08	3.80147e-05	0	0.833333	0	k__Bacteria
7003	31.5776	1.39002e-07	3.2801e-06	0.00238722	0	0.833333	0	k__Bacteria
13327	31.5745	1.39213e-07	3.2801e-06	0.00239084	0	0.833333	0	k__Bacteria;p__Firmicutes;c__Clostridia;o__Clostridiales;f__Ruminococcaceae
13846	31.573	1.39319e-07	3.2801e-06	0.00239266	0	0.833333	0	k__Bacteria;p__Bacteroidetes
13783	31.573	1.39319e-07	3.2801e-06	0.00239266	0	0.833333	0	k__Bacteria
6646	31.5715	1.39424e-07	3.2801e-06	0.00239447	0	0.833333	0	k__Bacteria;p__Firmicutes;c__Clostridia;o__Clostridiales;f__Veillonellaceae
6830	24.2871	5.32252e-06	0.000114404	0.091409	0.0114943	0.833333	0	k__Bacteria;p__Firmicutes;c__Clostridia;o__Clostridiales;f__Clostridiaceae
13051	23.4495	8.0911e-06	0.000153205	0.138957	0	0.833333	0	k__Bacteria
13076	23.4495	8.0911e-06	0.000153205	0.138957	0	0.833333	0	k__Bacteria
13320	23.4495	8.0911e-06	0.000153205	0.138957	0	0.833333	0	k__Bacteria
10837	23.4495	8.0911e-06	0.000153205	0.138957	0	0.833333	0	k__Bacteria
10600	23.4495	8.0911e-06	0.000153205	0.138957	0	0.833333	0	k__Bacteria;p__Firmicutes
8162	23.4495	8.0911e-06	0.000153205	0.138957	0	0.833333	0	k__Bacteria
10358	19.2434	6.62733e-05	0.00113818	1	0.0229885	0.833333	0	k__Bacteria
7358	18.6074	9.1086e-05	0.00154948	1	0.0689655	0.833333	0	k__Bacteria;p__Actinobacteria;c__Actinobacteria;o__Actinomycetales
10362	16.6362	0.000244056	0.00400871	1	0.0114943	0.833333	0	k__Bacteria;p__Proteobacteria
13695	16.3912	0.000275871	0.00445702	1	0.0114943	0.833333	0	k__Bacteria;p__Firmicutes;c__Bacilli
13839	16.2658	0.000293718	0.00472757	1	0.0229885	0.833333	0	k__Bacteria
14287	15.4837	0.000434276	0.00615817	1	0	0.833333	0	k__Bacteria
6431	15.4822	0.000434593	0.00615817	1	0	0.833333	0	k__Bacteria;p__Tenericutes;c__Mollicutes
10194	15.4822	0.000434593	0.00615817	1	0	0.833333	0	k__Bacteria;p__Firmicutes
14150	15.4822	0.000434593	0.00615817	1	0	0.833333	0	k__Bacteria;p__Actinobacteria;c__Actinobacteria;o__Actinomycetales
7630	11.9382	0.00255658	0.0327174	1	0.666667	0.833333	0	k__Bacteria
13273	11.3618	0.00341046	0.0429408	1	0.206897	0.833333	0.4	k__Bacteria;p__Proteobacteria;c__Alphaproteobacteria;o__Rhizobiales;f__Bradyrhizobiaceae;g__Bosea;s__genosp.
16916	9.53695	0.00849334	0.0991601	1	0.045977	0.833333	0	k__Bacteria;p__Tenericutes;c__Mollicutes;o__RF39;f__;g__;s__
9606	9.25612	0.00977369	0.111382	1	1.81609	0.833333	0	k__Bacteria;p__Firmicutes;c__Clostridia;o__Clostridiales;f__Ruminococcaceae
8720	8.86677	0.0118742	0.131312	1	0.264368	0.833333	0	k__Bacteria;p__Firmicutes;c__Clostridia;o__Clostridiales
9408	7.89146	0.0193371	0.204288	1	0.241379	0.833333	0	k__Bacteria
11047	7.66667	0.0216374	0.204288	1	0	0.833333	0	k__Bacteria
13727	7.66667	0.0216374	0.204288	1	0	0.833333	0	k__Bacteria
10482	4.58415	0.101057	0.663435	1	0.0344828	0.833333	0	k__Bacteria;p__Firmicutes;c__Bacilli;o__Lactobacillales
13136	4.54094	0.103263	0.677405	1	47.7471	0.833333	4.6	k__Bacteria;p__Firmicutes;c__Clostridia;o__Clostridiales;f__Peptostreptococcaceae;g__;s__
8353	3.21996	0.199892	0.925386	1	1.66667	0.833333	0.8	k__Bacteria
943	3.19289	0.202616	0.925386	1	17.8736	0.833333	0	k__Bacteria;p__Firmicutes;c__Clostridia;o__Clostridiales;f__Lachnospiraceae
14339	2.79342	0.24741	0.949201	1	0.689655	0.833333	0	k__Bacteria;p__Firmicutes;c__Clostridia;o__Clostridiales;f__Ruminococcaceae;g__Oscillospira;s__
2399	2.40705	0.300135	0.949201	1	5.97701	0.833333	0	k__Bacteria;p__Firmicutes;c__Clostridia;o__Clostridiales;f__Ruminococcaceae
2781	2.2612	0.32284	0.949201	1	5.41379	0.833333	0	k__Bacteria;p__Firmicutes;c__Clostridia;o__Clostridiales
902	1.98186	0.371231	0.949201	1	7.16092	0.833333	0	k__Bacteria;p__Firmicutes;c__Clostridia;o__Clostridiales
10386	1.39483	0.497872	0.949201	1	1.64368	0.833333	0	k__Bacteria;p__Firmicutes;c__Clostridia;o__Clostridiales;f__Lachnospiraceae
1118	0.437584	0.803489	0.949201	1	6.70115	0.833333	0	k__Bacteria
14359	39.8574	2.2135e-09	6.36603e-08	3.80147e-05	0	0.75	0	k__Bacteria;p__Firmicutes;c__Clostridia;o__Clostridiales
8984	39.8543	2.21693e-09	6.36603e-08	3.80736e-05	0	0.75	0	k__Bacteria;p__Proteobacteria;c__Gammaproteobacteria
13744	39.8543	2.21693e-09	6.36603e-08	3.80736e-05	0	0.75	0	k__Bacteria;p__Bacteroidetes;c__Bacteroidia;o__Bacteroidales
14784	35.2321	2.23588e-08	6.16356e-07	0.00038399	0.114943	0.75	0	k__Bacteria
13868	31.573	1.39319e-07	3.2801e-06	0.00239266	0	0.75	0	k__Bacteria
10123	31.573	1.39319e-07	3.2801e-06	0.00239266	0	0.75	0	k__Bacteria;p__Firmicutes;c__Clostridia;o__Clostridiales;f__Ruminococcaceae;g__Ruminococcus;s__
13791	31.573	1.39319e-07	3.2801e-06	0.00239266	0	0.75	0	k__Bacteria
7036	31.573	1.39319e-07	3.2801e-06	0.00239266	0	0.75	0	k__Bacteria
11095	31.573	1.39319e-07	3.2801e-06	0.00239266	0	0.75	0	k__Bacteria
13093	23.451	8.08508e-06	0.000153205	0.138853	0	0.75	0	k__Bacteria
8195	23.451	8.08508e-06	0.000153205	0.138853	0	0.75	0	k__Bacteria
10927	23.451	8.08508e-06	0.000153205	0.138853	0	0.75	0	k__Bacteria
13367	23.451	8.08508e-06	0.000153205	0.138853	0	0.75	0	k__Bacteria;p__Bacteroidetes
9733	23.4495	8.0911e-06	0.000153205	0.138957	0	0.75	0	k__Bacteria
6939	23.4495	8.0911e-06	0.000153205	0.138957	0	0.75	0	k__Bacteria
13730	23.4495	8.0911e-06	0.000153205	0.138957	0	0.75	0	k__Bacteria;p__Bacteroidetes
13894	23.4495	8.0911e-06	0.000153205	0.138957	0	0.75	0	k__Bacteria
11309	23.4495	8.0911e-06	0.000153205	0.138957	0	0.75	0	k__Bacteria;p__Firmicutes;c__Erysipelotrichi;o__Erysipelotrichales;f__Erysipelotrichaceae;g__p-75-a5;s__
8835	22.3941	1.37147e-05	0.00025574	0.235536	0.045977	0.75	0	k__Bacteria
7894	21.8377	1.81135e-05	0.000336667	0.311081	0.172414	0.75	0.4	k__Bacteria;p__Proteobacteria;c__Gammaproteobacteria;o__Xanthomonadales;f__Xanthomonadaceae;g__Rhodanobacter;s__
5754	21.7759	1.86818e-05	0.000346107	0.320841	0.0574713	0.75	0.2	k__Bacteria;p__Proteobacteria
7	17.1015	0.000193403	0.00321539	1	437.207	0.75	0	k__Bacteria;p__Firmicutes;c__Bacilli;o__Bacillales
14600	16.5123	0.00025966	0.00421893	1	0.0114943	0.75	0	k__Bacteria
42	16.0118	0.000333482	0.00531281	1	124.333	0.75	19.4	k__Bacteria;p__Firmicutes;c__Clostridia;o__Clostridiales;f__Clostridiaceae;g__Clostridium;s__perfringens
13400	15.4822	0.000434593	0.00615817	1	0	0.75	0	k__Bacteria;p__Bacteroidetes
10333	12.4008	0.00202859	0.0264132	1	0.206897	0.75	0	k__Bacteria;p__Firmicutes;c__Clostridia;o__Clostridiales
17130	10.4547	0.0053677	0.0654723	1	0.206897	0.75	0	k__Bacteria
6811	7.66667	0.0216374	0.204288	1	0	0.75	0	k__Bacteria;p__Proteobacteria;c__Betaproteobacteria
11111	7.66667	0.0216374	0.204288	1	0	0.75	0	k__Bacteria
6952	7.66667	0.0216374	0.204288	1	0	0.75	0	k__Bacteria
6265	5.12323	0.0771801	0.553441	1	8.17241	0.75	0	k__Bacteria;p__Firmicutes;c__Clostridia;o__Clostridiales;f__Lachnospiraceae
12992	4.89853	0.0863569	0.595381	1	0.206897	0.75	0	k__Bacteria
5615	4.81042	0.0902463	0.620701	1	0.885057	0.75	0	k__Bacteria;p__Fusobacteria;c__Fusobacteria;o__Fusobacteriales;f__Fusobacteriaceae;g__Cetobacterium
15945	4.75353	0.0928503	0.622678	1	14.9425	0.75	0	k__Bacteria;p__Tenericutes;c__Mollicutes
7418	4.2687	0.118321	0.733895	1	0.0804598	0.75	0	k__Bacteria
13745	4.06128	0.131251	0.767225	1	0.321839	0.75	0	k__Bacteria
15180	3.91808	0.140994	0.784986	1	0.390805	0.75	0.2	k__Bacteria
9778	3.84814	0.146012	0.801408	1	4.3908	0.75	0	k__Bacteria;p__Firmicutes;c__Clostridia;o__Clostridiales;f__Lachnospiraceae
6945	3.08695	0.213638	0.935258	1	0.218391	0.75	0	k__Bacteria;p__Firmicutes
15305	3.01793	0.221138	0.949201	1	63.046	0.75	0	k__Bacteria;p__Firmicutes;c__Clostridia;o__Clostridiales;f__Ruminococcaceae
10164	2.5629	0.277635	0.949201	1	1.08046	0.75	0.2	Unclassified
8572	1.61616	0.445713	0.949201	1	0.643678	0.75	0	k__Bacteria;p__Firmicutes;c__Clostridia
10594	1.58274	0.453223	0.949201	1	6.6092	0.75	0	k__Bacteria;p__Firmicutes;c__Clostridia;o__Clostridiales
15304	1.44401	0.485778	0.949201	1	0.643678	0.75	0.4	k__Bacteria
13698	1.11868	0.571585	0.949201	1	0.206897	0.75	0	k__Bacteria;p__Firmicutes;c__Clostridia;o__Clostridiales;f__Ruminococcaceae
13866	0.937959	0.62564	0.949201	1	0.218391	0.75	0	k__Bacteria
10357	0.907993	0.635085	0.949201	1	0.942529	0.75	0	k__Bacteria;p__Spirochaetes;c__Spirochaetes
10999	0.428741	0.807049	0.949201	1	0.218391	0.75	0	k__Bacteria
9844	39.8667	2.20325e-09	6.36603e-08	3.78386e-05	0	0.666667	0	k__Bacteria
8007	39.8589	2.21179e-09	6.36603e-08	3.79853e-05	0	0.666667	0	k__Bacteria
13008	39.8574	2.2135e-09	6.36603e-08	3.80147e-05	0	0.666667	0	k__Bacteria
9567	39.8574	2.2135e-09	6.36603e-08	3.80147e-05	0	0.666667	0	k__Bacteria
13024	31.9832	1.13484e-07	2.99842e-06	0.00194897	0.0114943	0.666667	0	k__Bacteria
9650	31.5745	1.39213e-07	3.2801e-06	0.00239084	0	0.666667	0	k__Bacteria;p__Bacteroidetes;c__Bacteroidia;o__Bacteroidales;f__Porphyromonadaceae;g__Parabacteroides
13486	31.573	1.39319e-07	3.2801e-06	0.00239266	0	0.666667	0	k__Bacteria;p__Firmicutes;c__Clostridia;o__Clostridiales;f__Ruminococcaceae
14522	31.573	1.39319e-07	3.2801e-06	0.00239266	0	0.666667	0	k__Bacteria;p__Firmicutes;c__Clostridia;o__Clostridiales;f__Clostridiaceae
8237	31.573	1.39319e-07	3.2801e-06	0.00239266	0	0.666667	0	k__Bacteria
7877	31.573	1.39319e-07	3.2801e-06	0.00239266	0	0.666667	0	k__Bacteria
7244	23.451	8.08508e-06	0.000153205	0.138853	0	0.666667	0	k__Bacteria
7789	23.451	8.08508e-06	0.000153205	0.138853	0	0.666667	0	k__Bacteria
10354	23.4495	8.0911e-06	0.000153205	0.138957	0	0.666667	0	k__Bacteria
12913	23.4495	8.0911e-06	0.000153205	0.138957	0	0.666667	0	k__Bacteria
9041	23.4495	8.0911e-06	0.000153205	0.138957	0	0.666667	0	k__Bacteria;p__Bacteroidetes;c__Bacteroidia;o__Bacteroidales
13876	23.4495	8.0911e-06	0.000153205	0.138957	0	0.666667	0	k__Bacteria;p__Firmicutes;c__Clostridia;o__Clostridiales;f__Ruminococcaceae
13318	23.4495	8.0911e-06	0.000153205	0.138957	0	0.666667	0	k__Bacteria
11033	23.4495	8.0911e-06	0.000153205	0.138957	0	0.666667	0	k__Bacteria;p__Bacteroidetes
8829	23.4495	8.0911e-06	0.000153205	0.138957	0	0.666667	0	k__Bacteria
14526	16.6362	0.000244056	0.00400871	1	0.0114943	0.666667	0	k__Bacteria
14319	16.5123	0.00025966	0.00421893	1	0.0114943	0.666667	0	k__Bacteria;p__Firmicutes;c__Clostridia;o__Clostridiales;f__Clostridiaceae
10553	16.5123	0.00025966	0.00421893	1	0.0114943	0.666667	0	k__Bacteria;p__Spirochaetes;c__Spirochaetes;o__Spirochaetales;f__Spirochaetaceae;g__Treponema;s__
9507	16.0406	0.000328714	0.00524778	1	0.0344828	0.666667	0	k__Bacteria
9366	15.4837	0.000434276	0.00615817	1	0	0.666667	0	k__Bacteria
13844	15.4822	0.000434593	0.00615817	1	0	0.666667	0	k__Bacteria
14577	15.4822	0.000434593	0.00615817	1	0	0.666667	0	k__Bacteria
13253	15.4822	0.000434593	0.00615817	1	0	0.666667	0	k__Bacteria
8785	15.4822	0.000434593	0.00615817	1	0	0.666667	0	k__Bacteria;p__Firmicutes;c__Clostridia;o__Clostridiales
13831	15.4822	0.000434593	0.00615817	1	0	0.666667	0	k__Bacteria
13777	13.0845	0.00144124	0.0193676	1	0.126437	0.666667	0	k__Bacteria;p__Firmicutes;c__Clostridia;o__Clostridiales
13308	9.34178	0.00936391	0.108253	1	0.0114943	0.666667	0	k__Bacteria
13550	8.79885	0.0122844	0.135586	1	0.965517	0.666667	0	k__Bacteria;p__Actinobacteria;c__Actinobacteria;o__Actinomycetales
13887	7.66667	0.0216374	0.204288	1	0	0.666667	0	k__Bacteria
7242	7.66667	0.0216374	0.204288	1	0	0.666667	0	k__Bacteria
13163	7.66667	0.0216374	0.204288	1	0	0.666667	0	k__Bacteria
9479	7.66667	0.0216374	0.204288	1	0	0.666667	0	k__Bacteria
10278	7.66667	0.0216374	0.204288	1	0	0.666667	0	k__Bacteria;p__Firmicutes
7622	6.97477	0.0305807	0.271418	1	0.287356	0.666667	0.4	k__Bacteria;p__Proteobacteria;c__Betaproteobacteria;o__Burkholderiales;f__Burkholderiaceae
10688	6.65736	0.0358404	0.30982	1	0.298851	0.666667	0	k__Bacteria;p__Firmicutes;c__Clostridia;o__Clostridiales;f__Clostridiaceae
13705	6.33492	0.0421103	0.351752	1	0.0229885	0.666667	0	k__Bacteria
3277	6.06721	0.0481417	0.392772	1	48.0805	0.666667	0	k__Bacteria;p__Firmicutes;c__Clostridia;o__Clostridiales;f__Ruminococcaceae
2983	5.76508	0.0559924	0.438492	1	0.471264	0.666667	1	k__Bacteria;p__Proteobacteria;c__Alphaproteobacteria;o__Sphingomonadales;f__Sphingomonadaceae;g__Sphingomonas;s__
48	5.49143	0.0642024	0.482544	1	125.759	0.666667	9.2	k__Bacteria;p__Cyanobacteria;c__Chloroplast;o__Streptophyta;f__;g__;s__
9243	4.99191	0.0824177	0.570283	1	0.0804598	0.666667	0	k__Bacteria;p__Firmicutes;c__Clostridia;o__Clostridiales
6950	4.81248	0.0901538	0.620313	1	0.103448	0.666667	0	k__Bacteria;p__Firmicutes;c__Clostridia;o__Clostridiales;f__Christensenellaceae;g__;s__
13776	4.4684	0.107078	0.678485	1	0.643678	0.666667	0	k__Bacteria;p__Firmicutes;c__Clostridia;o__Clostridiales;f__Clostridiaceae
7885	3.95797	0.13821	0.784986	1	0.229885	0.666667	0	k__Bacteria;p__Firmicutes;c__Clostridia;o__Clostridiales;f__Peptococcaceae;g__Peptococcus;s__
13595	2.55959	0.278095	0.949201	1	0.16092	0.666667	0	k__Bacteria
5969	2.5482	0.279683	0.949201	1	0.517241	0.666667	0	k__Bacteria
16153	2.39471	0.301993	0.949201	1	1.54023	0.666667	0	k__Bacteria;p__Firmicutes;c__Clostridia;o__Clostridiales;f__Lachnospiraceae
10859	2.01428	0.365262	0.949201	1	14.7586	0.666667	0	k__Bacteria;p__Spirochaetes;c__Spirochaetes;o__Spirochaetales;f__Spirochaetaceae;g__Treponema
1047	1.85736	0.395075	0.949201	1	7.12644	0.666667	0	k__Bacteria;p__Firmicutes;c__Clostridia;o__Clostridiales;f__Ruminococcaceae;g__Oscillospira
10165	1.74061	0.418823	0.949201	1	1.37931	0.666667	0	k__Bacteria
11969	1.45363	0.483447	0.949201	1	0.942529	0.666667	0	k__Bacteria
12689	1.4117	0.493689	0.949201	1	0.597701	0.666667	0	k__Bacteria;p__Firmicutes;c__Clostridia;o__Clostridiales;f__Ruminococcaceae;g__Ruminococcus;s__
311	1.38894	0.499339	0.949201	1	2.26437	0.666667	63	k__Bacteria;p__Proteobacteria;c__Betaproteobacteria
12141	1.07526	0.58413	0.949201	1	0.356322	0.666667	0	k__Bacteria;p__Firmicutes;c__Clostridia;o__Clostridiales;f__Ruminococcaceae
4802	1.00319	0.605565	0.949201	1	1.2069	0.666667	0	k__Bacteria
15151	0.980483	0.612478	0.949201	1	4	0.666667	0.2	k__Bacteria;p__Proteobacteria;c__Alphaproteobacteria;o__Rhizobiales
10619	0.970334	0.615594	0.949201	1	0.482759	0.666667	0	k__Bacteria;p__Bacteroidetes;c__Bacteroidia;o__Bacteroidales;f__Bacteroidaceae;g__Bacteroides
4308	0.173048	0.917114	0.959812	1	1.27586	0.666667	0.8	k__Bacteria;p__Actinobacteria;c__Actinobacteria;o__Actinomycetales;f__Mycobacteriaceae;g__Mycobacterium;s__
13405	39.8589	2.21179e-09	6.36603e-08	3.79853e-05	0	0.583333	0	k__Bacteria;p__Bacteroidetes
13388	39.8589	2.21179e-09	6.36603e-08	3.79853e-05	0	0.583333	0	k__Bacteria;p__Bacteroidetes
12838	31.5776	1.39002e-07	3.2801e-06	0.00238722	0	0.583333	0	k__Bacteria;p__Bacteroidetes;c__Bacteroidia;o__Bacteroidales
8196	31.5776	1.39002e-07	3.2801e-06	0.00238722	0	0.583333	0	k__Bacteria
13487	31.5776	1.39002e-07	3.2801e-06	0.00238722	0	0.583333	0	k__Bacteria
8721	31.5776	1.39002e-07	3.2801e-06	0.00238722	0	0.583333	0	k__Bacteria
13363	31.573	1.39319e-07	3.2801e-06	0.00239266	0	0.583333	0	k__Bacteria;p__Bacteroidetes;c__Bacteroidia;o__Bacteroidales
9625	31.573	1.39319e-07	3.2801e-06	0.00239266	0	0.583333	0	k__Bacteria
13807	31.573	1.39319e-07	3.2801e-06	0.00239266	0	0.583333	0	k__Bacteria
14263	23.451	8.08508e-06	0.000153205	0.138853	0	0.583333	0	k__Bacteria
13870	23.451	8.08508e-06	0.000153205	0.138853	0	0.583333	0	k__Bacteria
13789	23.451	8.08508e-06	0.000153205	0.138853	0	0.583333	0	k__Bacteria
13692	23.4495	8.0911e-06	0.000153205	0.138957	0	0.583333	0	k__Bacteria;p__Firmicutes;c__Clostridia;o__Clostridiales;f__Ruminococcaceae
14504	23.4495	8.0911e-06	0.000153205	0.138957	0	0.583333	0	k__Bacteria
7423	23.4495	8.0911e-06	0.000153205	0.138957	0	0.583333	0	k__Bacteria
12964	23.4495	8.0911e-06	0.000153205	0.138957	0	0.583333	0	k__Bacteria
14701	23.4495	8.0911e-06	0.000153205	0.138957	0	0.583333	0	k__Bacteria
9850	23.4495	8.0911e-06	0.000153205	0.138957	0	0.583333	0	k__Bacteria
7550	16.5131	0.000259557	0.00421893	1	0.0114943	0.583333	0	k__Bacteria;p__Tenericutes;c__Mollicutes;o__RF39;f__;g__;s__
7197	16.5123	0.00025966	0.00421893	1	0.0114943	0.583333	0	k__Bacteria
6261	16.0907	0.000320585	0.00513593	1	83.7931	0.583333	1	k__Bacteria;p__Proteobacteria;c__Gammaproteobacteria;o__Enterobacteriales;f__Enterobacteriaceae
10161	15.4822	0.000434593	0.00615817	1	0	0.583333	0	k__Bacteria
8343	15.4822	0.000434593	0.00615817	1	0	0.583333	0	k__Bacteria
10948	15.4822	0.000434593	0.00615817	1	0	0.583333	0	k__Bacteria
10230	15.4822	0.000434593	0.00615817	1	0	0.583333	0	k__Bacteria
9833	15.4822	0.000434593	0.00615817	1	0	0.583333	0	k__Bacteria;p__Firmicutes;c__Clostridia
13635	15.4822	0.000434593	0.00615817	1	0	0.583333	0	k__Bacteria
9	11.5761	0.00306402	0.0387492	1	384.195	0.583333	3	k__Bacteria;p__Firmicutes;c__Clostridia;o__Clostridiales;f__Clostridiaceae;g__Clostridium;s__perfringens
6777	10.5968	0.00499962	0.0612872	1	0.0114943	0.583333	0.2	k__Bacteria;p__Actinobacteria;c__Actinobacteria;o__Actinomycetales
155	9.8682	0.00719694	0.0855958	1	73.9655	0.583333	0	k__Bacteria;p__Bacteroidetes
1580	7.66667	0.0216374	0.204288	1	0	0.583333	0	k__Bacteria;p__Bacteroidetes;c__Sphingobacteriia;o__Sphingobacteriales;f__Saprospiraceae;g__;s__
8175	7.66667	0.0216374	0.204288	1	0	0.583333	0	k__Bacteria
13589	7.66667	0.0216374	0.204288	1	0	0.583333	0	k__Bacteria
8892	7.66667	0.0216374	0.204288	1	0	0.583333	0	k__Bacteria
14318	7.66667	0.0216374	0.204288	1	0	0.583333	0	k__Bacteria;p__Bacteroidetes
13814	6.33492	0.0421103	0.351752	1	0.0229885	0.583333	0	k__Bacteria;p__Firmicutes;c__Clostridia;o__Clostridiales;f__Ruminococcaceae
1915	4.65754	0.0974154	0.641493	1	4.96552	0.583333	0	k__Bacteria;p__Firmicutes;c__Clostridia;o__Clostridiales;f__Ruminococcaceae
7114	3.41727	0.181113	0.886971	1	0.0689655	0.583333	0	k__Bacteria
4696	3.13052	0.209034	0.925386	1	0.448276	0.583333	0	k__Bacteria
629	1.91041	0.384734	0.949201	1	2.01149	0.583333	0.4	k__Bacteria;p__Actinobacteria;c__Actinobacteria;o__Actinomycetales;f__Micrococcaceae
275	1.85466	0.395609	0.949201	1	5.4023	0.583333	588.4	k__Bacteria;p__Fusobacteria;c__Fusobacteria;o__Fusobacteriales;f__Fusobacteriaceae;g__Cetobacterium;s__
8372	1.77446	0.411794	0.949201	1	0.678161	0.583333	0	k__Bacteria;p__Firmicutes;c__Clostridia;o__Clostridiales;f__Ruminococcaceae
11882	1.74613	0.41767	0.949201	1	5.73563	0.583333	0	k__Bacteria;p__Firmicutes;c__Clostridia
5778	1.68956	0.429653	0.949201	1	3.01149	0.583333	0	k__Bacteria;p__Firmicutes;c__Clostridia;o__Clostridiales;f__Lachnospiraceae
13029	1.61352	0.446302	0.949201	1	0.896552	0.583333	0	k__Bacteria;p__Firmicutes;c__Clostridia;o__Clostridiales
13025	1.60329	0.448591	0.949201	1	0.735632	0.583333	0	k__Bacteria;p__Firmicutes;c__Bacilli
13719	1.47584	0.478107	0.949201	1	0.586207	0.583333	0	k__Bacteria;p__Bacteroidetes;c__Bacteroidia;o__Bacteroidales;f__Bacteroidaceae
1362	1.42371	0.490732	0.949201	1	5.32184	0.583333	0	k__Bacteria;p__Tenericutes;c__Mollicutes;o__RF39;f__;g__;s__
5780	1.3819	0.5011	0.949201	1	1.73563	0.583333	0	k__Bacteria;p__Proteobacteria;c__Alphaproteobacteria;o__RF32;f__;g__;s__
11414	1.29378	0.523672	0.949201	1	3.58621	0.583333	0	k__Bacteria;p__Firmicutes;c__Clostridia;o__Clostridiales
9158	1.27685	0.528123	0.949201	1	3.74713	0.583333	0	k__Bacteria;p__Firmicutes;c__Clostridia
4773	0.868203	0.647846	0.949201	1	0.678161	0.583333	0	k__Bacteria;p__Firmicutes;c__Clostridia;o__Clostridiales;f__Ruminococcaceae
43	0.563092	0.754616	0.949201	1	1.93103	0.583333	0.2	k__Bacteria;p__Proteobacteria;c__Betaproteobacteria;o__Burkholderiales;f__Alcaligenaceae
13374	0.495876	0.780408	0.949201	1	0.0804598	0.583333	0	k__Bacteria
6480	0.409098	0.815015	0.949201	1	0.655172	0.583333	0	k__Bacteria
13897	31.5745	1.39213e-07	3.2801e-06	0.00239084	0	0.5	0	k__Bacteria
14428	31.5745	1.39213e-07	3.2801e-06	0.00239084	0	0.5	0	k__Bacteria
5044	31.1256	1.74246e-07	4.07698e-06	0.0029925	1.29885	0.5	0	k__Bacteria;p__Bacteroidetes;c__Bacteroidia;o__Bacteroidales
2	29.6576	3.63016e-07	8.35716e-06	0.00623444	366.31	0.5	7.6	k__Bacteria;p__Proteobacteria;c__Gammaproteobacteria
13349	23.4554	8.06705e-06	0.000153205	0.138544	0	0.5	0	k__Bacteria;p__Bacteroidetes;c__Bacteroidia;o__Bacteroidales
14717	23.451	8.08508e-06	0.000153205	0.138853	0	0.5	0	k__Bacteria
13653	23.4495	8.0911e-06	0.000153205	0.138957	0	0.5	0	k__Bacteria
13307	23.4495	8.0911e-06	0.000153205	0.138957	0	0.5	0	k__Bacteria
13774	23.4495	8.0911e-06	0.000153205	0.138957	0	0.5	0	k__Bacteria
9673	23.4495	8.0911e-06	0.000153205	0.138957	0	0.5	0	k__Bacteria
8119	23.4495	8.0911e-06	0.000153205	0.138957	0	0.5	0	k__Bacteria
13593	23.4495	8.0911e-06	0.000153205	0.138957	0	0.5	0	k__Bacteria
13016	23.4495	8.0911e-06	0.000153205	0.138957	0	0.5	0	k__Bacteria
12617	18.4819	9.69869e-05	0.00164266	1	0.206897	0.5	0	k__Bacteria
13829	18.4819	9.69869e-05	0.00164266	1	0.505747	0.5	0	k__Bacteria;p__Firmicutes;c__Clostridia;o__Clostridiales;f__Peptococcaceae;g__Peptococcus;s__
14584	16.5123	0.00025966	0.00421893	1	0.0114943	0.5	0	k__Bacteria
13079	15.4837	0.000434276	0.00615817	1	0	0.5	0	k__Bacteria
13923	15.4837	0.000434276	0.00615817	1	0	0.5	0	k__Bacteria
12932	15.4837	0.000434276	0.00615817	1	0	0.5	0	k__Bacteria
11326	15.4837	0.000434276	0.00615817	1	0	0.5	0	k__Bacteria;p__Bacteroidetes;c__Bacteroidia;o__Bacteroidales
9698	15.4837	0.000434276	0.00615817	1	0	0.5	0	k__Bacteria
13036	15.4837	0.000434276	0.00615817	1	0	0.5	0	k__Bacteria;p__Bacteroidetes;c__Bacteroidia;o__Bacteroidales
13922	15.4822	0.000434593	0.00615817	1	0	0.5	0	k__Bacteria;p__Firmicutes;c__Clostridia;o__Clostridiales
13381	15.4822	0.000434593	0.00615817	1	0	0.5	0	k__Bacteria
9695	15.4822	0.000434593	0.00615817	1	0	0.5	0	k__Bacteria;p__Bacteroidetes
13681	15.4822	0.000434593	0.00615817	1	0	0.5	0	k__Bacteria
9450	15.4822	0.000434593	0.00615817	1	0	0.5	0	k__Bacteria
14219	15.4822	0.000434593	0.00615817	1	0	0.5	0	k__Bacteria;p__Firmicutes;c__Clostridia;o__Clostridiales;f__Lachnospiraceae
9030	15.4822	0.000434593	0.00615817	1	0	0.5	0	k__Bacteria
7590	15.4822	0.000434593	0.00615817	1	0	0.5	0	k__Bacteria
9052	14.8532	0.000595199	0.00831728	1	0.091954	0.5	0	k__Bacteria;p__Firmicutes;c__Clostridia;o__Clostridiales;f__Peptococcaceae;g__Peptococcus;s__
16192	12.4587	0.00197075	0.0256796	1	0.264368	0.5	0.4	k__Bacteria;p__Proteobacteria
13817	12.3965	0.00203302	0.0264308	1	0.0229885	0.5	0	k__Bacteria;p__Firmicutes;c__Clostridia;o__Clostridiales;f__Lachnospiraceae
9523	11.7669	0.00278518	0.0355633	1	0.0689655	0.5	3	k__Bacteria;p__Firmicutes;c__Clostridia;o__Clostridiales;f__Clostridiaceae
16731	10.3527	0.00564852	0.0684116	1	16.4138	0.5	0	k__Bacteria;p__Firmicutes;c__Clostridia;o__Clostridiales;f__Lachnospiraceae
13317	9.34178	0.00936391	0.108253	1	0.0114943	0.5	0	k__Bacteria
10466	9.34178	0.00936391	0.108253	1	0.0114943	0.5	0	k__Bacteria;p__Firmicutes;c__Clostridia;o__Clostridiales;f__Peptostreptococcaceae
13189	9.34178	0.00936391	0.108253	1	0.0114943	0.5	0	k__Bacteria;p__Firmicutes
369	9.33601	0.00939097	0.10846	1	41.8736	0.5	0	k__Bacteria;p__Firmicutes;c__Clostridia;o__Clostridiales;f__Ruminococcaceae
15675	8.20521	0.0165296	0.17665	1	1.57471	0.5	0	k__Bacteria
12857	7.66667	0.0216374	0.204288	1	0	0.5	0	k__Bacteria
13361	7.66667	0.0216374	0.204288	1	0	0.5	0	k__Bacteria;p__Proteobacteria;c__Gammaproteobacteria;o__Pasteurellales;f__Pasteurellaceae
3564	7.66667	0.0216374	0.204288	1	0	0.5	0	k__Bacteria;p__Proteobacteria;c__Deltaproteobacteria;o__PB19;f__;g__;s__
8708	7.66667	0.0216374	0.204288	1	0	0.5	0	k__Bacteria;p__Tenericutes;c__Mollicutes
9972	7.66667	0.0216374	0.204288	1	0	0.5	0	k__Bacteria
9438	7.66667	0.0216374	0.204288	1	0	0.5	0	k__Bacteria;p__Proteobacteria
13749	7.66667	0.0216374	0.204288	1	0	0.5	0	k__Bacteria
8133	7.58507	0.0225384	0.212096	1	72.1724	0.5	55.6	k__Bacteria;p__Firmicutes;c__Clostridia;o__Clostridiales
552	6.51542	0.0384765	0.323602	1	13.4943	0.5	0	k__Bacteria;p__Firmicutes;c__Clostridia;o__Clostridiales;f__Lachnospiraceae
14735	5.92483	0.051694	0.410947	1	0.252874	0.5	0	k__Bacteria;p__Firmicutes;c__Clostridia;o__Clostridiales;f__Lachnospiraceae
9075	5.70562	0.0576821	0.450697	1	0.517241	0.5	0	k__Bacteria;p__Firmicutes
1281	5.48622	0.0643698	0.483432	1	8.64368	0.5	0	k__Bacteria;p__Firmicutes;c__Clostridia;o__Clostridiales;f__Lachnospiraceae
202	5.01529	0.0814598	0.56615	1	14.3678	0.5	0	k__Bacteria;p__Firmicutes;c__Clostridia;o__Clostridiales;f__Clostridiaceae
16436	4.67885	0.0963832	0.635183	1	6.81609	0.5	0	k__Bacteria;p__Firmicutes;c__Clostridia;o__Clostridiales
185	4.63882	0.0983314	0.647276	1	6.14943	0.5	0	k__Bacteria;p__Proteobacteria;c__Alphaproteobacteria;o__Rhizobiales
9804	4.58415	0.101057	0.663435	1	0.0344828	0.5	0	k__Bacteria;p__Bacteroidetes;c__Bacteroidia;o__Bacteroidales;f__Bacteroidaceae;g__Bacteroides
11164	4.53988	0.103318	0.677488	1	0.0804598	0.5	0	k__Bacteria;p__Firmicutes;c__Clostridia;o__Clostridiales;f__Lachnospiraceae
11974	4.53909	0.103359	0.677488	1	16.2414	0.5	1.8	k__Bacteria;p__Firmicutes;c__Bacilli;o__Bacillales;f__Staphylococcaceae;g__Staphylococcus
30	4.21744	0.121393	0.733895	1	213.46	0.5	0	k__Bacteria;p__Firmicutes;c__Clostridia;o__Clostridiales;f__Clostridiaceae;g__Sarcina;s__
13779	4.18212	0.123556	0.733895	1	0.402299	0.5	0	k__Bacteria;p__Firmicutes;c__Clostridia;o__Clostridiales;f__Clostridiaceae
15731	3.46168	0.177136	0.886971	1	0.0689655	0.5	0	k__Bacteria;p__Firmicutes;c__Clostridia;o__Clostridiales;f__Peptostreptococcaceae;g__Peptostreptococcus;s__anaerobius
9779	3.32863	0.18932	0.90216	1	0.0804598	0.5	0	k__Bacteria;p__Firmicutes
1170	3.03249	0.219535	0.949201	1	0.0114943	0.5	0	k__Bacteria;p__Proteobacteria;c__Gammaproteobacteria
14387	3.03014	0.219793	0.949201	1	5.98851	0.5	0	k__Bacteria;p__Firmicutes;c__Clostridia;o__Clostridiales
15757	2.94601	0.229236	0.949201	1	0.988506	0.5	0	k__Bacteria;p__Firmicutes;c__Clostridia;o__Clostridiales
6620	2.51822	0.283906	0.949201	1	4.06897	0.5	0	k__Bacteria
1645	2.31772	0.313844	0.949201	1	12.6437	0.5	0	k__Bacteria;p__Firmicutes;c__Clostridia;o__Clostridiales;f__Lachnospiraceae
650	2.30429	0.315958	0.949201	1	13.1724	0.5	0	k__Bacteria;p__Tenericutes;c__Mollicutes;o__RF39;f__;g__;s__
8655	2.28719	0.318671	0.949201	1	13.5517	0.5	0	k__Bacteria;p__Fusobacteria;c__Fusobacteria;o__Fusobacteriales;f__Fusobacteriaceae;g__;s__
8362	2.12433	0.345707	0.949201	1	0.91954	0.5	0	k__Bacteria
1331	1.93146	0.380704	0.949201	1	3.09195	0.5	0	k__Bacteria;p__Firmicutes;c__Clostridia;o__Clostridiales;f__Ruminococcaceae;g__Anaerofilum;s__
1965	1.88333	0.389979	0.949201	1	3.47126	0.5	0	k__Bacteria;p__Firmicutes;c__Clostridia;o__Clostridiales;f__Ruminococcaceae
4931	1.85888	0.394775	0.949201	1	12.5172	0.5	0	k__Bacteria;p__Firmicutes;c__Clostridia;o__Clostridiales;f__Ruminococcaceae
12676	1.82932	0.400652	0.949201	1	0.816092	0.5	0	k__Bacteria;p__Firmicutes;c__Clostridia;o__Clostridiales
7602	1.69072	0.429403	0.949201	1	2.72414	0.5	0	k__Bacteria;p__Firmicutes;c__Clostridia;o__Clostridiales;f__Ruminococcaceae;g__Oscillospira;s__
15142	1.52808	0.465781	0.949201	1	2.21839	0.5	0	k__Bacteria
5002	1.46488	0.480734	0.949201	1	1.41379	0.5	0	k__Bacteria
10409	1.43089	0.488974	0.949201	1	0.195402	0.5	0	k__Bacteria
6107	1.28751	0.525316	0.949201	1	0.172414	0.5	0	k__Bacteria;p__Tenericutes;c__Mollicutes
8994	1.27986	0.52733	0.949201	1	6.72414	0.5	0	k__Bacteria;p__Firmicutes;c__Clostridia;o__Clostridiales
4105	1.03448	0.596165	0.949201	1	3.22989	0.5	0	k__Bacteria;p__Firmicutes;c__Clostridia;o__Clostridiales;f__Ruminococcaceae
9950	0.959184	0.619036	0.949201	1	0.045977	0.5	0	k__Bacteria
2022	0.659006	0.719281	0.949201	1	1.62069	0.5	0.4	k__Bacteria;p__Proteobacteria;c__Gammaproteobacteria;o__Xanthomonadales;f__Xanthomonadaceae;g__Stenotrophomonas
13804	31.5776	1.39002e-07	3.2801e-06	0.00238722	0	0.416667	0	k__Bacteria
8238	23.9057	6.44087e-06	0.000137582	0.110616	0.0229885	0.416667	0.2	k__Bacteria;p__Bacteroidetes;c__Sphingobacteriia;o__Sphingobacteriales;f__Chitinophagaceae
13453	23.4868	7.94156e-06	0.000153205	0.136388	0.0229885	0.416667	0	k__Bacteria;p__Firmicutes;c__Clostridia;o__Clostridiales;f__Clostridiaceae
8136	23.451	8.08508e-06	0.000153205	0.138853	0	0.416667	0	k__Bacteria;p__Proteobacteria;c__Alphaproteobacteria
13964	23.451	8.08508e-06	0.000153205	0.138853	0	0.416667	0	k__Bacteria
9827	23.451	8.08508e-06	0.000153205	0.138853	0	0.416667	0	k__Bacteria
13813	23.451	8.08508e-06	0.000153205	0.138853	0	0.416667	0	k__Bacteria
13666	23.451	8.08508e-06	0.000153205	0.138853	0	0.416667	0	k__Bacteria;p__Bacteroidetes;c__Bacteroidia;o__Bacteroidales
13312	23.451	8.08508e-06	0.000153205	0.138853	0	0.416667	0	k__Bacteria
9210	23.451	8.08508e-06	0.000153205	0.138853	0	0.416667	0	k__Bacteria;p__Tenericutes;c__Mollicutes;o__Anaeroplasmatales;f__Anaeroplasmataceae;g__RFN20;s__
8184	16.5131	0.000259557	0.00421893	1	0.0114943	0.416667	0	k__Bacteria;p__Proteobacteria
12902	16.5131	0.000259557	0.00421893	1	0.0114943	0.416667	0	k__Bacteria;p__Firmicutes;c__Clostridia;o__Clostridiales;f__Ruminococcaceae
11450	16.3912	0.000275871	0.00445702	1	0.0114943	0.416667	0	k__Archaea;p__Euryarchaeota;c__Thermoplasmata;o__E2;f__WCHD3-02;g__;s__
11136	15.4822	0.000434593	0.00615817	1	0	0.416667	0	k__Bacteria;p__Bacteroidetes;c__Bacteroidia;o__Bacteroidales;f__Bacteroidaceae;g__Bacteroides
13304	15.4822	0.000434593	0.00615817	1	0	0.416667	0	k__Bacteria
13710	15.4822	0.000434593	0.00615817	1	0	0.416667	0	k__Bacteria
12853	15.4822	0.000434593	0.00615817	1	0	0.416667	0	k__Bacteria
9364	15.4822	0.000434593	0.00615817	1	0	0.416667	0	k__Bacteria
14560	15.4822	0.000434593	0.00615817	1	0	0.416667	0	k__Bacteria
14002	15.4822	0.000434593	0.00615817	1	0	0.416667	0	k__Bacteria;p__Firmicutes
13622	15.4822	0.000434593	0.00615817	1	0	0.416667	0	k__Bacteria
9160	15.4822	0.000434593	0.00615817	1	0	0.416667	0	k__Bacteria
13126	15.4822	0.000434593	0.00615817	1	0	0.416667	0	k__Bacteria;p__Firmicutes;c__Clostridia;o__Clostridiales;f__Ruminococcaceae
12988	15.4822	0.000434593	0.00615817	1	0	0.416667	0	k__Bacteria
11394	15.4822	0.000434593	0.00615817	1	0	0.416667	0	k__Bacteria;p__Bacteroidetes;c__Bacteroidia;o__Bacteroidales
13240	15.4822	0.000434593	0.00615817	1	0	0.416667	0	k__Bacteria;p__Firmicutes;c__Clostridia;o__Clostridiales
12904	15.4822	0.000434593	0.00615817	1	0	0.416667	0	k__Bacteria
10726	15.4822	0.000434593	0.00615817	1	0	0.416667	0	k__Bacteria
16650	10.3546	0.00564329	0.0683965	1	3.57471	0.416667	0	k__Bacteria;p__Firmicutes;c__Clostridia;o__Clostridiales;f__Ruminococcaceae
16245	10.1245	0.00633133	0.0765734	1	12.3908	0.416667	0	k__Bacteria;p__Firmicutes;c__Clostridia;o__Clostridiales;f__Lachnospiraceae
10724	9.50656	0.00862336	0.10061	1	4.72414	0.416667	0.2	k__Bacteria
8183	9.34119	0.00936668	0.108253	1	0.0114943	0.416667	0	k__Bacteria;p__Bacteroidetes;c__Flavobacteriia;o__Flavobacteriales;f__Flavobacteriaceae
13207	9.23538	0.00987559	0.112246	1	0.0229885	0.416667	0	k__Bacteria;p__Bacteroidetes
10322	9.12901	0.010415	0.117909	1	0.0229885	0.416667	0	k__Bacteria;p__Fusobacteria;c__Fusobacteria;o__Fusobacteriales;f__Fusobacteriaceae
10909	7.66667	0.0216374	0.204288	1	0	0.416667	0	k__Bacteria
14505	7.66667	0.0216374	0.204288	1	0	0.416667	0	k__Bacteria;p__Proteobacteria
9138	7.66667	0.0216374	0.204288	1	0	0.416667	0	k__Bacteria;p__Bacteroidetes
13037	7.66667	0.0216374	0.204288	1	0	0.416667	0	k__Bacteria;p__Bacteroidetes;c__Bacteroidia;o__Bacteroidales
1282	6.8934	0.0318505	0.28225	1	21	0.416667	0.8	k__Bacteria;p__Proteobacteria;c__Gammaproteobacteria;o__Enterobacteriales;f__Enterobacteriaceae
5952	6.58214	0.037214	0.320679	1	1.47126	0.416667	0	k__Bacteria;p__Firmicutes;c__Clostridia
10055	6.33492	0.0421103	0.351752	1	0.0229885	0.416667	0	k__Bacteria
91	5.84164	0.0538894	0.423181	1	3.44828	0.416667	0.2	k__Bacteria;p__Actinobacteria;c__Actinobacteria;o__Actinomycetales;f__Micrococcaceae;g__Arthrobacter;s__
6590	5.74295	0.0566154	0.442564	1	0.183908	0.416667	0	k__Bacteria
10365	5.74295	0.0566154	0.442564	1	9.6092	0.416667	0	k__Bacteria;p__Bacteroidetes;c__Bacteroidia;o__Bacteroidales;f__Bacteroidaceae;g__Bacteroides
1353	4.93783	0.0846766	0.5845	1	20.1264	0.416667	0	k__Bacteria;p__Firmicutes;c__Clostridia;o__Clostridiales;f__Clostridiaceae;g__Clostridium;s__butyricum
13140	4.83015	0.0893607	0.615103	1	1.32184	0.416667	0	k__Bacteria;p__Firmicutes;c__Clostridia;o__Clostridiales;f__Ruminococcaceae;g__;s__
4549	4.38682	0.111536	0.695286	1	1.56322	0.416667	0	k__Bacteria
13588	4.35818	0.113144	0.704803	1	0.045977	0.416667	0	k__Bacteria;p__Firmicutes
1249	4.25717	0.119005	0.733895	1	1.73563	0.416667	0	k__Bacteria;p__Bacteroidetes;c__Flavobacteriia;o__Flavobacteriales
253	4.1088	0.128169	0.75177	1	32.4023	0.416667	0	k__Bacteria;p__Bacteroidetes;c__Bacteroidia;o__Bacteroidales;f__[Paraprevotellaceae];g__[Prevotella];s__
8552	3.74997	0.153357	0.838508	1	18.8621	0.416667	0	k__Bacteria;p__Firmicutes;c__Bacilli;o__Lactobacillales
10457	3.67712	0.159046	0.840872	1	0.252874	0.416667	0	k__Bacteria
13162	3.56525	0.168196	0.86537	1	0.275862	0.416667	0	k__Bacteria;p__Firmicutes;c__Clostridia;o__Clostridiales
10380	3.42593	0.180331	0.886971	1	0.609195	0.416667	0	k__Bacteria
15160	3.29807	0.192236	0.915038	1	0.402299	0.416667	0	k__Bacteria;p__Firmicutes;c__Clostridia;o__Clostridiales;f__Lachnospiraceae
1197	3.15506	0.206484	0.925386	1	9.68966	0.416667	0	k__Bacteria;p__Firmicutes;c__Clostridia;o__Clostridiales;f__Ruminococcaceae;g__Ruminococcus;s__
10414	3.08509	0.213836	0.935889	1	1.85057	0.416667	0	k__Bacteria;p__Firmicutes;c__Clostridia;o__Clostridiales;f__Ruminococcaceae
13152	3.03249	0.219535	0.949201	1	0.0114943	0.416667	0	k__Bacteria
8207	2.90617	0.233848	0.949201	1	0.735632	0.416667	0	k__Bacteria;p__Proteobacteria
8020	2.73231	0.255085	0.949201	1	3.56322	0.416667	0	k__Bacteria;p__Firmicutes;c__Clostridia;o__Clostridiales
8192	2.49092	0.287809	0.949201	1	10.092	0.416667	0	k__Bacteria;p__Firmicutes;c__Clostridia
4978	2.32315	0.312993	0.949201	1	0.310345	0.416667	0	k__Bacteria
8515	2.21741	0.329986	0.949201	1	4.08046	0.416667	0	k__Bacteria;p__Firmicutes
474	2.14433	0.342267	0.949201	1	0.954023	0.416667	0.6	k__Bacteria;p__Proteobacteria;c__Gammaproteobacteria;o__Enterobacteriales;f__Enterobacteriaceae;g__Morganella
1977	2.11751	0.346887	0.949201	1	5.50575	0.416667	0	k__Bacteria;p__Firmicutes;c__Clostridia;o__Clostridiales;f__Lachnospiraceae
1718	1.85808	0.394933	0.949201	1	3.74713	0.416667	0	k__Bacteria;p__Firmicutes;c__Clostridia;o__Clostridiales;f__Ruminococcaceae
10537	1.8338	0.399755	0.949201	1	0.195402	0.416667	0	k__Bacteria;p__Firmicutes;c__Clostridia
10934	1.79084	0.408437	0.949201	1	0.574713	0.416667	0	k__Bacteria;p__Firmicutes;c__Clostridia;o__Clostridiales;f__Lachnospiraceae
3947	1.77561	0.411558	0.949201	1	3.7931	0.416667	0	k__Bacteria;p__Firmicutes;c__Clostridia;o__Clostridiales
13792	1.7564	0.41553	0.949201	1	0.252874	0.416667	0	k__Bacteria
10854	1.59091	0.451375	0.949201	1	0.482759	0.416667	0	k__Bacteria;p__Firmicutes
15828	1.5837	0.453006	0.949201	1	3.98851	0.416667	0	k__Bacteria;p__Bacteroidetes;c__Bacteroidia;o__Bacteroidales;f__[Paraprevotellaceae];g__[Prevotella];s__
16867	1.44493	0.485553	0.949201	1	0.229885	0.416667	0.2	k__Bacteria
16277	1.43009	0.489171	0.949201	1	0.413793	0.416667	0	k__Bacteria
3073	1.41612	0.4926	0.949201	1	0.827586	0.416667	0	k__Bacteria
13142	1.35006	0.509141	0.949201	1	1.21839	0.416667	0.4	k__Bacteria;p__Proteobacteria;c__Betaproteobacteria;o__Burkholderiales
17144	1.31783	0.517413	0.949201	1	0.689655	0.416667	0	k__Bacteria;p__Firmicutes;c__Clostridia;o__Clostridiales;f__Ruminococcaceae;g__Ruminococcus
8538	1.29852	0.522431	0.949201	1	0.563218	0.416667	0	k__Bacteria;p__Firmicutes;c__Clostridia;o__Clostridiales
8156	1.21439	0.544877	0.949201	1	4.52874	0.416667	0	k__Bacteria
16021	1.17455	0.55584	0.949201	1	0.275862	0.416667	0	k__Bacteria
8806	1.04618	0.592687	0.949201	1	4.45977	0.416667	0	k__Bacteria
13062	0.950989	0.621578	0.949201	1	0.264368	0.416667	0	k__Bacteria
8165	0.868143	0.647866	0.949201	1	0.850575	0.416667	0	k__Bacteria;p__Firmicutes
8889	0.856676	0.651591	0.949201	1	0.195402	0.416667	0	k__Bacteria
13452	0.723731	0.696376	0.949201	1	7.16092	0.416667	26.2	k__Bacteria;p__Firmicutes;c__Clostridia;o__Clostridiales;f__Ruminococcaceae
4679	0.514396	0.773215	0.949201	1	3.03448	0.416667	0	k__Bacteria;p__Firmicutes;c__Erysipelotrichi;o__Erysipelotrichales;f__;g__;s__
4430	0.409098	0.815015	0.949201	1	0.356322	0.416667	0	k__Bacteria
12084	0.139949	0.932418	0.975769	1	0.402299	0.416667	0.4	k__Bacteria
6919	29.0375	4.94989e-07	1.12894e-05	0.00850094	108.448	0.333333	0	k__Bacteria;p__Firmicutes;c__Clostridia;o__Clostridiales;f__Ruminococcaceae;g__;s__
13678	23.451	8.08508e-06	0.000153205	0.138853	0	0.333333	0	k__Bacteria;p__Bacteroidetes;c__Bacteroidia;o__Bacteroidales;f__Bacteroidaceae
13973	23.451	8.08508e-06	0.000153205	0.138853	0	0.333333	0	k__Bacteria
13790	23.451	8.08508e-06	0.000153205	0.138853	0	0.333333	0	k__Bacteria
13086	23.451	8.08508e-06	0.000153205	0.138853	0	0.333333	0	k__Bacteria
12860	23.451	8.08508e-06	0.000153205	0.138853	0	0.333333	0	k__Bacteria;p__Bacteroidetes;c__Bacteroidia;o__Bacteroidales
14151	23.451	8.08508e-06	0.000153205	0.138853	0	0.333333	0	k__Bacteria
13720	23.451	8.08508e-06	0.000153205	0.138853	0	0.333333	0	k__Bacteria;p__Proteobacteria;c__Gammaproteobacteria;o__Xanthomonadales;f__Xanthomonadaceae
14590	23.451	8.08508e-06	0.000153205	0.138853	0	0.333333	0	k__Bacteria;p__Bacteroidetes;c__Bacteroidia;o__Bacteroidales
13030	23.451	8.08508e-06	0.000153205	0.138853	0	0.333333	0	k__Bacteria
10973	17.948	0.000126658	0.00213048	1	0.045977	0.333333	0	k__Bacteria;p__Proteobacteria;c__Alphaproteobacteria;o__Rhodospirillales;f__Rhodospirillaceae;g__Telmatospirillum;s__
8161	17.0446	0.000198978	0.00330489	1	0.045977	0.333333	0.2	k__Bacteria;p__Bacteroidetes;c__Flavobacteriia;o__Flavobacteriales;f__Flavobacteriaceae;g__Elizabethkingia;s__meningoseptica
13843	16.3912	0.000275871	0.00445702	1	0.0114943	0.333333	0	k__Bacteria
13028	16.3912	0.000275871	0.00445702	1	0.0114943	0.333333	0	k__Bacteria
13401	15.4837	0.000434276	0.00615817	1	0	0.333333	0	k__Bacteria
13483	15.4837	0.000434276	0.00615817	1	0	0.333333	0	k__Bacteria
10626	15.4837	0.000434276	0.00615817	1	0	0.333333	0	k__Bacteria
12919	15.4837	0.000434276	0.00615817	1	0	0.333333	0	k__Bacteria
13799	15.4837	0.000434276	0.00615817	1	0	0.333333	0	k__Bacteria;p__Firmicutes;c__Clostridia;o__Clostridiales
9080	15.4837	0.000434276	0.00615817	1	0	0.333333	0	k__Bacteria
13310	15.4837	0.000434276	0.00615817	1	0	0.333333	0	k__Bacteria
13104	15.4837	0.000434276	0.00615817	1	0	0.333333	0	k__Bacteria
12900	15.4837	0.000434276	0.00615817	1	0	0.333333	0	k__Bacteria
14598	15.4837	0.000434276	0.00615817	1	0	0.333333	0	k__Bacteria
11541	15.4822	0.000434593	0.00615817	1	0	0.333333	0	k__Bacteria
14620	15.4822	0.000434593	0.00615817	1	0	0.333333	0	Unclassified
10663	15.4822	0.000434593	0.00615817	1	0	0.333333	0	k__Bacteria
10668	15.4822	0.000434593	0.00615817	1	0	0.333333	0	k__Bacteria
10141	15.4822	0.000434593	0.00615817	1	0	0.333333	0	k__Bacteria
11590	15.4822	0.000434593	0.00615817	1	0	0.333333	0	k__Bacteria;p__Bacteroidetes
13274	15.4822	0.000434593	0.00615817	1	0	0.333333	0	k__Bacteria;p__Firmicutes
13507	15.4822	0.000434593	0.00615817	1	0	0.333333	0	k__Bacteria
14193	15.4822	0.000434593	0.00615817	1	0	0.333333	0	k__Bacteria
12986	15.4822	0.000434593	0.00615817	1	0	0.333333	0	k__Bacteria;p__Cyanobacteria;c__Synechococcophycideae;o__Synechococcales;f__Synechococcaceae;g__Prochlorococcus;s__marinus
10820	15.4822	0.000434593	0.00615817	1	0	0.333333	0	k__Bacteria
9147	15.342	0.000466155	0.00657827	1	0.0229885	0.333333	0.2	k__Bacteria;p__Proteobacteria;c__Gammaproteobacteria;o__Xanthomonadales;f__Xanthomonadaceae
13871	12.9761	0.00152149	0.0203885	1	0	0.333333	1.2	k__Bacteria;p__Proteobacteria;c__Gammaproteobacteria;o__Alteromonadales
6958	12.7409	0.00171141	0.0226438	1	0.195402	0.333333	0.8	k__Bacteria;p__Proteobacteria;c__Gammaproteobacteria;o__Xanthomonadales;f__Xanthomonadaceae
13114	11.9559	0.00253407	0.0325019	1	0.0689655	0.333333	0	k__Bacteria;p__Proteobacteria;c__Deltaproteobacteria;o__Syntrophobacterales;f__Desulfobacteraceae;g__Desulfococcus;s__
5222	11.4548	0.00325557	0.0410809	1	0.229885	0.333333	0	k__Bacteria;p__Firmicutes;c__Clostridia;o__Clostridiales;f__Ruminococcaceae
13801	9.46504	0.00880426	0.102581	1	0.0344828	0.333333	0	k__Bacteria;p__Firmicutes;c__Clostridia;o__Clostridiales;f__Ruminococcaceae
11935	9.34178	0.00936391	0.108253	1	0.0114943	0.333333	0	k__Bacteria;p__Firmicutes;c__Clostridia;o__Clostridiales
11377	9.23538	0.00987559	0.112246	1	0.0114943	0.333333	0	k__Bacteria;p__Bacteroidetes;c__Bacteroidia;o__Bacteroidales
87	9.1589	0.0102605	0.116467	1	82.3793	0.333333	0	k__Bacteria;p__Firmicutes;c__Clostridia;o__Clostridiales;f__Ruminococcaceae;g__Ruminococcus
8802	8.67377	0.0130772	0.143967	1	10.7931	0.333333	0	k__Bacteria
7370	8.66604	0.0131279	0.144432	1	7.13793	0.333333	0	k__Bacteria;p__Firmicutes;c__Clostridia;o__Clostridiales;f__Lachnospiraceae
9755	7.66667	0.0216374	0.204288	1	0	0.333333	0	k__Bacteria
12839	7.66667	0.0216374	0.204288	1	0	0.333333	0	k__Bacteria
13759	7.66667	0.0216374	0.204288	1	0	0.333333	0	k__Bacteria
13758	7.66667	0.0216374	0.204288	1	0	0.333333	0	k__Bacteria
9444	7.66667	0.0216374	0.204288	1	0	0.333333	0	k__Bacteria
13192	7.66667	0.0216374	0.204288	1	0	0.333333	0	k__Bacteria
13254	7.66667	0.0216374	0.204288	1	0	0.333333	0	k__Bacteria;p__Firmicutes
12911	7.66667	0.0216374	0.204288	1	0	0.333333	0	k__Bacteria
9028	7.66667	0.0216374	0.204288	1	0	0.333333	0	k__Bacteria
10284	7.66667	0.0216374	0.204288	1	0	0.333333	0	k__Bacteria
9163	7.66667	0.0216374	0.204288	1	0	0.333333	0	k__Bacteria;p__Bacteroidetes;c__Bacteroidia;o__Bacteroidales
13600	7.66667	0.0216374	0.204288	1	0	0.333333	0	k__Bacteria
12848	7.66667	0.0216374	0.204288	1	0	0.333333	0	k__Bacteria;p__Firmicutes;c__Clostridia;o__Clostridiales;f__Ruminococcaceae
13121	7.66667	0.0216374	0.204288	1	0	0.333333	0	k__Bacteria
8698	7.66667	0.0216374	0.204288	1	0	0.333333	0	k__Bacteria
10138	7.66667	0.0216374	0.204288	1	0	0.333333	0	k__Bacteria
8634	7.66667	0.0216374	0.204288	1	0	0.333333	0	k__Bacteria
9602	7.66667	0.0216374	0.204288	1	0	0.333333	0	k__Bacteria
10257	7.66667	0.0216374	0.204288	1	0	0.333333	0	k__Bacteria;p__Proteobacteria
8801	7.66667	0.0216374	0.204288	1	0	0.333333	0	k__Bacteria
13737	6.33523	0.0421039	0.351752	1	0.0229885	0.333333	0	k__Bacteria;p__Bacteroidetes
13649	6.33523	0.0421039	0.351752	1	0.0229885	0.333333	0	k__Bacteria;p__Firmicutes
10540	5.17598	0.0751709	0.53971	1	0.758621	0.333333	0	k__Bacteria;p__Firmicutes;c__Clostridia
6857	4.52815	0.103926	0.678485	1	2.12644	0.333333	0	k__Bacteria;p__Bacteroidetes;c__Bacteroidia;o__Bacteroidales
13427	4.47058	0.106961	0.678485	1	0.045977	0.333333	0	k__Bacteria;p__Firmicutes;c__Clostridia;o__Clostridiales
13497	4.2455	0.119702	0.733895	1	0.0574713	0.333333	0.4	k__Bacteria;p__Firmicutes;c__Clostridia;o__Clostridiales;f__Clostridiaceae
1821	3.52687	0.171455	0.881606	1	5.73563	0.333333	0	k__Bacteria
247	3.51045	0.172868	0.886971	1	32.1494	0.333333	0	k__Bacteria
13313	3.46258	0.177056	0.886971	1	0.045977	0.333333	0	k__Bacteria
482	3.44252	0.178841	0.886971	1	1.22989	0.333333	0	k__Bacteria;p__Bacteroidetes;c__Flavobacteriia;o__Flavobacteriales;f__Flavobacteriaceae
13456	3.26884	0.195066	0.925386	1	0.172414	0.333333	0	k__Bacteria;p__Firmicutes;c__Clostridia
15613	3.23769	0.198128	0.925386	1	0.666667	0.333333	0	k__Bacteria;p__Firmicutes
9432	3.19385	0.202518	0.925386	1	0.885057	0.333333	0	k__Bacteria;p__Firmicutes;c__Clostridia;o__Clostridiales;f__Veillonellaceae;g__Phascolarctobacterium;s__
6398	3.05037	0.217581	0.949201	1	7.41379	0.333333	0	k__Bacteria;p__Firmicutes;c__Clostridia;o__Clostridiales;f__Ruminococcaceae
13117	2.93479	0.230525	0.949201	1	0.218391	0.333333	0	k__Bacteria
10975	2.56435	0.277433	0.949201	1	1.71264	0.333333	0	k__Bacteria;p__Firmicutes;c__Clostridia;o__Clostridiales;f__Ruminococcaceae
4468	2.54886	0.27959	0.949201	1	0.471264	0.333333	0	k__Bacteria;p__Firmicutes;c__Clostridia
14596	2.41599	0.298796	0.949201	1	0.528736	0.333333	0	k__Bacteria;p__Firmicutes;c__Clostridia;o__Clostridiales;f__Ruminococcaceae
11809	2.33347	0.311382	0.949201	1	0.988506	0.333333	0	k__Bacteria;p__Firmicutes;c__Clostridia;o__Clostridiales
486	2.25001	0.32465	0.949201	1	65.1264	0.333333	0	k__Bacteria;p__Firmicutes;c__Clostridia;o__Clostridiales
2153	2.21797	0.329893	0.949201	1	3.8046	0.333333	0	k__Bacteria
9120	1.99616	0.368586	0.949201	1	0.103448	0.333333	0	k__Bacteria;p__Firmicutes;c__Clostridia;o__Coriobacteriales;f__Coriobacteriaceae
16255	1.88388	0.389871	0.949201	1	0.885057	0.333333	0	k__Bacteria
4221	1.64874	0.438511	0.949201	1	1.49425	0.333333	0	k__Bacteria;p__Firmicutes;c__Clostridia;o__Clostridiales;f__Ruminococcaceae
11114	1.64003	0.440426	0.949201	1	0.517241	0.333333	0	k__Bacteria
4291	1.60839	0.447448	0.949201	1	0.850575	0.333333	0	k__Bacteria;p__Firmicutes;c__Clostridia;o__Clostridiales
13018	1.55316	0.459976	0.949201	1	0.0574713	0.333333	0	k__Bacteria;p__Firmicutes;c__Clostridia;o__Clostridiales
10741	1.54194	0.462565	0.949201	1	0.471264	0.333333	0	k__Bacteria;p__Firmicutes;c__Clostridia;o__Clostridiales;f__Lachnospiraceae
3605	1.53785	0.463511	0.949201	1	145.218	0.333333	0	k__Bacteria;p__Firmicutes;c__Bacilli
364	1.52551	0.46638	0.949201	1	5.17241	0.333333	0	k__Bacteria;p__Proteobacteria;c__Gammaproteobacteria;o__Enterobacteriales;f__Enterobacteriaceae;g__Providencia;s__
[truncated: 15,448 more rows]

## Sheet: NPT_terr_marine
OTU	Test-Statistic	P	FDR_P	Bonferroni_P	Terrestrial_mean	Marine_mean	taxonomy
[truncated: 17,174 more rows]

[truncated: 3 more sheets: NPT_whales_dolphins, NPT_whales_other, NPT_whales_terrestrial]
