# Supplementary material for: Baleen whales host a unique gut microbiome with similarities to both carnivores and herbivores
Source: Nat Commun. 2015 Sep 22;6:8285. doi: 10.1038/ncomms9285 (PMC4595633; doi:10.1038/ncomms9285)
Supplement: Supplementary Data 4 — Summarized results of BLAST searches against the NCBI nt database for the ten most abundant OTUs in right whale, rorqual, and toothed whale libraries. [file ncomms9285-s5.xlsx]

## Sheet: Title
Table S4: Summarized results of BLAST searches against the NCBI nt database for the ten most abundant OTUs in right whale, rorqual, and toothed whale libraries.
Separate spreadsheet tabs include results for all OTUs as well as for ten most abundant OTUs of each cetacean category. Column headings include OTU ID#, average relative abundance for each category, hit description, hit taxonomy string, hit sequence origin, percent identity of match, and hit accession number. The top three hits for each OTU are shown.

## Sheet: top_31_OTUs(ALL)
BLAST RESULTS for top 10 most abundant OTUs for Odontoceti, Balaenopteridae (humpback, sei, fin whales), Balaenidae (right whales)
blue = relative abundance >0.01
		Relative Abundance
	OTU ID#	Odontoceti	Balaenopteridae	Balaenidae	Description	Taxonomy	Provenance	% ID	Accession #	Notes
	13061	0.000696895	0.204324	0.185783	Uncultured bacterium gene for 16S ribosomal RNA, partial sequence, clone: RF-22	Bacteria; environmental samples.	Rice field soil	0.97	AB889845.1
					Uncultured Clostridium sp. clone XT45 16S ribosomal RNA gene, partial sequence	Bacteria; Firmicutes; Clostridia; Clostridiales; Clostridiaceae; Bacteria; Firmicutes; Clostridia; Clostridiales; Clostridiaceae; Clostridium	Cr(VI) contaminated soil	0.97	KF511917.1
					Clostridium malenominatum strain DSM 1127 16S ribosomal RNA gene, partial sequence	Bacteria; Firmicutes; Clostridia; Clostridiales; Clostridiaceae; Bacteria; Firmicutes; Clostridia; Clostridiales; Clostridiaceae; Clostridium	Neophocaena phocaenoides asiaeorientalis feces	0.97	NR_104780.1	Chinese porpoise
	5	0.359535	0.000100628	4.37202e-06	Uncultured Mycobacterium sp. clone PLYFP133 16S ribosomal RNA gene, partial sequence	Bacteria; Actinobacteria; Actinobacteridae; Actinomycetales; Corynebacterineae; Mycobacteriaceae; Mycobacterium; environmental samples	Neophocaena phocaenoides asiaeorientalis feces	1	JN792398.1	Chinese porpoise
					Uncultured Mycobacterium sp. clone PLYFP132 16S ribosomal RNA gene, partial sequence	Bacteria; Actinobacteria; Actinobacteridae; Actinomycetales; Corynebacterineae; Mycobacteriaceae; Mycobacterium; environmental samples	Neophocaena phocaenoides asiaeorientalis feces	1	JN792397.1
					Uncultured Mycobacterium sp. clone PLYFP131 16S ribosomal RNA gene, partial sequence	Bacteria; Actinobacteria; Actinobacteridae; Actinomycetales; Corynebacterineae; Mycobacteriaceae; Mycobacterium; environmental samples	Neophocaena phocaenoides asiaeorientalis feces	1	JN792396.1
	18	6.27833e-06	0.062848	0.0760076	Uncultured bacterium clone 03DSH2A 16S ribosomal RNA gene, partial sequence	Bacteria; environmental samples.	rectal microbiota of two-week old high colostrum calves	1	KJ421884.1
					Uncultured bacterium gene for 16S ribosomal RNA, partial sequence, clone: D7	Bacteria; environmental samples	duck feces	1	AB666138.1
					Uncultured Bacteroidetes bacterium clone CM2-163 16S ribosomal RNA gene, partial sequence	Bacteria; Bacteroidetes; environmental samples.	rat fecal sample	1	GU959436.1
	10	0.196669	7.82656e-05	4.37202e-06	Pseudoalteromonas sp. YT10 gene for 16S ribosomal RNA, partial sequence	Bacteria; Proteobacteria; Gammaproteobacteria; Alteromonadales; Pseudoalteromonadaceae; Pseudoalteromonas.	sea water	1	AB979666.1	sea water contamination? High % in Odontoceti but not in mysticetes
					Uncultured bacterium clone HYPJBHH13H00KC 16S ribosomal RNA gene, partial sequence	Bacteria; environmental samples.	hydraulic fracturing fluids and produced water	1	KF316034.1
					Uncultured bacterium clone HYPJBHH13H0M8J 16S ribosomal RNA gene, partial sequence	Bacteria; environmental samples.	hydraulic fracturing fluids and produced water	1	KF315682.1
	17	0.172598	0.000290701	1.74881e-05	Uncultured Photobacterium sp. clone BSB-18 16S ribosomal RNA gene, partial sequence	Bacteria; Proteobacteria; Gammaproteobacteria; Vibrionales; Vibrionaceae; Photobacterium; environmental samples.	Centropristis striata gut	1	KJ197857.1	black sea bass
					Uncultured Photobacterium sp. clone BSB-19 16S ribosomal RNA gene, partial sequence	Bacteria; Proteobacteria; Gammaproteobacteria; Vibrionales; Vibrionaceae; Photobacterium; environmental samples.	Centropristis striata gut	1	KJ197856.1	black sea bass
					Uncultured Photobacterium sp. clone BSB-23 16S ribosomal RNA gene, partial sequence	Bacteria; Proteobacteria; Gammaproteobacteria; Vibrionales; Vibrionaceae; Photobacterium; environmental samples.	Centropristis striata gut	1	KJ197853.1	black sea bass
	24	1.25567e-05	0.0093751	0.0459828	Uncultured bacterium clone 16S_J1_43 16S ribosomal RNA gene, partial sequence	Bacteria; environmental samples.	sediments	1	KC925263.1
					Uncultured bacterium clone AU38 16S ribosomal RNA gene, partial sequence	Bacteria; environmental samples.	sediments	1	KF247618.1
					Uncultured bacterium clone AU30 16S ribosomal RNA gene, partial sequence	Bacteria; environmental samples.	sediments	1	KF247610.1
	7190	0.00198395	0.0754537	0.00214666	Uncultured bacterium clone SG.166.98.4_305162 16S ribosomal RNA gene, partial sequence	Bacteria; environmental samples.	Macropus giganteus (Eastern grey kangaroo) forestomach	1	KC632818.1
					Uncultured bacterium clone 19-L049431-122-002-C03 16S ribosomal RNA gene, partial sequence	Bacteria; environmental samples.	air filter 35	1	JX228733.1
					Uncultured bacterium clone Hmb2-38 16S ribosomal RNA gene, partial sequence	Bacteria; environmental samples.	Bos taurus descending colon mucosa	1	JX096336.1	cow
	56	6.27833e-06	0.00120194	0.0278913	Uncultured bacterium gene for 16S rRNA, partial sequence, clone: N53	Bacteria; environmental samples.	sheep rumen	0.95	AB494888.1
					Uncultured rumen bacterium gene for 16S rRNA, partial sequence, clone: OGTC85	Bacteria; environmental samples.	sheep rumen	0.94	AB537753.1
					Uncultured rumen bacterium gene for 16S rRNA, partial sequence, clone: OGTC75	Bacteria; environmental samples.	sheep rumen	0.94	AB537743.1
	13971	0	0.00457854	0.0264005	Uncultured bacterium clone BD02737 16S ribosomal RNA gene, partial sequence	Bacteria; environmental samples.	human stool	0.95	JQ184084.1
					Uncultured bacterium clone BD02062 16S ribosomal RNA gene, partial sequence	Bacteria; environmental samples.	human stool	0.95	JQ183714.1
					Uncultured bacterium clone BD02481 16S ribosomal RNA gene, partial sequence	Bacteria; environmental samples.	human stool	0.95	JQ183679.1
	41	0	5.5904e-06	0.0267874	Uncultured bacterium clone Hdb2-13 16S ribosomal RNA gene, partial sequence	Bacteria; environmental samples.	Bos taurus descending colon mucosa	0.98	JX095590.1
					Uncultured bacterium clone OK1_e04_3 16S ribosomal RNA gene, partial sequence	Bacteria; environmental samples.	okapi feces	0.98	EU468587.1
					Uncultured bacterium clone OK1_h02_1 16S ribosomal RNA gene, partial sequence	Bacteria; environmental samples.	okapi feces	0.98	EU468520.1
	50	6.27833e-06	0	0.0241314	Uncultured bacterium clone Evans.12.17_00207 16S ribosomal RNA gene, partial sequence	Bacteria; environmental samples.	low fat sedentary mouse	0.93	KJ351008.1
					Uncultured bacterium clone CRWD2_aaa04e01 16S ribosomal RNA gene, partial sequence	Bacteria; environmental samples.	cecal contents from Mus musculus strain C57BL/6J; sample CRWD2	0.93	EU503779.1
					Uncultured bacterium clone CRWD2_aaa01f08 16S ribosomal RNA gene, partial sequence	Bacteria; environmental samples.	cecal contents from Mus musculus strain C57BL/6J; sample CRWD3	0.93	EU503590.1
	14	0.0593491	0.00041369	1.09301e-05	Uncultured bacterium clone D41 16S ribosomal RNA gene, partial sequence	Bacteria; environmental samples.	coral tissue	1	KJ601368.1
					Uncultured bacterium clone p63_136 16S ribosomal RNA gene, partial sequence	Bacteria; environmental samples.	seawater around coral	1	KJ601297.1
					[Clostridium] ghonii strain NCIMB 10636 16S ribosomal RNA gene, complete sequence	Bacteria; Firmicutes; Clostridia; Clostridiales; Peptostreptococcaceae; Peptoclostridium.	[Clostridium] ghonii culture	1	NR_119036.1
	146	0.0301046	0	0	Uncultured bacterium clone D896_262 16S ribosomal RNA gene, partial sequence	Bacteria; environmental samples.	Tursiops truncatus blowhole	0.99	FJ959657.1
					Uncultured bacterium clone D896_230 16S ribosomal RNA gene, partial sequence	Bacteria; environmental samples.	Tursiops truncatus blowhole	0.99	FJ959630.1
					Uncultured bacterium clone D896_151 16S ribosomal RNA gene, partial sequence	Bacteria; environmental samples.	Tursiops truncatus blowhole	0.98	FJ959558.1
	39	0.0187659	9.50368e-05	0.000535573	Tricholoma matsutake clone 13 16S ribosomal RNA gene, partial sequence	Eukaryota; Fungi; Dikarya; Basidiomycota; Agaricomycotina; Agaricomycetes; Agaricomycetidae; Agaricales; Tricholomataceae; Tricholoma	Tricholoma matsutak	1	KJ936972.1	Pine mushroom (????)
					Tricholoma matsutake clone 08 16S ribosomal RNA gene, partial sequence	Eukaryota; Fungi; Dikarya; Basidiomycota; Agaricomycotina; Agaricomycetes; Agaricomycetidae; Agaricales; Tricholomataceae; Tricholoma	Tricholoma matsutak	1	KJ936968.1	Pine mushroom (????)
					Uncultured Pseudomonas sp. partial 16S rRNA gene, clone DGGE band 20	Bacteria; Proteobacteria; Gammaproteobacteria; Pseudomonadales; Pseudomonadaceae; Pseudomonas; environmental samples.	Vitis vinifera host rhizosphere soil and root tissue	1	HG330217.1	grape vine
	275	0.0184708	3.91328e-05	0	Uncultured bacterium clone YT44 16S ribosomal RNA gene, partial sequence	Bacteria; environmental samples.	fish-farm sediment	1	KJ461507.1
					Cetobacterium ceti strain M-3333 16S ribosomal RNA gene, partial sequence	Bacteria; Fusobacteria; Fusobacteriales; Fusobacteriaceae; Cetobacterium	Cetobacterium ceti culture	1	NR_026168.1	culture of Cetobacterium spp. (from harbor porpoise gut; minke whale mouth lesion)
					Uncultured bacterium clone IC12 16S ribosomal RNA gene, partial sequence	Bacteria; environmental samples.	Pelteobagrus fulvidraco gut contents	0.98	GQ359973.1	yellowhead catfish gut contents
	313	0.0153066	0	0	Tursiops truncatus isolate GC1 mitochondrion, complete genome	Eukaryota; Metazoa; Chordata; Craniata; Vertebrata; Euteleostomi; Mammalia; Eutheria; Laurasiatheria; Cetartiodactyla; Cetacea; Odontoceti; Delphinidae; Tursiops.	Tursiops truncatus mtDNA	1	KF570389.1	host contaminiation (T. truncatus)
					Tursiops truncatus isolate WNAP9 mitochondrion, complete genome	Eukaryota; Metazoa; Chordata; Craniata; Vertebrata; Euteleostomi; Mammalia; Eutheria; Laurasiatheria; Cetartiodactyla; Cetacea; Odontoceti; Delphinidae; Tursiops.	Tursiops truncatus mtDNA	1	KF570388.1
					Tursiops truncatus isolate WNAP8 mitochondrion, complete genome	Eukaryota; Metazoa; Chordata; Craniata; Vertebrata; Euteleostomi; Mammalia; Eutheria; Laurasiatheria; Cetartiodactyla; Cetacea; Odontoceti; Delphinidae; Tursiops.	Tursiops truncatus mtDNA	1	KF570387.1
	13023	0.00824973	0	0	Uncultured bacterium clone Evans.12.11_05315 16S ribosomal RNA gene, partial sequence	Bacteria; environmental samples.	high fat sedentary mouse	0.98	KJ271034.1
					Uncultured bacterium clone Evans.12.3_05381 16S ribosomal RNA gene, partial sequence	Bacteria; environmental samples.	high fat sedentary mouse	0.98	KJ256649.1
					Lactobacillus salivarius strain XA1R 16S ribosomal RNA gene, partial sequence	Bacteria; Firmicutes; Bacilli; Lactobacillales; Lactobacillaceae; Lactobacillus	Lactobacillus salivarius isolated from soybean meal	0.98	JX125455.1
	4779	0.00786675	0	0	Tomitella sp. YIM C00895 16S ribosomal RNA gene, partial sequence	Bacteria; Actinobacteria; Actinobacteridae; Actinomycetales; Corynebacterineae; Tomitella.	soil	0.96	KF548053.1
					Uncultured Mycobacterium sp. clone PLYFP133 16S ribosomal RNA gene, partial sequence	Bacteria; Actinobacteria; Actinobacteridae; Actinomycetales; Corynebacterineae; Mycobacteriaceae; Mycobacterium; environmental samples	Neophocaena phocaenoides asiaeorientalis feces	0.96	JN792398.1
					Uncultured Mycobacterium sp. clone PLYFP132 16S ribosomal RNA gene, partial sequence	Bacteria; Actinobacteria; Actinobacteridae; Actinomycetales; Corynebacterineae; Mycobacteriaceae; Mycobacterium; environmental samples	Neophocaena phocaenoides asiaeorientalis feces	0.96	JN792397.1
	12957	0.00762189	0	0	Uncultured Mycobacterium sp. clone PLYFP127 16S ribosomal RNA gene, partial sequence	Bacteria; Actinobacteria; Actinobacteridae; Actinomycetales; Corynebacterineae; Mycobacteriaceae; Mycobacterium; environmental samples	Neophocaena phocaenoides asiaeorientalis feces	0.98	JN792392.1	porpoise feces
					Uncultured Mycobacterium sp. clone PLYFP126 16S ribosomal RNA gene, partial sequence	Bacteria; Actinobacteria; Actinobacteridae; Actinomycetales; Corynebacterineae; Mycobacteriaceae; Mycobacterium; environmental samples	Neophocaena phocaenoides asiaeorientalis feces	0.98	JN792391.1	porpoise feces
					Uncultured Mycobacterium sp. clone PLYFP125 16S ribosomal RNA gene, partial sequence	Bacteria; Actinobacteria; Actinobacteridae; Actinomycetales; Corynebacterineae; Mycobacteriaceae; Mycobacterium; environmental samples	Bacteria; Actinobacteria; Actinobacteridae; Actinomycetales; Corynebacterineae; Mycobacteriaceae; Mycobacterium; environmental samples	0.98	JN792390.1	porpoise feces
	76	6.27833e-06	0.00656313	0.0160606	Uncultured bacterium clone WA_aaa02e11 16S ribosomal RNA gene, partial sequence	Bacteria; environmental samples.	Somali wild ass feces	0.94	EU473573.1
					Uncultured bacterium clone horsem_aai93d02 16S ribosomal RNA gene, partial sequence	Bacteria; environmental samples.	domesticated horse feces	0.94	EU463409.1
					Uncultured Spirochaetes bacterium clone p1i05pool 16S ribosomal RNA gene, partial sequence	Bacteria; Spirochaetes; environmental samples.	cow rumen	0.93	HM104926.1
	13802	6.27833e-06	0.00598173	0.0134243	Uncultured rumen bacterium clone MXAP1bD9 16S ribosomal RNA gene, partial sequence	Bacteria; environmental samples.	Ovibos moschatus rumen	0.94	JX218402.1	musk ox
					Uncultured rumen bacterium gene for 16S rRNA, partial sequence, clone: ALTC75	Bacteria; environmental samples.	sheep rumen	0.94	AB537639.1
					Uncultured rumen bacterium gene for 16S rRNA, partial sequence, clone: ALTC73	Bacteria; environmental samples.	sheep rumen	0.94	AB537637.1
	51	0.00265573	0.000111808	0.012069	Uncultured bacterium clone 7N186hH225 16S ribosomal RNA gene, partial sequence	Bacteria; environmental samples.	anaerobic digester sludge at 35 degrees C	1	KJ854166.1
					Uncultured bacterium clone 7N186hH41 16S ribosomal RNA gene, partial sequence	Bacteria; environmental samples.	anaerobic digester sludge at 35 degrees C	1	KJ854117.1
					Uncultured bacterium clone 3N21hH68 16S ribosomal RNA gene, partial sequence	Bacteria; environmental samples.	anaerobic digester sludge at 35 degrees C	1	KJ853958.1
	122	0	0.0297801	7.43244e-05	Uncultured Prevotella sp. clone Pig_H_C06 16S ribosomal RNA gene, partial sequence	Bacteria; Bacteroidetes; Bacteroidia; Bacteroidales; Prevotellaceae; Prevotella; environmental samples.	Sus scrofa tonsil	0.89	GU905982.1	wild boar
					Uncultured Prevotella sp. clone Pig_H_E02 16S ribosomal RNA gene, partial sequence	Bacteria; Bacteroidetes; Bacteroidia; Bacteroidales; Prevotellaceae; Prevotella; environmental samples.	Sus scrofa tonsil	0.89	GU905981.1
					Uncultured Prevotella sp. clone Pig_H_E06 16S ribosomal RNA gene, partial sequence	Bacteria; Bacteroidetes; Bacteroidia; Bacteroidales; Prevotellaceae; Prevotella; environmental samples.	Sus scrofa tonsil	0.89	GU905980.1
	139	0	0.0280191	0	[Eubacterium] cylindroides strain JCM 10261 16S ribosomal RNA gene, partial sequence	Bacteria; Firmicutes; Erysipelotrichia; Erysipelotrichales; Erysipelotrichaceae	[Eubacterium] cylindroides culture	0.92	NR_113163.1
					Uncultured organism clone ELU0150-T457-S-NIPCRAMgANa_000273 small subunit ribosomal RNA gene, partial sequence	unclassified sequences; environmental samples.	human gastrointestinal specimen	0.92	HQ802059.1
					Uncultured organism clone ELU0150-T457-S-NIPCRAMgANa_000163 small subunit ribosomal RNA gene, partial sequence	unclassified sequences; environmental samples.	human gastrointestinal specimen	0.92	HQ801949.1
	6003	0	0.0259562	0.000706082	Uncultured bacterium clone RT_0023 16S ribosomal RNA gene, partial sequence	Bacteria; environmental samples.	shorebird feces	0.98	KC993620.1
					Uncultured bacterium clone SPS_0342 16S ribosomal RNA gene, partial sequence	Bacteria; environmental samples.	shorebird feces	0.98	KC993616.1
					Uncultured bacterium clone KG45BA04 16S ribosomal RNA gene, partial sequence	Bacteria; environmental samples.	shorebird feces	0.98	KC478334.1
	169	0.000357865	0.023312	0	Uncultured bacterium clone T2WK15B21 16S ribosomal RNA gene, partial sequence	Bacteria; environmental samples.	pig feces	0.98	HQ716665.1
					Uncultured bacterium clone T2WK15F7 16S ribosomal RNA gene, partial sequence	Bacteria; environmental samples.	pig feces	0.98	HQ716556.1
					Uncultured bacterium clone FL_2aaa02g10 16S ribosomal RNA gene, partial sequence	Bacteria; environmental samples.	Francois Langur feces	0.98	EU775128.1
	182	1.25567e-05	0.0168607	2.18601e-06	Uncultured bacterium clone D129_ERTV_7 16S ribosomal RNA gene, partial sequence	Bacteria; environmental samples.	equine reproductive tract	1	KJ873995.1
					Bacterium R2 16S ribosomal RNA gene, partial sequence	Bacteria; environmental samples.	mangrove soil	1	JN688050.1
					Uncultured bacterium clone SG.166.98.3_305705 16S ribosomal RNA gene, partial sequence	Bacteria; environmental samples.	Macropus giganteus (Eastern grey kangaroo) forestomach	1	KC633028.1
	103	0	0.0160389	0.0087987	Uncultured bacterium clone CSG30 16S ribosomal RNA gene, partial sequence	Bacteria; environmental samples.	grey seal colon content	0.99	GQ867461.1
					Uncultured bacterium clone CSG29 16S ribosomal RNA gene, partial sequence	Bacteria; environmental samples.	grey seal colon content	0.99	GQ867460.1
					Uncultured bacterium clone S7_47 16S ribosomal RNA gene, partial sequence	Bacteria; environmental samples.	hooded seal colon content	0.99	GQ867429.1
	7015	0.000816183	0.015614	0.000845987	Uncultured bacterium clone J132 16S ribosomal RNA gene, partial sequence	Bacteria; environmental samples.	Yunnan snub-nosed monkey feces	0.97	GQ451226.1
					Uncultured bacterium clone calf784_6wks_grp2_H04 16S ribosomal RNA gene, partial sequence	Bacteria; environmental samples.	Bos taurus fecal sample	0.97	GQ448646.1
					Uncultured bacterium clone calf783_10wks_grp1_A10 16S ribosomal RNA gene, partial sequence	Bacteria; environmental samples.	Bos taurus fecal sample	0.97	GQ448444.1

## Sheet: Odontoceti
OTU ID #	Relative Abundance (Odontoceti)	Description	Taxonomy	Provenance	% ID	Accession #
5	0.359535	Uncultured Mycobacterium sp. clone PLYFP133 16S ribosomal RNA gene, partial sequence	Bacteria; Actinobacteria; Actinobacteridae; Actinomycetales; Corynebacterineae; Mycobacteriaceae; Mycobacterium; environmental samples	Neophocaena phocaenoides asiaeorientalis feces	1	JN792398.1
		Uncultured Mycobacterium sp. clone PLYFP132 16S ribosomal RNA gene, partial sequence	Bacteria; Actinobacteria; Actinobacteridae; Actinomycetales; Corynebacterineae; Mycobacteriaceae; Mycobacterium; environmental samples	Neophocaena phocaenoides asiaeorientalis feces	1	JN792397.1
		Uncultured Mycobacterium sp. clone PLYFP131 16S ribosomal RNA gene, partial sequence	Bacteria; Actinobacteria; Actinobacteridae; Actinomycetales; Corynebacterineae; Mycobacteriaceae; Mycobacterium; environmental samples	Neophocaena phocaenoides asiaeorientalis feces	1	JN792396.1
10	0.196669	Pseudoalteromonas sp. YT10 gene for 16S ribosomal RNA, partial sequence	Bacteria; Proteobacteria; Gammaproteobacteria; Alteromonadales; Pseudoalteromonadaceae; Pseudoalteromonas.	sea water	1	AB979666.1
		Uncultured bacterium clone HYPJBHH13H00KC 16S ribosomal RNA gene, partial sequence	Bacteria; environmental samples.	hydraulic fracturing fluids and produced water	1	KF316034.1
		Uncultured bacterium clone HYPJBHH13H0M8J 16S ribosomal RNA gene, partial sequence	Bacteria; environmental samples.	hydraulic fracturing fluids and produced water	1	KF315682.1
17	0.172598	Uncultured Photobacterium sp. clone BSB-18 16S ribosomal RNA gene, partial sequence	Bacteria; Proteobacteria; Gammaproteobacteria; Vibrionales; Vibrionaceae; Photobacterium; environmental samples.	Centropristis striata gut	1	KJ197857.1
		Uncultured Photobacterium sp. clone BSB-19 16S ribosomal RNA gene, partial sequence	Bacteria; Proteobacteria; Gammaproteobacteria; Vibrionales; Vibrionaceae; Photobacterium; environmental samples.	Centropristis striata gut	1	KJ197856.1
		Uncultured Photobacterium sp. clone BSB-23 16S ribosomal RNA gene, partial sequence	Bacteria; Proteobacteria; Gammaproteobacteria; Vibrionales; Vibrionaceae; Photobacterium; environmental samples.	Centropristis striata gut	1	KJ197853.1
14	0.0593491	Uncultured bacterium clone D41 16S ribosomal RNA gene, partial sequence	Bacteria; environmental samples.	coral tissue	1	KJ601368.1
		Uncultured bacterium clone p63_136 16S ribosomal RNA gene, partial sequence	Bacteria; environmental samples.	seawater around coral	1	KJ601297.1
		[Clostridium] ghonii strain NCIMB 10636 16S ribosomal RNA gene, complete sequence	Bacteria; Firmicutes; Clostridia; Clostridiales; Peptostreptococcaceae; Peptoclostridium.	[Clostridium] ghonii culture	1	NR_119036.1
146	0.0301046	Uncultured bacterium clone D896_262 16S ribosomal RNA gene, partial sequence	Bacteria; environmental samples.	Tursiops truncatus blowhole	0.99	FJ959657.1
		Uncultured bacterium clone D896_230 16S ribosomal RNA gene, partial sequence	Bacteria; environmental samples.	Tursiops truncatus blowhole	0.99	FJ959630.1
		Uncultured bacterium clone D896_151 16S ribosomal RNA gene, partial sequence	Bacteria; environmental samples.	Tursiops truncatus blowhole	0.98	FJ959558.1
39	0.0187659	Tricholoma matsutake clone 13 16S ribosomal RNA gene, partial sequence	Eukaryota; Fungi; Dikarya; Basidiomycota; Agaricomycotina; Agaricomycetes; Agaricomycetidae; Agaricales; Tricholomataceae; Tricholoma	Tricholoma matsutak	1	KJ936972.1
		Tricholoma matsutake clone 08 16S ribosomal RNA gene, partial sequence	Eukaryota; Fungi; Dikarya; Basidiomycota; Agaricomycotina; Agaricomycetes; Agaricomycetidae; Agaricales; Tricholomataceae; Tricholoma	Tricholoma matsutak	1	KJ936968.1
		Uncultured Pseudomonas sp. partial 16S rRNA gene, clone DGGE band 20	Bacteria; Proteobacteria; Gammaproteobacteria; Pseudomonadales; Pseudomonadaceae; Pseudomonas; environmental samples.	Vitis vinifera host rhizosphere soil and root tissue	1	HG330217.1
275	0.0184708	Uncultured bacterium clone YT44 16S ribosomal RNA gene, partial sequence	Bacteria; environmental samples.	fish-farm sediment	1	KJ461507.1
		Cetobacterium ceti strain M-3333 16S ribosomal RNA gene, partial sequence	Bacteria; Fusobacteria; Fusobacteriales; Fusobacteriaceae; Cetobacterium	Cetobacterium ceti culture	1	NR_026168.1
		Uncultured bacterium clone IC12 16S ribosomal RNA gene, partial sequence	Bacteria; environmental samples.	Pelteobagrus fulvidraco gut contents	0.98	GQ359973.1
313	0.0153066	Tursiops truncatus isolate GC1 mitochondrion, complete genome	Eukaryota; Metazoa; Chordata; Craniata; Vertebrata; Euteleostomi; Mammalia; Eutheria; Laurasiatheria; Cetartiodactyla; Cetacea; Odontoceti; Delphinidae; Tursiops.	Tursiops truncatus mtDNA	1	KF570389.1
		Tursiops truncatus isolate WNAP9 mitochondrion, complete genome	Eukaryota; Metazoa; Chordata; Craniata; Vertebrata; Euteleostomi; Mammalia; Eutheria; Laurasiatheria; Cetartiodactyla; Cetacea; Odontoceti; Delphinidae; Tursiops.	Tursiops truncatus mtDNA	1	KF570388.1
		Tursiops truncatus isolate WNAP8 mitochondrion, complete genome	Eukaryota; Metazoa; Chordata; Craniata; Vertebrata; Euteleostomi; Mammalia; Eutheria; Laurasiatheria; Cetartiodactyla; Cetacea; Odontoceti; Delphinidae; Tursiops.	Tursiops truncatus mtDNA	1	KF570387.1
13023	0.00824973	Uncultured bacterium clone Evans.12.11_05315 16S ribosomal RNA gene, partial sequence	Bacteria; environmental samples.	high fat sedentary mouse	0.98	KJ271034.1
		Uncultured bacterium clone Evans.12.3_05381 16S ribosomal RNA gene, partial sequence	Bacteria; environmental samples.	high fat sedentary mouse	0.98	KJ256649.1
		Lactobacillus salivarius strain XA1R 16S ribosomal RNA gene, partial sequence	Bacteria; Firmicutes; Bacilli; Lactobacillales; Lactobacillaceae; Lactobacillus	Lactobacillus salivarius isolated from soybean meal	0.98	JX125455.1
4779	0.00786675	Tomitella sp. YIM C00895 16S ribosomal RNA gene, partial sequence	Bacteria; Actinobacteria; Actinobacteridae; Actinomycetales; Corynebacterineae; Tomitella.	soil	0.96	KF548053.1
		Uncultured Mycobacterium sp. clone PLYFP133 16S ribosomal RNA gene, partial sequence	Bacteria; Actinobacteria; Actinobacteridae; Actinomycetales; Corynebacterineae; Mycobacteriaceae; Mycobacterium; environmental samples	Neophocaena phocaenoides asiaeorientalis feces	0.96	JN792398.1
		Uncultured Mycobacterium sp. clone PLYFP132 16S ribosomal RNA gene, partial sequence	Bacteria; Actinobacteria; Actinobacteridae; Actinomycetales; Corynebacterineae; Mycobacteriaceae; Mycobacterium; environmental samples	Neophocaena phocaenoides asiaeorientalis feces	0.96	JN792397.1
12957	0.00762189	Uncultured Mycobacterium sp. clone PLYFP127 16S ribosomal RNA gene, partial sequence	Bacteria; Actinobacteria; Actinobacteridae; Actinomycetales; Corynebacterineae; Mycobacteriaceae; Mycobacterium; environmental samples	Neophocaena phocaenoides asiaeorientalis feces	0.98	JN792392.1
		Uncultured Mycobacterium sp. clone PLYFP126 16S ribosomal RNA gene, partial sequence	Bacteria; Actinobacteria; Actinobacteridae; Actinomycetales; Corynebacterineae; Mycobacteriaceae; Mycobacterium; environmental samples	Neophocaena phocaenoides asiaeorientalis feces	0.98	JN792391.1
		Uncultured Mycobacterium sp. clone PLYFP125 16S ribosomal RNA gene, partial sequence	Bacteria; Actinobacteria; Actinobacteridae; Actinomycetales; Corynebacterineae; Mycobacteriaceae; Mycobacterium; environmental samples	Bacteria; Actinobacteria; Actinobacteridae; Actinomycetales; Corynebacterineae; Mycobacteriaceae; Mycobacterium; environmental samples	0.98	JN792390.1

## Sheet: Balaenidae
OTU ID #	Relative Abundance (Balaenidae)	Description	Taxonomy	Provenance	% ID	Accession #
13061	0.185783	Uncultured bacterium gene for 16S ribosomal RNA, partial sequence, clone: RF-22	Bacteria; environmental samples.	Rice field soil	0.97	AB889845.1
		Uncultured Clostridium sp. clone XT45 16S ribosomal RNA gene, partial sequence	Bacteria; Firmicutes; Clostridia; Clostridiales; Clostridiaceae; Bacteria; Firmicutes; Clostridia; Clostridiales; Clostridiaceae; Clostridium	Cr(VI) contaminated soil	0.97	KF511917.1
		Clostridium malenominatum strain DSM 1127 16S ribosomal RNA gene, partial sequence	Bacteria; Firmicutes; Clostridia; Clostridiales; Clostridiaceae; Bacteria; Firmicutes; Clostridia; Clostridiales; Clostridiaceae; Clostridium	Neophocaena phocaenoides asiaeorientalis feces	0.97	NR_104780.1
18	0.0760076	Uncultured bacterium clone 03DSH2A 16S ribosomal RNA gene, partial sequence	Bacteria; environmental samples.	rectal microbiota of two-week old high colostrum calves	1	KJ421884.1
		Uncultured bacterium gene for 16S ribosomal RNA, partial sequence, clone: D7	Bacteria; environmental samples	duck feces	1	AB666138.1
		Uncultured Bacteroidetes bacterium clone CM2-163 16S ribosomal RNA gene, partial sequence	Bacteria; Bacteroidetes; environmental samples.	rat fecal sample	1	GU959436.1
24	0.0459828	Uncultured bacterium clone 16S_J1_43 16S ribosomal RNA gene, partial sequence	Bacteria; environmental samples.	sediments	1	KC925263.1
		Uncultured bacterium clone AU38 16S ribosomal RNA gene, partial sequence	Bacteria; environmental samples.	sediments	1	KF247618.1
		Uncultured bacterium clone AU30 16S ribosomal RNA gene, partial sequence	Bacteria; environmental samples.	sediments	1	KF247610.1
56	0.0278913	Uncultured bacterium gene for 16S rRNA, partial sequence, clone: N53	Bacteria; environmental samples.	sheep rumen	0.95	AB494888.1
		Uncultured rumen bacterium gene for 16S rRNA, partial sequence, clone: OGTC85	Bacteria; environmental samples.	sheep rumen	0.94	AB537753.1
		Uncultured rumen bacterium gene for 16S rRNA, partial sequence, clone: OGTC75	Bacteria; environmental samples.	sheep rumen	0.94	AB537743.1
41	0.0267874	Uncultured bacterium clone Hdb2-13 16S ribosomal RNA gene, partial sequence	Bacteria; environmental samples.	Bos taurus descending colon mucosa	0.98	JX095590.1
		Uncultured bacterium clone OK1_e04_3 16S ribosomal RNA gene, partial sequence	Bacteria; environmental samples.	okapi feces	0.98	EU468587.1
		Uncultured bacterium clone OK1_h02_1 16S ribosomal RNA gene, partial sequence	Bacteria; environmental samples.	okapi feces	0.98	EU468520.1
13971	0.0264005	Uncultured bacterium clone BD02737 16S ribosomal RNA gene, partial sequence	Bacteria; environmental samples.	human stool	0.95	JQ184084.1
		Uncultured bacterium clone BD02062 16S ribosomal RNA gene, partial sequence	Bacteria; environmental samples.	human stool	0.95	JQ183714.1
		Uncultured bacterium clone BD02481 16S ribosomal RNA gene, partial sequence	Bacteria; environmental samples.	human stool	0.95	JQ183679.1
50	0.0241314	Uncultured bacterium clone Evans.12.17_00207 16S ribosomal RNA gene, partial sequence	Bacteria; environmental samples.	low fat sedentary mouse	0.93	KJ351008.1
		Uncultured bacterium clone CRWD2_aaa04e01 16S ribosomal RNA gene, partial sequence	Bacteria; environmental samples.	cecal contents from Mus musculus strain C57BL/6J; sample CRWD2	0.93	EU503779.1
		Uncultured bacterium clone CRWD2_aaa01f08 16S ribosomal RNA gene, partial sequence	Bacteria; environmental samples.	cecal contents from Mus musculus strain C57BL/6J; sample CRWD3	0.93	EU503590.1
76	0.0160606	Uncultured bacterium clone WA_aaa02e11 16S ribosomal RNA gene, partial sequence	Bacteria; environmental samples.	Somali wild ass feces	0.94	EU473573.1
		Uncultured bacterium clone horsem_aai93d02 16S ribosomal RNA gene, partial sequence	Bacteria; environmental samples.	domesticated horse feces	0.94	EU463409.1
		Uncultured Spirochaetes bacterium clone p1i05pool 16S ribosomal RNA gene, partial sequence	Bacteria; Spirochaetes; environmental samples.	cow rumen	0.93	HM104926.1
13802	0.0134243	Uncultured rumen bacterium clone MXAP1bD9 16S ribosomal RNA gene, partial sequence	Bacteria; environmental samples.	Ovibos moschatus rumen	0.94	JX218402.1
		Uncultured rumen bacterium gene for 16S rRNA, partial sequence, clone: ALTC75	Bacteria; environmental samples.	sheep rumen	0.94	AB537639.1
		Uncultured rumen bacterium gene for 16S rRNA, partial sequence, clone: ALTC73	Bacteria; environmental samples.	sheep rumen	0.94	AB537637.1
51	0.012069	Uncultured bacterium clone 7N186hH225 16S ribosomal RNA gene, partial sequence	Bacteria; environmental samples.	anaerobic digester sludge at 35 degrees C	1	KJ854166.1
		Uncultured bacterium clone 7N186hH41 16S ribosomal RNA gene, partial sequence	Bacteria; environmental samples.	anaerobic digester sludge at 35 degrees C	1	KJ854117.1
		Uncultured bacterium clone 3N21hH68 16S ribosomal RNA gene, partial sequence	Bacteria; environmental samples.	anaerobic digester sludge at 35 degrees C	1	KJ853958.1

## Sheet: Balaenopteridae
OTU ID #	Relative Abundance (Balaenopteridae)	Description	Taxonomy	Provenance	% ID	Accession #
13061	0.204324	Uncultured bacterium gene for 16S ribosomal RNA, partial sequence, clone: RF-22	Bacteria; environmental samples.	Rice field soil	0.97	AB889845.1
		Uncultured Clostridium sp. clone XT45 16S ribosomal RNA gene, partial sequence	Bacteria; Firmicutes; Clostridia; Clostridiales; Clostridiaceae; Bacteria; Firmicutes; Clostridia; Clostridiales; Clostridiaceae; Clostridium	Cr(VI) contaminated soil	0.97	KF511917.1
		Clostridium malenominatum strain DSM 1127 16S ribosomal RNA gene, partial sequence	Bacteria; Firmicutes; Clostridia; Clostridiales; Clostridiaceae; Bacteria; Firmicutes; Clostridia; Clostridiales; Clostridiaceae; Clostridium	Neophocaena phocaenoides asiaeorientalis feces	0.97	NR_104780.1
7190	0.0754537	Uncultured bacterium clone SG.166.98.4_305162 16S ribosomal RNA gene, partial sequence	Bacteria; environmental samples.	Macropus giganteus (Eastern grey kangaroo) forestomach	1	KC632818.1
		Uncultured bacterium clone 19-L049431-122-002-C03 16S ribosomal RNA gene, partial sequence	Bacteria; environmental samples.	air filter 35	1	JX228733.1
		Uncultured bacterium clone Hmb2-38 16S ribosomal RNA gene, partial sequence	Bacteria; environmental samples.	Bos taurus descending colon mucosa	1	JX096336.1
18	0.062848	Uncultured bacterium clone 03DSH2A 16S ribosomal RNA gene, partial sequence	Bacteria; environmental samples.	rectal microbiota of two-week old high colostrum calves	1	KJ421884.1
		Uncultured bacterium gene for 16S ribosomal RNA, partial sequence, clone: D7	Bacteria; environmental samples	duck feces	1	AB666138.1
		Uncultured Bacteroidetes bacterium clone CM2-163 16S ribosomal RNA gene, partial sequence	Bacteria; Bacteroidetes; environmental samples.	rat fecal sample	1	GU959436.1
122	0.0297801	Uncultured Prevotella sp. clone Pig_H_C06 16S ribosomal RNA gene, partial sequence	Bacteria; Bacteroidetes; Bacteroidia; Bacteroidales; Prevotellaceae; Prevotella; environmental samples.	Sus scrofa tonsil	0.89	GU905982.1
		Uncultured Prevotella sp. clone Pig_H_E02 16S ribosomal RNA gene, partial sequence	Bacteria; Bacteroidetes; Bacteroidia; Bacteroidales; Prevotellaceae; Prevotella; environmental samples.	Sus scrofa tonsil	0.89	GU905981.1
		Uncultured Prevotella sp. clone Pig_H_E06 16S ribosomal RNA gene, partial sequence	Bacteria; Bacteroidetes; Bacteroidia; Bacteroidales; Prevotellaceae; Prevotella; environmental samples.	Sus scrofa tonsil	0.89	GU905980.1
139	0.0280191	[Eubacterium] cylindroides strain JCM 10261 16S ribosomal RNA gene, partial sequence	Bacteria; Firmicutes; Erysipelotrichia; Erysipelotrichales; Erysipelotrichaceae	[Eubacterium] cylindroides culture	0.92	NR_113163.1
		Uncultured organism clone ELU0150-T457-S-NIPCRAMgANa_000273 small subunit ribosomal RNA gene, partial sequence	unclassified sequences; environmental samples.	human gastrointestinal specimen	0.92	HQ802059.1
		Uncultured organism clone ELU0150-T457-S-NIPCRAMgANa_000163 small subunit ribosomal RNA gene, partial sequence	unclassified sequences; environmental samples.	human gastrointestinal specimen	0.92	HQ801949.1
6003	0.0259562	Uncultured bacterium clone RT_0023 16S ribosomal RNA gene, partial sequence	Bacteria; environmental samples.	shorebird feces	0.98	KC993620.1
		Uncultured bacterium clone SPS_0342 16S ribosomal RNA gene, partial sequence	Bacteria; environmental samples.	shorebird feces	0.98	KC993616.1
		Uncultured bacterium clone KG45BA04 16S ribosomal RNA gene, partial sequence	Bacteria; environmental samples.	shorebird feces	0.98	KC478334.1
169	0.023312	Uncultured bacterium clone T2WK15B21 16S ribosomal RNA gene, partial sequence	Bacteria; environmental samples.	pig feces	0.98	HQ716665.1
		Uncultured bacterium clone T2WK15F7 16S ribosomal RNA gene, partial sequence	Bacteria; environmental samples.	pig feces	0.98	HQ716556.1
		Uncultured bacterium clone FL_2aaa02g10 16S ribosomal RNA gene, partial sequence	Bacteria; environmental samples.	Francois Langur feces	0.98	EU775128.1
182	0.0168607	Uncultured bacterium clone D129_ERTV_7 16S ribosomal RNA gene, partial sequence	Bacteria; environmental samples.	equine reproductive tract	1	KJ873995.1
		Bacterium R2 16S ribosomal RNA gene, partial sequence	Bacteria; environmental samples.	mangrove soil	1	JN688050.1
		Uncultured bacterium clone SG.166.98.3_305705 16S ribosomal RNA gene, partial sequence	Bacteria; environmental samples.	Macropus giganteus (Eastern grey kangaroo) forestomach	1	KC633028.1
103	0.0160389	Uncultured bacterium clone CSG30 16S ribosomal RNA gene, partial sequence	Bacteria; environmental samples.	grey seal colon content	0.99	GQ867461.1
		Uncultured bacterium clone CSG29 16S ribosomal RNA gene, partial sequence	Bacteria; environmental samples.	grey seal colon content	0.99	GQ867460.1
		Uncultured bacterium clone S7_47 16S ribosomal RNA gene, partial sequence	Bacteria; environmental samples.	hooded seal colon content	0.99	GQ867429.1
7015	0.015614	Uncultured bacterium clone J132 16S ribosomal RNA gene, partial sequence	Bacteria; environmental samples.	Yunnan snub-nosed monkey feces	0.97	GQ451226.1
		Uncultured bacterium clone calf784_6wks_grp2_H04 16S ribosomal RNA gene, partial sequence	Bacteria; environmental samples.	Bos taurus fecal sample	0.97	GQ448646.1
		Uncultured bacterium clone calf783_10wks_grp1_A10 16S ribosomal RNA gene, partial sequence	Bacteria; environmental samples.	Bos taurus fecal sample	0.97	GQ448444.1
