# Supplementary material for: Baleen whales host a unique gut microbiome with similarities to both carnivores and herbivores
Source: Nat Commun. 2015 Sep 22;6:8285. doi: 10.1038/ncomms9285 (PMC4595633; doi:10.1038/ncomms9285)
Supplement: Supplementary Data 5 — Output from LEfSe analysis of normalized CAZyme abundance as biomarkers of baleen whales vs. terrestrial mammals. For significant CAZyme biomarkers, the gene family description from dbCAN is included 2. [file ncomms9285-s6.xls]

## Sheet: Title
Table S5: Output from LEfSe analysis of normalized CAZyme abundance as biomarkers of baleen whales vs. terrestrial mammals.
For significant CAZyme biomarkers, the gene family description from dbCAN is included 2.

## Sheet: LDA scores - Table 1
Gene	Effect Size	Category	Effect Size	p_val	Annotation
GH47	3.72116	marine	3.57251	9.75435e-11	alpha-mannosidase (EC 3.2.1.113)
GH117	4.03534	marine	3.56311	6.75802e-07	alpha-1,3-L-neoagarooligosaccharide hydrolase (EC 3.2.1.-); alpha-1,3-L-neoagarobiase / neoagarobiose hydrolase (EC 3.2.1.-)
GH110	4.03949	marine	3.47746	2.3606e-06	alpha-galactosidase (EC 3.2.1.22); alpha-1,3-galactosidase (EC 3.2.1.-)
GH116	3.91507	marine	3.44876	5.366e-05	acid beta-glucosidase (EC 3.2.1.45); beta-glucosidase (EC 3.2.1.21); beta-xylosidase (EC 3.2.1.37)
CBM9	3.98193	marine	3.4125	2.3606e-06	Modules of approx. 170 residues found so far only in xylanases. The cellulose-binding function has been demonstrated in one case.
CBM51	3.9906	marine	3.4072	9.43915e-05	Modules of approx. 150 residues found attached to various enzymes from families GH2, GH27, GH31, GH95, GH98 and GH101 . Binding to galactose and to blood group A/B-antigens demonstrated in the case of C. perfringens GH95CBM51 and GH98CBM51 respectively [Gregg KJ et al. (2008) J. Biol. Chem. 283:12604-13 PMID: 18292090].
PL8	3.96059	marine	3.37423	0.000261647	hyaluronate lyase (EC 4.2.2.1); chondroitin AC lyase (EC 4.2.2.5); xanthan lyase (EC 4.2.2.12); chondroitin ABC lyase (EC 4.2.2.20)
GH89	4.10456	marine	3.36797	3.31677e-05	alpha-N-acetylglucosaminidase (EC 3.2.1.50)
GH112	4.06227	marine	3.36416	3.28502e-05	lacto-N-biose phosphorylase or galacto-N-biose phosphorylase (EC 2.4.1.211); D-galactosyl-1,4-L-rhamnose phosphorylase (EC 2.4.1.-)
GH85	3.94747	marine	3.33968	0.000261689	endo-beta-N-acetylglucosaminidase (EC 3.2.1.96)
GH123	4.02617	marine	3.30247	3.99513e-05	glycosphingolipid beta-N-acetylgalactosaminidase (EC 3.2.1.-)
GH63	4.0085	marine	3.29854	0.000231574	processing alpha-glucosidase (EC 3.2.1.106); alpha-1,3-glucosidase (EC 3.2.1.84); alpha-glucosidase (EC 3.2.1.20)
GH92	4.21226	marine	3.2787	2.50392e-05	mannosyl-oligosaccharide alpha-1,2-mannosidase (EC 3.2.1.113); mannosyl-oligosaccharide alpha-1,3-mannosidase (EC 3.2.1.-);
GH57	4.02303	marine	3.27605	1.26074e-05	alpha-amylase (EC 3.2.1.1); 4-alpha-glucanotransferase (EC 2.4.1.25); alpha-galactosidase (EC 3.2.1.22); amylopullulanase (EC 3.2.1.41); branching enzyme (EC 2.4.1.18)
GH125	4.00112	marine	3.27439	1.40485e-05	exo-alpha-1,6-mannosidase (EC 3.2.1.-)
GH20	4.21882	marine	3.23415	1.55034e-05	beta-hexosaminidase (EC 3.2.1.52); lacto-N-biosidase (EC 3.2.1.140); beta-1,6-N-acetylglucosaminidase) (EC 3.2.1.-); beta-6-SO3-N-acetylglucosaminidase (EC 3.2.1.-)
GH19	3.68609	marine	3.20426	0.000408448	chitinase (EC 3.2.1.14).
GH29	4.18296	marine	3.19751	4.38709e-05	alpha-L-fucosidase (EC 3.2.1.51)
GH76	3.70551	marine	3.19658	0.000880806	alpha-1,6-mannanase (EC 3.2.1.101)
CBM37	4.21225	marine	3.19101	0.000572429	Modules of approx. 100 residues, conserved in numerous R. albus polysaccharide-degrading enzymes and other proteins from this bacterium. Several members of CBM37 have been shown to exhibit rather broad binding specificity to xylan, chitin, microcrystalline and phosphoric-acid swollen cellulose, as well as more heterogeneous substrates, such as alfalfa cell walls, banana stem and wheat straw.
PL21	3.59328	marine	3.18659	2.42649e-05	heparin lyase (EC 4.2.2.7); heparin-sulfate lyase (EC 4.2.2.8); acharan-sulfate lyase (EC 4.2.2.-)
GH109	4.08598	marine	3.18456	0.000152574	alpha-N-acetylgalactosaminidase (EC 3.2.1.49)
GH33	3.98707	marine	3.18241	0.000449672	sialidase or neuraminidase (EC 3.2.1.18); trans-sialidase (EC 2.4.1.-); 2-keto-3-deoxynononic acid sialidase (EC 3.2.1.-)
GH108	3.63342	marine	3.16272	0.000188129	N-acetylmuramidase (EC 3.2.1.17)
GH18	4.13349	marine	3.14751	0.000619568	chitinase (EC 3.2.1.14); endo-beta-N-acetylglucosaminidase (EC 3.2.1.96); xylanase inhibitor; concanavalin B; narbonin
CBM33	3.53587	marine	3.10428	0.000136863	Binding to chitin has been demonstrated in several cases and binding to chitosan descibed in a single case.
CBM48	3.96961	marine	3.06948	0.000985034	Modules of approx. 100 residues with glycogen-binding function, appended to GH13 modules. Also found in the beta subunit (glycogen-binding) of AMP-activated protein kinases (AMPK)
CBM12	3.60614	marine	3.05803	0.00233748	Modules of approx. 40-60 residues. The majority of these modules is found among chitinases where the function is chitin-binding. Distantly related to the CBM5 family.
PL13	3.35471	marine	3.05739	5.51389e-08	heparin lyase (EC 4.2.2.7)
CBM8	2.35475	marine	3.0343	6.57911e-07	The cellulose-binding module from a cellulase of the slime mold Dictyostelium discoideum has been experimentally shown to bind cellulose.
CBM5	3.85479	marine	3.01683	0.0107895	Modules of approx. 60 residues found in bacterial enzymes. Chitin-binding described in several cases. Distantly related to the CBM12 family.
GH95	4.17175	marine	2.96251	0.000276012	alpha-1,2-L-fucosidase (EC 3.2.1.63); alpha-L-fucosidase (EC 3.2.1.51)
GH103	3.95196	marine	2.94429	0.00658541	peptidoglycan lytic transglycosylase (EC 3.2.1.-)
PL17	3.23368	marine	2.94199	0.000918831	alginate lyase (EC 4.2.2.3).
GH99	3.35588	marine	2.9408	0.000103722	glycoprotein endo-alpha-1,2-mannosidase (EC 3.2.1.130)
PL6	3.14051	marine	2.73444	0.000109178	alginate lyase (EC 4.2.2.3); chondroitinase B (EC 4.2.2.4).
GH28	4.06612	terrestrial	3.51903	2.04148e-06	polygalacturonase (EC 3.2.1.15); exo-polygalacturonase (EC 3.2.1.67); exo-polygalacturonosidase (EC 3.2.1.82); rhamnogalacturonase (EC 3.2.1.-); endo-xylogalacturonan hydrolase (EC 3.2.1.-); rhamnogalacturonan alpha-L-rhamnopyranohydrolase (EC 3.2.1.40)
PL11	3.95694	terrestrial	3.51718	8.59317e-06	rhamnogalacturonan lyase (EC 4.2.2.-); exo-unsaturated rhamnogalacturonan lyase (EC 4.2.2.-)
PL10	3.83291	terrestrial	3.44679	4.36076e-05	pectate lyase (EC 4.2.2.2)
GH51	4.12029	terrestrial	3.41295	8.6359e-07	alpha-L-arabinofuranosidase (EC 3.2.1.55); endoglucanase (EC 3.2.1.4)
GH42	3.94456	terrestrial	3.39569	1.07366e-06	beta-galactosidase (EC 3.2.1.23)
CE8	3.94984	terrestrial	3.37582	3.10571e-06	pectin methylesterase (EC 3.1.1.11).
GH10	4.02748	terrestrial	3.36022	2.06906e-05	endo-1,4-beta-xylanase (EC 3.2.1.8); endo-1,3-beta-xylanase (EC 3.2.1.32)
CE7	3.82558	terrestrial	3.35304	2.50073e-05	acetyl xylan esterase (EC 3.1.1.72); cephalosporin-C deacetylase (EC 3.1.1.41).
GH43	4.21114	terrestrial	3.33045	2.52021e-06	beta-xylosidase (EC 3.2.1.37); beta-1,3-xylosidase (EC 3.2.1.-); alpha-L-arabinofuranosidase (EC 3.2.1.55); arabinanase (EC 3.2.1.99); xylanase (EC 3.2.1.8); galactan 1,3-beta-galactosidase (EC 3.2.1.145)
GH8	3.83537	terrestrial	3.30337	6.91505e-05	chitosanase (EC 3.2.1.132); cellulase (EC 3.2.1.4); licheninase (EC 3.2.1.73); endo-1,4-beta-xylanase (EC 3.2.1.8); reducing-end-xylose releasing exo-oligoxylanase (EC 3.2.1.156)
PL1	3.99445	terrestrial	3.27963	1.15671e-05	pectate lyase (EC 4.2.2.2); exo-pectate lyase (EC 4.2.2.9); pectin lyase (EC 4.2.2.10).
CE1	4.13421	terrestrial	3.20996	1.70784e-05	acetyl xylan esterase (EC 3.1.1.72); cinnamoyl esterase (EC 3.1.1.-); feruloyl esterase (EC 3.1.1.73); carboxylesterase (EC 3.1.1.1); S-formylglutathione hydrolase (EC 3.1.2.12)
GH9	4.00833	terrestrial	3.19894	0.00133212	endoglucanase (EC 3.2.1.4); cellobiohydrolase (EC 3.2.1.91); beta-glucosidase (EC 3.2.1.21); exo-beta-glucosaminidase (EC 3.2.1.165)
CE12	3.93847	terrestrial	3.19787	4.38181e-05	pectin acetylesterase (EC 3.1.1.-); rhamnogalacturonan acetylesterase (EC 3.1.1.-); acetyl xylan esterase (EC 3.1.1.72)
PL9	3.99014	terrestrial	3.18036	5.77286e-05	pectate lyase (EC 4.2.2.2); exopolygalacturonate lyase (EC 4.2.2.9); thiopeptidoglycan lyase (EC 4.2.2.-).
GH53	3.97735	terrestrial	3.15284	0.00123633	endo-beta-1,4-galactanase (EC 3.2.1.89).
CBM35	3.87571	terrestrial	3.13571	0.000325506	Modules of approx. 130 residues. A module that is conserved in three Cellvibrio xylan-degrading enzymes binds to xylan and the interaction is calcium dependent, while a module from a Cellvibrio mannanase binds to decorated soluble mannans and mannooligosaccharides. A module in a
GH32	4.0962	terrestrial	3.13058	0.00362048	invertase (EC 3.2.1.26); endo-inulinase (EC 3.2.1.7); beta-2,6-fructan 6-levanbiohydrolase (EC 3.2.1.64); endo-levanase (EC 3.2.1.65); exo-inulinase (EC 3.2.1.80); fructan beta-(2,1)-fructosidase/1-exohydrolase (EC 3.2.1.153); fructan beta-(2,6)-fructosidase/6-exohydrolase (EC 3.2.1.154); sucrose:sucrose 1-fructosyltransferase (EC 2.4.1.99); fructan:fructan 1-fructosyltransferase (EC 2.4.1.100); …
GH36	4.15362	terrestrial	3.11476	0.000166422	alpha-galactosidase (EC 3.2.1.22); alpha-N-acetylgalactosaminidase (EC 3.2.1.49); stachyose synthase (EC 2.4.1.67); raffinose synthase (EC 2.4.1.82)
GH105	4.04156	terrestrial	3.05443	0.000985823	unsaturated rhamnogalacturonyl hydrolase (EC 3.2.1.-)
CBM13	3.90164	terrestrial	2.95139	0.000619035	Modules of approx. 150 residues which always appear as a threefold internal repeat. The only apparent exception to this, xylanase II of Actinomadura sp. FC7 (GenBank U08894), is in fact not completely sequenced. These modules were first identified in several plant lectins such as ricin or agglutinin of Ricinus communis which bind galactose residues. The three-dimensional structure of a plant lect…
CE10	4.10672	terrestrial	2.8095	0.0197085	arylesterase (EC 3.1.1.-); carboxyl esterase (EC 3.1.1.3); acetylcholinesterase (EC 3.1.1.7); cholinesterase (EC 3.1.1.8); sterol esterase (EC 3.1.1.13); brefeldin A esterase (EC 3.1.1.-).
CBM57	3.7255	terrestrial	2.79675	0.0357691	Created from reading Schallus et al (2008) Mol Biol Cell. 19:3404-3414 [PMID: 18524852] and finding related domains attached to various glycosidases.
GH38	4.09563			-
GH2	4.26366			-
CE9	4.12136			-
GH77	4.17666			-
CE11	3.98209			-
GH35	3.99548			-
GH5	4.09755			-
GH26	3.94841			-
GH3	4.22743			-
GH67	3.7006			-
GH39	3.76616			-
GH30	3.97443			-
GH31	4.16251			-
GH37	3.3735			-
CBM56	3.10909			-
CBM54	3.84831			-
CBM50	4.21688			-
GH102	3.16297			-
GH101	3.78586			-
GH100	1.96249			-
GH106	4.00287			-
GH104	2.97544			-
PL12	3.80391			-
GH23	4.21062			-
GH27	4.0203			-
GH25	4.11761			-
GH24	3.91486			-
GH4	3.98081			-
CBM62	3.3848			-
GH6	2.9307			-
GH0	4.0347			-
GH1	4.11096			-
PL18	1.86715			-
GH119	2.74401			-
GH114	2.61221			-
GH115	3.99639			-
GH111	1.53875			-
GH113	3.393			-
GH16	4.0058			-
GH17	3.16417			-
GH14	2.85224			-
GH15	3.35846			-
GH12	1.67405			-
GH13	4.26914			-
GH11	3.69314			-
CBM26	2.75029			-
PL22	2.71235			-
CBM25	2.19535			-
CE6	3.9107			-
CE5	2.4018			-
CE4	4.12036			-
CE3	3.28674			-
CE2	3.71874			-
CE0	3.44426			-
PL16	2.36899			-
PL15	3.46643			-
GH98	3.41501			-
GH97	4.11054			-
GH94	4.12262			-
GH93	3.57081			-
GH91	3.04658			-
PL7	3.4313			-
PL5	1.89159			-
PL4	2.33596			-
PL3	2.33663			-
PL2	2.1566			-
PL0	3.76376			-
GH74	3.84231			-
GH70	3.57902			-
GH71	1.81175			-
GH73	4.12384			-
GH78	4.09927			-
GH79	3.5481			-
CBM16	3.51609			-
GH88	3.98463			-
GH81	3.35459			-
GH82	2.15511			-
GH84	4.04096			-
GH87	3.94351			-
GH86	3.39471			-
CBM27	3.4241			-
GH66	3.47429			-
GH65	3.92173			-
GH64	3.48207			-
CBM23	3.2749			-
CBM22	3.06075			-
CBM21	2.11582			-
CBM20	2.88131			-
GH68	3.01973			-
GH52	2.44738			-
GH50	3.78605			-
CE13	2.25068			-
CE15	3.80269			-
CE14	3.76022			-
CBM30	2.06988			-
CBM32	4.05877			-
CBM34	3.91073			-
GH54	3.03868			-
CBM38	2.57956			-
GH58	1.12852			-
GH59	3.41354			-
GH55	3.71404			-
GH124	3.13427			-
GH121	3.2044			-
GH120	3.75782			-
PL14	2.52737			-
GH48	3.31896			-
GH45	2.72786			-
GH44	3.34472			-
GH46	2.22362			-
CBM47	3.2773			-
CBM41	2.77548			-
CBM40	1.4317			-
CBM42	2.63583			-
CBM0	3.63233			-
CBM2	3.7769			-
CBM3	3.13707			-
CBM4	3.47812			-
CBM6	3.66544			-
GH62	3.55536			-
